# Supplementary material for: Wound healing and inflammation genes revealed by array analysis of 'macrophageless' PU.1 null mice
Source: Genome Biol. 2004 Dec 23;6(1):R5. doi: 10.1186/gb-2004-6-1-r5 (PMC549066; doi:10.1186/gb-2004-6-1-r5)
Supplement: Additional data file 1 — An Excel file containing an annotated database for the 1,001 differentially expressed genes in the nine temporal gene clusters: activation, early effector, late effector, stop, early inflammatory, late inflammatory; inflammation-maintained, and excluded clusters 1 and 2. For each gene this database provides an Affymetrix ID and GenBank description, together with absolute fluorescence levels and absence/presence calls for each time point, and known functional information gained from GenBank and Swiss-Prot databases [file gb-2004-6-1-r5-s1.xls]

## Sheet: Excluded Cluster1
Affymetrix ID	Gene Symbol	Genbank description	WT 0hr	WT 0hr	WT 30min	WT 30min	WT 3hr	WT 3hr	WT 12hr	WT 12hr	WT 24hr	WT 24hr	PU1 KO 0hr control	PU1KO 0hr control	PU1KO 30min	PU1KO 30min	PU1KO 3hour	PU1KO 3hour	PU1KO 12hr	PU1KO 12hr	PU1KO 24hr	PU1KO 24hr	Rodent Swissprot Function	Human Swissprot Function	Refseq Function
99669_at	Lgals1	X15986:Mouse 3 mRNA for beta-galactoside specific lectin (14kDa) /cds=(43,450) /gb=X15986 /gi=50162 /ug=Mm.43831 /len=495 /STRA=for	5124.6	P	5979.8	P	5403.1	P	5281.8	P	4666.2	P	5462.2	P	4835.2	P	5891	P	2952.7	P	4663.4	P	function: this protein binds beta-galactoside. its physiological function is not yet known. it may act as an autocrine negative growth factor that regulates cell proliferation.subunit: homodimer.similarity: belongs to the galaptin (s-lectin) family.caution: was originally (ref.8) thought to originate from human.	function: may regulate cell apoptosis and cell differentiation. binds beta-galactoside. binds cd45, cd3 and cd4. inhibits cd45 protein phosphatase activity and therefore the dephosphorylation of lyn kinase.subunit: homodimer.tissue specificity: cardiac, smooth, and skeletal muscle, neurons, thymus, kidney, placenta, and hematopoietic cells.similarity: belongs to the galaptin (s-lectin) family.	The galectins are a family of beta-galactoside-binding proteins implicated in modulating cell-cell and cell-matrix interactions. LGALS1 may act as an autocrine negative growth factor that regulates cell proliferation.
101523_at	-	AW046194:UI-M-BH1-akw-f-03-0-UI.s1 Mus musculus cDNA, 3 end /clone=UI-M-BH1-akw-f-03-0-UI /clone_end=3 /gb=AW046194 /gi=5906723 /ug=Mm.86187 /len=380 /STRA=for	4778.4	P	3689.8	P	2198.1	P	3880.2	P	4752	P	4093.1	P	1818	P	2755	P	4682.8	P	2697.9	P
101561_at	-	K02236:Metallothionein 2 /cds=(0,185) /gb=K02236 /gi=199131 /ug=Mm.89170 /len=186 /STRA=for	4254.9	P	4351.6	P	4459.6	P	4588.5	P	3707.2	P	5171.4	P	2706.2	P	4701.1	P	4998.1	P	4783.3	P	function: metallothioneins have a high content of cysteine residues that bind various heavy metals; these proteins are transcriptionally regulated by both heavy metals and glucocorticoids.domain: class i metallothioneins contain 2 metal-binding domains: four divalent ions are chelated within cluster a of the alpha domain and are coordinated via cysteinyl thiolate bridges to 11 cysteine ligands. c…
99104_at	Acrp30	U49915:Mus musculus adipocyte specific protein adipoQ (adipoQ) mRNA, complete cds /cds=(16,759) /gb=U49915 /gi=1399497 /ug=Mm.3969 /len=1152 /STRA=for	3889.6	P	4909.5	P	3518.1	P	3517.5	P	3475.1	P	3301.7	P	1813.7	P	807.1	P	1469.5	P	1974.4	P	function: important negative regulator in hematopoiesis and immune systems; may be involved in ending inflammatory responses through its inhibitory functions. inhibits endothelial nf-kappab signaling through a camp-dependent pathway. inhibits tnf-alpha-induced expression of endothelial adhesion molecules (by similarity).subunit: homooligomer.subcellular location: secreted in plasma.tissue specifi…	function: important negative regulator in hematopoiesis and immune systems; may be involved in ending inflammatory responses through its inhibitory functions. inhibits endothelial nf-kappab signaling through a camp-dependent pathway. inhibits tnf-alpha-induced expression of endothelial adhesion molecules.subunit: homooligomer (potential).subcellular location: secreted in plasma.tissue specificity…	APM1 gene is exclusively expressed in adipose tissue. The protein, also known as gelatin-binding protein, has high similarity with collagens X and VIII and complement factor C1q. It is proposed that APM1 protein may be a collagen-like secretory protein.
99671_at	Adn	X04673:Adipsin /cds=(19,798) /gb=X04673 /gi=49883 /ug=Mm.4407 /len=867 /STRA=for	3679.2	P	2674.8	P	1819.5	P	3235.5	P	2138.6	P	662.9	P	1543.1	P	86.1	A	1524.2	P	1718.7	P	function: factor d cleaves factor b when the latter is complexed with factor c3b, activating the c3bbb complex, which then becomes the c3 convertase of the alternate pathway. its function is homologous to that of c1s in the classical pathway.catalytic activity: cleaves component factor b (arg-|-lys) when in complex with c3b or with cobra venom factor (cvf).alternative products: 2 isoforms; 1 (sho…	function: factor d cleaves factor b when the latter is complexed with factor c3b, activating the c3bbb complex, which then becomes the c3 convertase of the alternate pathway. its function is homologous to that of c1s in the classical pathway.similarity: belongs to peptidase family s1; also known as the trypsin family.caution: in addition to the conflicts shown in the feature table, ref.3 sequence…	Complement factor D is a member of the trypsin family of peptidases. DF is a component of the alternative complement pathway best known for its role in humoral suppression of infectious agents. Adipsin is a serine protease that is secreted by adipocytes into the bloodstream. Adipsin is equivalent to complement factor D and has a high level of expression in fat. This suggests a role for adipose ti…
97909_at	Lag	AI838080:UI-M-AL0-abv-e-12-0-UI.s1 Mus musculus cDNA, 3 end /clone=UI-M-AL0-abv-e-12-0-UI /clone_end=3 /gb=AI838080 /gi=5472293 /ug=Mm.28479 /len=226 /STRA=for	3118.1	P	4035.7	P	3355.3	P	2085.6	P	2872.3	P	3821.2	P	1983.5	P	3136	P	1904.6	P	1538.9	P	function: involved in the regulation of the microtubule (mt) filament system by destabilizing microtubules. it prevents assembly and promotes disassembly of microtubules (by similarity).subunit: binds to two alpha/beta-tubulin heterodimers (by similarity).subcellular location: cytoplasmic.ptm: many different phosphorylated forms are observed depending on specific combinations among the sites whic…	function: stathmin is a ubiquitous intracellular protein which serves as relay (via phosphorylation) for diverse second messenger pathways, activated by extracellular agents.subcellular location: cytoplasmic.ptm: many different phosphorylated forms are observed depending on specific combinations among the sites which can be phosphorylated. mapk is responsible for the phosphorylation of stathmin i…	This gene encodes a ubiquitous cytosolic phosphoprotein proposed to function as an intracellular relay integrating regulatory signals of the cellular environment. A possible role for this gene in growth regulation, as well as its expression pattern and chromosomal location, suggests an involvement in the development of neuroblastomas and melanomas.
96012_f_at	Matr3	AI835367:UI-M-AQ0-aah-h-02-0-UI.s1 Mus musculus cDNA, 3 end /clone=UI-M-AQ0-aah-h-02-0-UI /clone_end=3 /gb=AI835367 /gi=5469580 /ug=Mm.25575 /len=407 /STRA=for	3105.2	P	2504.9	P	1823.1	P	2217.3	P	2739.9	P	2780.5	P	2462.2	P	2093.8	P	2491.4	P	2389.7	P		function: may play a role in transcription or may interact with other nuclear matrix proteins to form the internal fibrogranular network.subcellular location: nuclear matrix.similarity: contains 2 rna recognition motifs (rrm).similarity: contains 1 matrin-type zinc finger.	The protein encoded by this gene is localized in the nuclear matrix. It may play a role in transcription or may interact with other nuclear matrix proteins to form the internal fibrogranular network.
93117_at	Hnrpa2b1	AF073993:Mus musculus heterogenous nuclear ribonucleoprotein A2/B1 (hnRNP A2/B1) mRNA, complete cds /cds=(96,1121) /gb=AF073993 /gi=3329497 /ug=Mm.16767 /len=1677 /STRA=for	2749.9	P	2029.2	P	1363.5	P	1548.9	P	2844.7	P	2525.5	P	1170.6	P	1193.7	P	2072.2	P	1011.8	P	function: involved with pre-mrna processing. forms complexes (ribonucleosomes) with at least 20 other different hnrnp and heterogeneous nuclear rna in the nucleous (by similarity).subcellular location: nuclear; component of ribonucleosomes.similarity: belongs to the a/b group of hnrnp, which are basic and gly-rich proteins.similarity: contains 2 rna recognition motifs (rrm).	function: involved with pre-mrna processing. forms complexes (ribonucleosomes) with at least 20 other different hnrnp and heterogeneous nuclear rna in the nucleous.subcellular location: nuclear; component of ribonucleosomes.alternative products: 2 isoforms; a2 (shown here) and b1; are produced by alternative splicing.similarity: belongs to the a/b group of hnrnp, which are basic and gly-rich prot…	This gene belongs to the A/B subfamily of ubiquitously expressed heterogeneous nuclear ribonucleoproteins (hnRNPs). The hnRNPs are RNA binding proteins and they complex with heterogeneous nuclear RNA (hnRNA). These proteins are associated with pre-mRNAs i
97269_f_at	0610010I12Rik	AI848699:UI-M-AH1-agv-g-05-0-UI.s1 Mus musculus cDNA, 3 end /clone=UI-M-AH1-agv-g-05-0-UI /clone_end=3 /gb=AI848699 /gi=5492600 /ug=Mm.27904 /len=531 /STRA=for	2634.1	P	1067.3	P	2885.9	P	2225.9	P	2270.9	P	2519.9	P	1457.4	P	966	P	959.9	P	1328.7	P
95282_at	Hsp86-1	J04633:Mouse heat shock protein 86 mRNA, complete cds, and 28S ribosomal RNA, partial sequence /cds=(260,2461) /gb=J04633 /gi=194030 /ug=Mm.1843 /len=2975 /STRA=for	2616.9	P	1496.2	P	851.7	P	1233.9	P	1933.1	P	1842.3	P	1025.2	P	640.2	P	1529.2	P	928.8	P	function: molecular chaperone. has atpase activity (by similarity).subunit: homodimer.subcellular location: cytoplasmic.similarity: belongs to the heat shock protein 90 family.	function: molecular chaperone. has atpase activity (by similarity).subcellular location: cytoplasmic.similarity: belongs to the heat shock protein 90 family.
94056_at	Scd1	M21285:Stearoyl-coenzyme A desaturase 1 /cds=(0,1067) /gb=M21285 /gi=200949 /ug=Mm.22026 /len=1068 /STRA=for	2306.3	P	4137.6	P	4354.6	P	3708.6	P	3193.2	P	4501	P	1399.4	P	1485.3	P	3944.4	P	2594.9	P	function: terminal component of the liver microsomal stearyl-coa desaturase system, that utilizes o(2) and electrons from reduced cytochrome b(5) to catalyze the insertion of a double bond into a spectrum of fatty acyl-coa substrates among which palmitoyl-coa and stearoyl-coa.catalytic activity: stearoyl-coa + ah(2) + o(2) = oleoyl-coa + a + 2 h(2)o.cofactor: iron.subcellular location: integral m…	function: terminal component of the liver microsomal stearyl-coa desaturase system, that utilizes o(2) and electrons from reduced cytochrome b(5) to catalyze the insertion of a double bond into a spectrum of fatty acyl-coa substrates among which palmitoyl-coa and stearoyl-coa.catalytic activity: stearoyl-coa + ah(2) + o(2) = oleoyl-coa + a + 2 h(2)o.cofactor: iron.subcellular location: integral m…
93120_f_at	-	V00746:Mus musculus H-2K gene for MHC class I antigen H-2K (allele b), exons 1 to 3 and joined CDS /cds=(0,1109) /gb=V00746 /gi=51154 /ug=Mm.16771 /len=1110 /STRA=rev	1954.8	P	1340	P	775.3	P	1832.2	P	2251.6	P	1273.6	P	985.1	P	997.1	P	1382.1	P	1067.8	P
93353_at	Lum	AF013262:Lumican /cds=(109,1125) /gb=AF013262 /gi=2654773 /ug=Mm.18888 /len=1782 /STRA=for	1870	P	1979.6	P	2705	P	1128.2	P	2240.4	P	1180.2	P	1275.4	P	2227.4	P	1068.2	P	972.8	P	tissue specificity: cornea and other tissues.similarity: belongs to the small interstitial proteoglycans family.similarity: contains 10 leucine-rich repeats (lrr).	tissue specificity: cornea and other tissues.developmental stage: present in the extracellular matrix of human articular cartilage at all ages, although its abundance is far greater in the adult. in the adult cartilage lumican exists predominantly in a glycoprotein form lacking keratan sulfate, whereas the juvenile form of the molecule is a proteoglycan.similarity: belongs to the small interstiti…
101955_at	Hspa5	AJ002387:Mus musculus mRNA for BiP /cds=(11,1978) /gb=AJ002387 /gi=2598561 /ug=Mm.918 /len=2282 /STRA=for	1731.1	P	1331.2	P	631	P	1588	P	1397	P	1297.4	P	851.8	P	542.3	P	1350.3	P	1135.1	P	function: probably plays a role in facilitating the assembly of multimeric protein complexes inside the er.subcellular location: endoplasmic reticulum lumen.similarity: belongs to the heat shock protein 70 family.	function: probably plays a role in facilitating the assembly of multimeric protein complexes inside the er.subcellular location: endoplasmic reticulum lumen.similarity: belongs to the heat shock protein 70 family.
99098_at	-	AW045533:UI-M-BH1-aks-c-08-0-UI.s1 Mus musculus cDNA, 3 end /clone=UI-M-BH1-aks-c-08-0-UI /clone_end=3 /gb=AW045533 /gi=5906062 /ug=Mm.39472 /len=426 /STRA=for	1650.7	P	1497.8	P	618.8	P	1062	P	717.2	P	1230.4	P	728.5	P	561.8	P	867.1	P	823.9	P		function: catalyzes the sequential condensation of isopentenyl pyrophosphate with the allylic pyrophosphates, dimethylallyl pyrophosphate, and then with the resultant geranylpyrophosphate to the ultimate product farnesyl pyrophosphate.catalytic activity: dimethylallyl diphosphate + isopentenyl diphosphate = pyrophosphate + geranyl diphosphate.catalytic activity: geranyl diphosphate + isopentenyl …
93019_at	H2afx	Z35401:M.musculus C3H gene for histone H2A.X /cds=(0,431) /gb=Z35401 /gi=515878 /ug=Mm.14767 /len=432 /STRA=for	1599.9	P	1580.9	P	1374.1	P	1158.1	P	1178.1	P	1538.5	P	654.2	P	1319.5	P	873.3	P	893.2	P	function: h2a.x is a basal histone.subunit: the nucleosome is an octamer containing two molecules of h2a, h2b, h3, and h4; which wrap approximately 146 bp of dna.subcellular location: nuclear.tissue specificity: most abundant in testis, thymus and spleen.developmental stage: h2a.x is synthesized in g1 as well as in s-phase.similarity: belongs to the histone h2a family.
101065_at	Pcna	X57800:Proliferating cell nuclear antigen /cds=(144,929) /gb=X57800 /gi=53601 /ug=Mm.7141 /len=1261 /STRA=for	1501.7	P	1257.8	P	811.1	P	1152.3	P	1427.5	P	1076.7	P	836.1	P	1009.7	P	1013.3	P	1030.8	P	function: this protein is an auxiliary protein of dna polymerase delta and is involved in the control of eukaryotic dna replication by increasing the polymerase''s processibility during elongation of the leading strand.subunit: homotrimer. forms a complex with activator 1 heteropentamer in the presence of atp.subcellular location: nuclear.similarity: belongs to the pcna family.	function: this protein is an auxiliary protein of dna polymerase delta and is involved in the control of eukaryotic dna replication by increasing the polymerase''s processibility during elongation of the leading strand.subunit: homotrimer. forms a complex with activator 1 heteropentamer in the presence of atp.subcellular location: nuclear.disease: sera from patients with systemic lupus erythemato…
97540_f_at	-	M69069:Histocompatibility 2, D region locus 1 /cds=(8,1042) /gb=M69069 /gi=199795 /ug=Mm.33263 /len=1379 /STRA=rev	1461.9	P	722.6	P	647	P	1195.6	P	1448.8	P	621.7	P	612.6	P	746.7	P	572.1	P	508.3	P
99618_at	-	AI853523:UI-M-BH0-ajd-e-03-0-UI.s1 Mus musculus cDNA, 3 end /clone=UI-M-BH0-ajd-e-03-0-UI /clone_end=3 /gb=AI853523 /gi=5497429 /ug=Mm.43162 /len=425 /STRA=for	1371.8	P	1581.1	P	1066	P	1186.8	P	1355.4	P	1557.5	P	721.4	P	1179.3	P	627.4	P	1150.2	P		function: this is a component of the ubiquinol-cytochrome c reductase complex (complex iii or cytochrome b-c1 complex), which is part of the mitochondrial respiratory chain.function: this protein may be closely linked to the iron-sulfur protein in the complex and function as an iron-sulfur protein binding factor.catalytic activity: qh(2) + 2 ferricytochrome c = q + 2 ferrocytochrome c.subunit: bc…
94325_at	-	AW124932:UI-M-BH2.1-apu-g-09-0-UI.s1 Mus musculus cDNA, 3 end /clone=UI-M-BH2.1-apu-g-09-0-UI /clone_end=3 /gb=AW124932 /gi=6100462 /ug=Mm.22675 /len=143 /STRA=for	1279.8	P	1224.9	P	488.4	P	949.9	P	1460.7	P	1052.4	P	740.6	P	401.2	P	1275.6	P	611	P
101589_at	Hmgn2	X12944:Mouse mRNA for HMG-17 chromosomal protein /cds=(39,311) /gb=X12944 /gi=51336 /ug=Mm.911 /len=1113 /STRA=for	1209.9	P	1456.7	P	1744.3	P	1013	P	1206	P	1411.7	P	730.7	P	1491.3	P	706.4	P	564.1	P	function: bind to the inner side of the nucleosomal dna thus altering the interaction between the dna and the histone octamer. may be involved in the process which maintains transcribable genes in a unique chromatin conformation.subcellular location: nuclear.similarity: belongs to the hmg-14/hmg-17 protein family.	function: bind to the inner side of the nucleosomal dna thus altering the interaction between the dna and the histone octamer. may be involved in the process which maintains transcribable genes in a unique chromatin conformation.subcellular location: nuclear.similarity: belongs to the hmg-14/hmg-17 protein family.
99106_at	-	AF071315:Mus musculus COP9 complex subunit 6 (COPS6) mRNA, complete cds /cds=(48,1022) /gb=AF071315 /gi=3309171 /ug=Mm.3981 /len=1160 /STRA=for	1181.5	P	1350.3	P	1197.8	P	1265	P	986	P	1368.7	P	1069.6	P	1201.1	P	794.1	P	1069.6	P
96346_at	Cdo1	AI854020:UI-M-BH0-ajm-b-01-0-UI.s1 Mus musculus cDNA, 3 end /clone=UI-M-BH0-ajm-b-01-0-UI /clone_end=3 /gb=AI854020 /gi=5497926 /ug=Mm.29996 /len=262 /STRA=for	1122.8	P	1825.3	P	1928.7	P	821.4	P	1038.6	P	1062.1	P	597.1	P	872	P	404.7	P	749.3	P		catalytic activity: l-cysteine + o(2) = 3-sulfinoalanine.cofactor: contains one atom of iron per molecule.pathway: cysteine metabolism.subunit: monomer (by similarity).
95611_at	Lpl	AA726364:vu90e02.r1 Mus musculus cDNA, 5 end /clone=IMAGE-1209434 /clone_end=5 /gb=AA726364 /gi=2744071 /ug=Mm.27994 /len=374 /STRA=for	1112.6	P	1588.3	P	690	P	737.6	P	1609.6	P	1146	P	767.9	P	546.5	P	894.8	P	1004.8	P	function: the primary function of this lipase is the hydrolysis of triglycerides of circulating chylomicrons and very low density lipoproteins (vldl). the enzyme functions in the presence of apolipoprotein c-2 on the luminal surface of vascular endothelium.catalytic activity: triacylglycerol + h(2)o = diacylglycerol + a fatty acid anion.subunit: homodimer, interact with apolipoprotein c-2.subcell…	function: the primary function of this lipase is the hydrolysis of triglycerides of circulating chylomicrons and very low density lipoproteins (vldl). the enzyme functions in the presence of apolipoprotein c-2 on the luminal surface of vascular endotheliu	LPL encodes lipoprotein lipase, which is expressed in heart, muscle, and adipose tissue. LPL functions as a homodimer, and has the dual functions of triglyceride hydrolase and ligand/bridging factor for receptor-mediated lipoprotein uptake. Severe mutations that cause LPL deficiency result in type I hyperlipoproteinemia, while less extreme mutations in LPL are linked to many disorders of lipoprot…
100116_at	-	AI122538:uc62f07.r1 Mus musculus cDNA, 5 end /clone=IMAGE-1430245 /clone_end=5 /gb=AI122538 /gi=3522862 /ug=Mm.46673 /len=506 /STRA=for	1104.1	P	937.7	P	865.5	P	695.4	P	743.7	P	1184.1	P	765.3	P	875.9	P	623.3	P	557.1	P
95059_at	-	AW047399:UI-M-BH1-ame-g-05-0-UI.s1 Mus musculus cDNA, 3 end /clone=UI-M-BH1-ame-g-05-0-UI /clone_end=3 /gb=AW047399 /gi=5907928 /ug=Mm.29159 /len=417 /STRA=for	1049.3	P	977.5	P	496	P	712.8	P	1278.1	P	860	P	759.5	P	595.6	P	746	P	718.8	P
96016_at	-	AW045665:UI-M-BH1-alg-h-11-0-UI.s1 Mus musculus cDNA, 3 end /clone=UI-M-BH1-alg-h-11-0-UI /clone_end=3 /gb=AW045665 /gi=5906194 /ug=Mm.25590 /len=395 /STRA=for	1036.4	P	1026.7	P	795.2	P	744.8	P	932.2	P	1073.4	P	514.7	P	985.9	P	479.5	P	702.4	P
93596_i_at	-	AA624586:vn82e11.r1 Mus musculus cDNA, 5 end /clone=IMAGE-1038476 /clone_end=5 /gb=AA624586 /gi=2528462 /ug=Mm.20841 /len=178 /STRA=for	999.6	P	1194.8	P	785.3	P	1076.7	P	815.2	P	1106.4	P	644.5	P	711	P	456.4	P	943.3	P	function: this is the smallest of the 5 chains of the enzymatic component (coupling factor cf(1)) of the mitochondrial atpase complex (by similarity).catalytic activity: atp + h(2)o + h(+)(in) = adp + phosphate + h(+)(out).subunit: f-type atpases have 2 components, cf(1) - the catalytic core - and cf(0) - the membrane proton channel. cf(1) has five subunits: alpha(3), beta(3), gamma(1), delta(1),…	function: this is the smallest of the 5 chains of the enzymatic component (coupling factor cf(1)) of the mitochondrial atpase complex (by similarity).subunit: f-type atpases have 2 components, cf(1) - the catalytic core - and cf(0) - the membrane proton channel. cf(1) has five subunits: alpha(3), beta(3), gamma(1), delta(1), epsilon(1). cf(0) seems to have nine subunits: a, b, c, d, e, f, g, f6 a…	The mitochondrial F1,F0-ATP synthase uses energy derived from a proton gradient to synthesize ATP. The soluble F1 catalytic unit is attached via the F0 unit to the mitochondrial inner membrane. The protein encoded by this gene is the smallest of the five subunits comprising the F1 unit. This protein is a member of the eukaryotic ATPase epsilon family, which is different from the bacterial/chlorop…
93250_r_at	-	X67668:High mobility group protein 2 /cds=(135,752) /gb=X67668 /gi=51338 /ug=Mm.1693 /len=847 /STRA=for	887.4	P	872.2	P	560	P	555.5	P	962.4	P	793.4	P	400.2	P	582.9	P	565.2	P	292.6	P
101445_at	Dnmt1	AF036008:Mus musculus DNA (cytosine-5)-methyltransferase (Dnmt1) gene, 5 exons for somatic and pachytene spermatocyte-specific forms /cds=(79,158) /gb=AF036008 /gi=2689717 /ug=Mm.7814 /len=159 /STRA=for	886.7	M	830.8	A	636.9	A	774.6	A	837.5	P	895.6	M	448.8	A	680.2	A	609.2	A	596.1	A	function: methylates cpg residues. preferentially methylates hemimethylated dna. it is responsible for maintaining methylation patterns established in development. isoform 2, in oocytes, may provide maintenance methyltransferase activity specifically at i	function: methylates cg residues.catalytic activity: s-adenosyl-l-methionine + dna = s-adenosyl-l- homocysteine + dna containing 5-methylcytosine.similarity: high, to other eukaryotic dna metase.similarity: some to bacterial restriction systems methyltransferases.similarity: contains 2 bah domains.	DNA (cytosine-5-)-methyltransferase 1 has a role in the establishment and regulation of tissue-specific patterns of methylated cytosine residues. Aberrant methylation patterns are associated with certain human tumors and developmental abnormalities.
100568_at	Abce1	U90446:Mus musculus RNAse L inhibitor (Mu-RLI) mRNA, complete cds /cds=(114,1913) /gb=U90446 /gi=3273416 /ug=Mm.5831 /len=3509 /STRA=for	846.3	P	746.1	P	559.7	P	610.9	P	724.8	P	747.5	P	476.5	P	471	P	760.4	P	652.7	P			The protein encoded by this gene is a member of the superfamily of ATP-binding cassette (ABC) transporters. ABC proteins transport various molecules across extra- and intra-cellular membranes. ABC genes are divided into seven distinct subfamilies (ABC1, MDR/TAP, MRP, ALD, OABP, GCN20, White). This protein is a member of the OABP subfamily. Alternatively referred to as the RNase L inhibitor, this …
97292_at	-	AI845225:UI-M-BG0-aht-f-07-0-UI.s1 Mus musculus cDNA, 3 end /clone=UI-M-BG0-aht-f-07-0-UI /clone_end=3 /gb=AI845225 /gi=5489131 /ug=Mm.28026 /len=258 /STRA=for	820.2	P	741.2	P	418.5	P	579.1	P	1029	P	638.4	P	626.7	P	584.1	P	770.7	P	643.3	P
94061_at	Crip	M13018:Cysteine rich intestinal protein /cds=(61,294) /gb=M13018 /gi=192725 /ug=Mm.22049 /len=404 /STRA=for	809.1	P	1600.7	P	1007.1	P	667.4	P	937.2	P	672.6	P	1048.4	P	765.9	P	361.4	A	480.9	M	function: seems to have a role in zinc absorption and may function as an intracellular zinc transport protein.developmental stage: the concentration in intestinal tissues of the mrna for crip undergoes an abrupt increase during the animal''s transition from suckling to weaning.similarity: contains 1 lim domain. the lim domain binds 2 zinc ions.	function: seems to have a role in zinc absorption and may function as an intracellular zinc transport protein.similarity: contains 1 lim domain. the lim domain binds 2 zinc ions.
100612_at	Rrm1	K02927:Ribonucleotide reductase M1 /cds=(81,2459) /gb=K02927 /gi=200764 /ug=Mm.656 /len=2902 /STRA=for	777.3	P	696.3	P	477.4	P	520.9	P	572.9	P	582.5	P	343.8	M	487.8	P	330.4	A	559	P	function: provides the precursors necessary for dna synthesis.catalytic activity: 2''-deoxyribonucleoside diphosphate + oxidized thioredoxin + h(2)o = ribonucleoside diphosphate + reduced thioredoxin.enzyme regulation: under complex allosteric control med	function: provides the precursors necessary for dna synthesis.catalytic activity: 2''deoxyribonucleoside diphosphate + oxidized thioredoxin + h(2)o = ribonucleoside diphosphate + reduced thioredoxin.enzyme regulation: under complex allosteric control medi	This gene encodes one of two non-identical subunits which constitute ribonucleoside-diphosphate reductase, an enzyme essential for the production of deoxyribonucleotides prior to DNA synthesis in S phase of dividing cells. It is one of several genes located in the imprinted gene domain of 11p15.5, an important tumor-suppressor gene region. Alterations in this region have been associated with the …
96081_at	Tk1	X60980:Mus musculus TK gene encoding thymidine kinase, exon 1 and 2, partial /cds=(0,97) /gb=X60980 /gi=54809 /ug=Mm.2661 /len=98 /STRA=for	725.5	P	706.6	P	484.1	A	630.5	P	602.5	P	550	P	181.5	A	747.4	P	384.6	A	477.4	A	catalytic activity: atp + thymidine = adp + thymidine 5''- phosphate.subcellular location: cytoplasmic.miscellaneous: two forms have been identified in animal cells, one in cytosol & one in mitochondria. activity of the cytosolic enzyme is high in proliferating cells & peaks during the s phase of the cell cycle; it is very low in resting cells.similarity: belongs to the thymidine kinase family.	catalytic activity: atp + thymidine = adp + thymidine 5''-phosphate.subcellular location: cytoplasmic.miscellaneous: two forms have been identified in animal cells, one in cytosol & one in mitochondria. activity of the cytosolic enzyme is high in proliferating cells & peaks during the s phase of the cell cycle; it is very low in resting cells.similarity: belongs to the thymidine kinase family.
101521_at	Birc5	AB013819:Mus musculus mRNA for TIAP, complete cds /cds=(108,530) /gb=AB013819 /gi=3135206 /ug=Mm.8552 /len=955 /STRA=for	697.3	P	816.6	P	749.9	P	767.7	P	896	P	890.4	P	278.3	P	903.8	P	248.9	P	556.6	P	function: may play a role in neoplasia. may counteract a default induction of apoptosis in g2/m phase. interacts with tubulin. inhibitor of caspase-3 and caspase-7 (by similarity).subcellular location: cytoplasmic.alternative products: 3 isoforms; 1/survivin140 (shown here), 2/survivin121 and 3/survivin40; are produced by alternative splicing.similarity: contains 1 bir repeat.similarity: belongs …	function: may play a role in neoplasia. may counteract a default induction of apoptosis in g2/m phase. interacts with tubulin. inhibitor of caspase-3 and caspase-7.subcellular location: cytoplasmic.alternative products: 2 isoforms; alpha (shown here) and beta; are produced by alternative splicing.tissue specificity: expressed only in fetal kidney and liver, and to lesser extent, lung and brain. a…	The protein encoded by this gene is an apoptosis inhibitor that is expressed during the G2/M phase of the cell cycle. BIRC5 associates with the microtubules of the mitotic spindle and any disruption results in the loss of apoptosis activity.
99457_at	-	X82786:Antigen identified by monoclonal antibody Ki 67 /cds=(345,9161) /gb=X82786 /gi=1177527 /ug=Mm.4078 /len=9471 /STRA=for	693	P	689.9	P	406.8	P	398.5	P	983	P	678.5	P	300.5	P	368.6	P	471.5	P	299.9	P		function: thought to be required for maintaining cell proliferation.subcellular location: nuclear. predominantly localized in the g1 phase in the perinucleolar region, in the later phases it is also detected throughout the nuclear interior, being predominantly localized in the nuclear matrix. in mitosis, it is present on all chromosomes.alternative products: 2 isoforms; a long form (shown here) a…
101044_at	Alad	X13752:Delta-aminolevulinate dehydratase /cds=(6,998) /gb=X13752 /gi=52951 /ug=Mm.6988 /len=1080 /STRA=for	692	P	667.1	P	697.1	P	556.7	P	748.6	P	969.1	P	264	P	450	P	564.8	P	450.7	P	catalytic activity: 2 5-aminolevulinate = porphobilinogen + 2 h(2)o.cofactor: zinc.pathway: second step in porphyrin and heme biosynthesis.subunit: homooctamer.similarity: belongs to the aladh family.	catalytic activity: 2 5-aminolevulinate = porphobilinogen + 2 h(2)o.cofactor: zinc.pathway: second step in porphyrin and heme biosynthesis.subunit: homooctamer.polymorphism: there are two common alleles of alad. individuals heterozygous or homozygous for the 2nd allele have significantly higher blood lead levels than do 1st allele homozygotes when exposed to environmental lead.disease: defects in…	The ALAD enzyme is composed of 8 identical subunits and catalyzes the condensation of 2 molecules of delta-aminolevulinate to form porphobilinogen (a precursor of heme, cytochromes and other hemoproteins). ALAD catalyzes the second step in the porphyrin and heme biosynthetic pathway; zinc is essential for enzymatic activity. ALAD enzymatic activity is inhibited by lead and a defect in the ALAD st…
94253_at	Eif2a	AW061243:UI-M-BH1-amj-c-11-0-UI.s2 Mus musculus cDNA, 3 end /clone=UI-M-BH1-amj-c-11-0-UI /clone_end=3 /gb=AW061243 /gi=6008994 /ug=Mm.22399 /len=430 /STRA=for	689.3	P	453.4	P	331.3	P	514.7	P	478.1	P	525.8	P	280.6	P	221.3	P	396.5	P	357.2	P		function: functions in the early steps of protein synthesis by forming a ternary complex with gtp and initiator trna. this complex binds to a 40s ribosomal subunit, followed by mrna binding to form a 43s preinitiation complex. junction of the 60s ribosoma
101489_at	Amd2	D12780:Mouse mRNA for S-adenosylmethionine decarboxylase, complete cds /cds=(326,1330) /gb=D12780 /gi=220330 /ug=Mm.7880 /len=1497 /STRA=for	685.8	P	632	P	381.4	P	517.3	P	607.1	P	566.9	P	564.1	P	324.7	P	507.6	P	441.9	P	catalytic activity: s-adenosyl-l-methionine = (5-deoxy-5- adenosyl)(3-aminopropyl) methylsulfonium salt + co(2).cofactor: pyruvoyl group.pathway: decarboxylation of s-adenosylmethionine provides the aminopropyl moiety required for spermidine and spermine biosynthesis from putrescine.subunit: heterotetramer of two alpha and two beta chains (by similarity).similarity: belongs to the eukaryotic adom…	catalytic activity: s-adenosylmethionine = (5-deoxy-5-adenosyl) (3-aminopropyl)methylsulfonium salt + co(2).cofactor: requires a pyruvoyl group for its activity.enzyme regulation: both proenzyme processing and catalytic activity are stimulated by putrescine.pathway: decarboxylation of s-adenosylmethionine provides the aminopropyl moiety required for spermidine and spermine biosynthesis from putre…	Homo sapiens S-adenosylmethionine decarboxylase 1 (AMD1) is an important intermediate enzyme in polyamine biosynthesis. The polyamines spermine, spermidine, and putrescine are low-molecular-weight aliphatic amines essential for cellular proliferation and tumor promotion. An AMD pseudogene, AMD2, is found on chromosome X. The AMD1 gene spans 22 kb comprised of 9 exons and 8 introns and encoding tw…
92790_at	Kpna2	D55720:Karyopherin (importin) alpha 2 /cds=(177,1766) /gb=D55720 /gi=893392 /ug=Mm.12508 /len=2048 /STRA=for	683.5	P	609.3	P	377.4	P	419.6	P	643.2	P	539.3	P	186.4	P	266.8	P	315.2	P	272.1	P	function: binds specifically and directly to substrates containing either a simple or bipartite nls motif. promotes docking of import substrates to the nuclear pore complex (npc). the complex is subsequently translocated through the pore by an energy requ	function: binds specifically and directly to substrates containing either a simple or bipartite nls motif. promotes docking of import substrates to the nuclear pore complex (npc). the complex is subsequently translocated through the pore by an energy requ	The import of proteins into the nucleus is a process that involves at least 2 steps. The first is an energy-independent docking of the protein to the nuclear envelope and the second is an energy-dependent translocation through the nuclear pore complex. Im
102366_at	Retn	AA718169:vu54h05.r1 Mus musculus cDNA, 5 end /clone=IMAGE-1195257 /clone_end=5 /gb=AA718169 /gi=2730443 /ug=Mm.1181 /len=290 /STRA=for	681.6	P	922.6	P	666.5	P	878.1	P	402.3	M	519.8	A	224.8	A	54.8	A	325.3	A	154.5	A	function: hormone that seems to suppress insulin ability to stimulate glucose uptake into adipose cells. potentially links obesity to diabetes.subunit: homodimer; disulfide-linked.subcellular location: secreted.tissue specificity: expressed in white but not brown adipose tissue in a variety of organs.ptm: 5 disulfide bonds are present (probable).similarity: belongs to the resistin/fizz family.	function: hormone that seems to suppress insulin ability to stimulate glucose uptake into adipose cells. potentially links obesity to diabetes.subunit: homodimer; disulfide-linked (by similarity).subcellular location: secreted.tissue specificity: expressed only in fatty tissues.ptm: 5 disulfide bonds are present (probable).similarity: belongs to the resistin/fizz family.	This gene belongs to the family defined by mouse F1ZZ1 and FIZZ3/Resistin genes. The characteristic feature of this family is the C-terminal stretch of 10 cys residues with identical spacing. The mouse homolog of this protein is secreted by adipocytes, and may be the hormone potentially linking obesity to type II diabetes.
96269_at	-	AA716963:vu69f10.r1 Mus musculus cDNA, 5 end /clone=IMAGE-1196683 /clone_end=5 /gb=AA716963 /gi=2729237 /ug=Mm.29847 /len=273 /STRA=for	670.2	P	556.2	P	184.2	P	355.8	P	564.8	P	653.1	P	189.9	P	182.3	P	475.6	P	326.5	P	function: catalyzes the 1,3-allylic rearrangement of the homoallylic substrate isopentenyl (ipp) to its highly electrophilic allylic isomer, dimethylallyl diphosphate (dmapp) (by similarity).catalytic activity: isopentenyl diphosphate = dimethylallyl diphosphate.cofactor: requires magnesium for activity (by similarity).pathway: isoprenoid biosynthetic pathway whose end products include dolichols,…	function: catalyzes the 1,3-allylic rearrangement of the homoallylic substrate isopentenyl (ipp) to its highly electrophilic allylic isomer, dimethylallyl diphosphate (dmapp).catalytic activity: isopentenyl diphosphate = dimethylallyl diphosphate.cofactor: requires magnesium for activity.pathway: isoprenoid biosynthetic pathway whose end products include dolichols, vitamins a, d, e, and k, steroi…	IDI1 encodes a peroxisomally-localized enzyme that catalyzes the interconversion of isopentenyl diphosphate (IPP) to its highly electrophilic isomer, dimethylallyl diphosphate (DMAPP), which are the substrates for the successive reaction that results in the synthesis of farnesyl diphosphate and, ultimately, cholesterol. It has been shown in peroxisomal deficiency diseases such as Zellweger syndro…
92845_at	Oxct	AI843232:UI-M-AK1-aet-h-03-0-UI.s1 Mus musculus cDNA, 3 end /clone=UI-M-AK1-aet-h-03-0-UI /clone_end=3 /gb=AI843232 /gi=5477445 /ug=Mm.13445 /len=396 /STRA=for	664.3	P	591	P	693.6	P	324.6	P	510.9	P	613.3	P	309.5	P	731.9	P	297.6	P	372.7	P		function: key enzyme for ketone body catabolism. transfers the coa moiety from succinate to acetoacetate. formation of the enzyme-coa intermediate proceeds via an unstable anhydride species formed between the carboxylate groups of the enzyme and substrate.catalytic activity: succinyl-coa + a 3-oxo acid = succinate + a 3-oxo-acyl-coa.pathway: first step of ketolysis in extrahepatic tissues.subunit…	The mitochondrial matrix enzyme 3-oxoacid CoA transferase is homodimeric. It is a key enzyme in the extrahepatic utilization of ketone bodies, catalyzing the reversible transfer of coenzyme A from succinyl-CoA to acetoacetate, a necessary step in ketolytic energy production. Deficiencies can result in intermittent ketoacidosis.
100128_at	Cdc2a	M38724:Cell division cycle control protein 2a /cds=(24,917) /gb=M38724 /gi=192533 /ug=Mm.4761 /len=963 /STRA=for	660.2	P	558.6	P	444.3	P	372.1	P	621.6	P	518.3	P	220.4	A	377.8	A	241.5	A	289.1	A	function: plays a key role in the control of the eukaryotic cell cycle. it is required in higher cells for entry into s-phase and mitosis. p34 is a component of the kinase complex that phosphorylates the repetitive carboxyl-terminus of rna polymerase ii.enzyme regulation: phosphorylation at thr-14 or tyr-15 inactivates the enzyme, while phosphorylation at thr-161 activates it (by similarity).subu…	function: plays a key role in the control of the eukaryotic cell cycle. it is required in higher cells for entry into s-phase and mitosis. p34 is a component of the kinase complex that phosphorylates the repetitive carboxyl-terminus of rna polymerase ii.enzyme regulation: phosphorylation at thr-14 or tyr-15 inactivates the enzyme, while phosphorylation at thr-161 activates it.subunit: forms a sta…	The protein encoded by this gene is a member of the Ser/Thr protein kinase family. This protein is a catalytic subunit of the highly conserved protein kinase complex known as M-phase promoting factor (MPF), which is essential for G1/S and G2/M phase trans
93095_at	Hmgb1	U00431:Mus musculus HMG-1 mRNA, complete cds /cds=(145,792) /gb=U00431 /gi=437101 /ug=Mm.16421 /len=1308 /STRA=for	651.9	P	461	P	372	P	231.9	P	542.5	P	451	P	223.1	P	308.4	P	309.3	P	246.1	P	function: binds preferentially single-stranded dna and unwinds double stranded dna.function: heparin-binding protein that has a role in the extension of neurite-type cytoplasmic processes in developing cells.subcellular location: nuclear and also cytoplasmic, associated with the plasma membrane of filipodia in process-growing cells, and also deposited into the substrate-attached material.similari…	function: binds preferentially single-stranded dna and unwinds double stranded dna.subcellular location: nuclear.similarity: belongs to the hmg1/hmg2 protein family.similarity: contains 2 hmg boxes.
95523_at	-	AI839718:UI-M-AN0-acp-h-02-0-UI.s1 Mus musculus cDNA, 3 end /clone=UI-M-AN0-acp-h-02-0-UI /clone_end=3 /gb=AI839718 /gi=5473931 /ug=Mm.27579 /len=244 /STRA=for	637.2	P	670	P	319.6	P	439.2	P	697.6	P	432.1	P	323.9	P	206.3	M	300	P	266	P	function: microsomal signal peptidase is a membrane-bound endoproteinase that removes signal peptides from nascent proteins as they are translocated into the lumen of the endoplasmic reticulum (by similarity).subunit: complex of five different proteins: spc25, spc22/23, spc21, spc18, and spc12 (by similarity).subcellular location: type ii membrane protein. microsomal (by similarity).similarity: b…
97527_at	-	AA681998:vr45a06.s1 Mus musculus cDNA, 5 end /clone=IMAGE-1123570 /clone_end=5 /gb=AA681998 /gi=2664138 /ug=Mm.326 /len=463 /STRA=for	634.9	P	507.5	P	343.7	P	362	P	646.4	P	447.3	P	204.8	P	326.6	P	347.8	P	295.5	P	function: binds to the catalytic subunit of the cyclin dependent kinases and is essential for their biological function.subunit: forms an homohexamer that can probably bind six kinase subunits.similarity: belongs to the cks family.	function: binds to the catalytic subunit of the cyclin dependent kinases and is essential for their biological function.subunit: forms an homohexamer that can probably bind six kinase subunits.similarity: belongs to the cks family.	CKS2 protein binds to the catalytic subunit of the cyclin dependent kinases and is essential for their biological function. The CKS2 mRNA is found to be expressed in different patterns through the cell cycle in HeLa cells, which reflects specialized role for the encoded protein.
94526_at	-	AI848453:UI-M-AH1-ags-f-11-0-UI.s1 Mus musculus cDNA, 3 end /clone=UI-M-AH1-ags-f-11-0-UI /clone_end=3 /gb=AI848453 /gi=5492359 /ug=Mm.29032 /len=495 /STRA=for	594.5	P	487.8	P	325.5	M	312.5	P	458	P	453.6	P	248.1	A	325.3	A	224.4	A	270	P
96237_at	-	AI118905:uc15f04.r1 Mus musculus cDNA, 5 end /clone=IMAGE-1398079 /clone_end=5 /gb=AI118905 /gi=3519229 /ug=Mm.28800 /len=311 /STRA=for	577.3	P	813.5	P	477.6	P	795.4	P	605.1	P	455.4	P	427.4	P	240.4	A	350.3	P	374.7	P
101067_at	-	AW124711:UI-M-BH2.1-aqa-a-12-0-UI.s1 Mus musculus cDNA, 3 end /clone=UI-M-BH2.1-aqa-a-12-0-UI /clone_end=3 /gb=AW124711 /gi=6100241 /ug=Mm.719 /len=467 /STRA=for	557.7	P	593.1	P	622.4	P	421.2	P	588.8	P	591.9	P	533.2	P	499.9	P	317.3	P	351.5	P			Mammalian mitochondrial ribosomal proteins are encoded by nuclear genes and catalyze protein synthesis within the mitochondrion. The mitochondrial ribosome (mitoribosome) consists of a small 28S subunit and a large 39S subunit. They have an estimated 75%
95420_at	-	AW120625:UI-M-BH2.3-anz-a-01-0-UI.s1 Mus musculus cDNA, 3 end /clone=UI-M-BH2.3-anz-a-01-0-UI /clone_end=3 /gb=AW120625 /gi=6095958 /ug=Mm.24365 /len=471 /STRA=for	550.6	A	542.4	A	629.6	A	755	P	485.5	P	588.1	A	330.9	A	476.3	A	427	A	565.2	A		catalytic activity: 6-phospho-d-gluconate + nadp(+) = d-ribulose 5-phosphate + co(2) + nadph.pathway: hexose monophosphate shunt.subunit: homodimer (by similarity).similarity: belongs to the 6-phosphogluconate dehydrogenase family.	6-phosphogluconate dehydrogenase is the second dehydrogenase in the pentose phosphate shunt. Deficiency of PGD is generally asymptomatic, and the inheritance of this disorder is autosomal dominant. Hemolysis results from combined deficiency of 6-phosphogluconate dehydrogenase and 6-phosphogluconolactonase suggesting a synergism of the two enzymopathies.
101002_at	Oazi	AF032128:Mus musculus antizyme inhibitor mRNA, complete cds /cds=(16,1362) /gb=AF032128 /gi=2645700 /ug=Mm.6775 /len=1599 /STRA=for	549.9	P	425.1	P	369.4	P	336.3	P	463.5	P	408.2	P	237.4	P	260.2	P	286.6	P	181.2	P	function: inhibits antizyme-dependent odc degradation by binding to antizyme.subunit: monomer (by similarity).similarity: belongs to family 2 of ornithine, dap, and arginine decarboxylases. odc antizyme inhibitor subfamily.	function: inhibits antizyme-dependent ornithine decarboxylase degradation by binding to antizyme.subunit: monomer (by similarity).tissue specificity: expressed in liver.similarity: belongs to family 2 of ornithine, dap, and arginine decarboxylases. odc antizyme inhibitor subfamily.	Ornithine decarboxylase (ODC) catalyzes the conversion of ornithine to putrescine in the first and apparently rate-limiting step in polyamine biosynthesis. Ornithine decarboxylase antizymes play a role in the regulation of polyamine synthesis by binding to and inhibiting ornithine decarboxylase. The protein encoded by this gene is highly similar to ODC. It binds to ODC antizyme and stabilizes ODC…
93775_at	-	AI841894:UI-M-AO0-acd-d-09-0-UI.s1 Mus musculus cDNA, 3 end /clone=UI-M-AO0-acd-d-09-0-UI /clone_end=3 /gb=AI841894 /gi=5476107 /ug=Mm.2121 /len=435 /STRA=for	491.8	P	686.2	P	605.8	P	594.8	P	571.8	P	461.3	A	214	A	457.1	M	303.6	A	508	P
93495_at	Prdx4	U96746:Mus musculus antioxidant enzyme AOE372 mRNA, complete cds /cds=(90,914) /gb=U96746 /gi=2104954 /ug=Mm.19127 /len=977 /STRA=for	459.6	P	692.1	P	701.7	P	447.4	P	508.2	P	526.5	P	349.6	P	698.2	P	234.8	P	307.7	P	function: regulates the activation of nf-kappa-b in the cytosol by a modulation of i-kappa-b-alpha phosphorylation (by similarity).subunit: homodimer or heterodimer with tdpx2 (by similarity).subcellular location: cytoplasmic (by similarity).ptm: the cys-127-sh group is the primary site of oxidation by h(2)o(2), and the oxidized cys-127 (probably cys-soh) rapidly reacts with cys-248-sh of the oth…	function: regulates the activation of nf-kappa-b in the cytosol by a modulation of i-kappa-b-alpha phosphorylation.subunit: homodimer or heterodimer with tdpx2.subcellular location: cytoplasmic.ptm: the cys-124-sh group is the primary site of oxidation by h(2)o(2), and the oxidized cys-124 (probably cys-soh) rapidly reacts with cys-245-sh of the other subunit to form an intermolecular disulfide. …	The protein encoded by this gene is an antioxidant enzyme and belongs to the peroxiredoxin family. The protein is localized to the cytoplasm. Peroxidases of the peroxiredoxin family reduce hydrogen peroxide and alkyl hydroperoxides to water and alcohol with the use of reducing equivalents derived from thiol-containing donor molecules. This protein has been found to play a regulatory role in the a…
93970_at	-	AI843085:UI-M-AK1-aes-b-10-0-UI.s1 Mus musculus cDNA, 3 end /clone=UI-M-AK1-aes-b-10-0-UI /clone_end=3 /gb=AI843085 /gi=5477298 /ug=Mm.21659 /len=279 /STRA=for	445.6	P	391.4	P	279.2	P	329	P	451.3	P	391.3	P	437.4	P	174.1	P	399.8	P	340.4	P			The importin-alpha/beta complex and the GTPase Ran mediate nuclear import of proteins with a classical nuclear localization signal. The protein encoded by this gene is a member of a class of approximately 20 potential Ran targets that share a sequence motif related to the Ran-binding site of importin-beta. Similar to importin-beta, this protein prevents the activation of Ran''s GTPase by RanGAP1 …
95032_at	-	AA856349:vw99g06.r1 Mus musculus cDNA, 5 end /clone=IMAGE-1263130 /clone_end=5 /gb=AA856349 /gi=2944651 /ug=Mm.27529 /len=291 /STRA=for	435.3	P	505.4	P	428.6	P	353.3	P	533.2	P	473.4	P	196	A	575.1	P	279.1	A	353.4	P
92562_at	Nfe2l2	U70475:Nuclear, factor, erythroid derived 2, like 2 /cds=(139,1932) /gb=U70475 /gi=1778293 /ug=Mm.1025 /len=2380 /STRA=for	428.7	P	493.2	P	212.7	M	490.4	P	560.6	P	370.8	P	327.1	P	262.1	A	418.2	P	436	P	function: may be involved in the transcriptional activation of genes of the beta-globin cluster by mediating enhancer activity of hypersensitive site 2 of the beta-globin locus control region.subcellular location: nuclear (by similarity).tissue specificity: widely expressed. highest expression in liver, skeletal muscle, luminal cells of the stomach and intestine, lining of the bronchi and alveoli…	function: may be involved in the transcriptional activation of genes of the beta-globin cluster by mediating enhancer activity of hypersensitive site 2 of the beta-globin locus control region.subunit: heterodimer. may bind dna with an unknown protein.subcellular location: nuclear (by similarity).tissue specificity: widely expressed. highest expression in adult muscle, kidney, lung, liver and in f…
104255_at	-	AA795285:vv03h09.r1 Mus musculus cDNA, 5 end /clone=IMAGE-1210625 /clone_end=5 /gb=AA795285 /gi=2858240 /ug=Mm.28387 /len=297 /STRA=rev	425.3	P	250.9	P	231.6	P	156.6	P	201	P	275.3	P	249.8	P	221.2	P	246.4	P	171.9	P
96152_at	Narg1	AI645561:vt98h08.x1 Mus musculus cDNA, 3 end /clone=IMAGE-1179231 /clone_end=3 /gb=AI645561 /gi=4724036 /ug=Mm.28256 /len=332 /STRA=for	422.5	P	316.4	P	178.1	P	324.5	P	522	P	410.7	P	213.3	P	177	P	425.1	P	294.6	P			This gene encodes a protein of unknown function. However, similarity to proteins in yeast and other species suggests that this protein may be an N-acetyltransferase. Alternative splicing of this gene generates two transcript variants encoding different isoforms. Transcript Variant (NP_476516): This variant (1) encodes the longer isoform of this protein.Transcript Variant (NP_079361): This variant…
93236_s_at	-	M13352:Thymidylate synthase /cds=(0,923) /gb=M13352 /gi=202049 /ug=Mm.5879 /len=924 /STRA=for	421.2	P	342.7	P	193.7	P	258	P	272.9	P	313.4	P	139.3	P	217.2	P	196.9	P	157.1	P	catalytic activity: 5,10-methylenetetrahydrofolate + dump = dihydrofolate + dtmp.pathway: deoxyribonucleotide biosynthesis.subunit: homodimer.similarity: belongs to the thymidylate synthase family.	catalytic activity: 5,10-methylenetetrahydrofolate + dump = dihydrofolate + dtmp.pathway: deoxyribonucleotide biosynthesis.subunit: homodimer.similarity: belongs to the thymidylate synthase family.
96168_at	-	AI591702:vq88c03.y1 Mus musculus cDNA, 5 end /clone=IMAGE-1109380 /clone_end=5 /gb=AI591702 /gi=4600750 /ug=Mm.28386 /len=266 /STRA=for	412.3	P	392.7	P	389.5	P	303.1	P	306	P	445.1	P	244	A	443.3	P	274	A	194.4	A		function: plus-end-directed motor enzyme that moves antiparallel microtubules in vitro. localizes to the interzone of mitotic spindles.subcellular location: nuclear.similarity: belongs to the kinesin-like protein family.	The protein encoded by this gene is a member of kinesin-like protein family. This family includes microtubule-dependent molecular motors that transport organelles within cells and move chromosomes during cell division. This protein has been shown to cross-bridge antiparallel microtubules and drive microtubule movement in vitro. Alternate splicing of this gene results in two transcript variants en…
102019_at	-	AA666635:vm50b08.r1 Mus musculus cDNA, 5 end /clone=IMAGE-1001655 /clone_end=5 /gb=AA666635 /gi=2625336 /ug=Mm.10076 /len=203 /STRA=for	401.2	P	327	P	243	P	288.9	P	359.8	P	332.8	P	152	P	246.1	P	205.7	P	256.9	P			Mammalian mitochondrial ribosomal proteins are encoded by nuclear genes and catalyze protein synthesis within the mitochondrion. The mitochondrial ribosome (mitoribosome) consists of a small 28S subunit and a large 39S subunit. They have an estimated 75% protein to rRNA composition compared to prokaryotic ribosomes, where this ratio is reversed. Another difference between mammalian mitoribosomes …
99632_at	Mad2l1	U83902:Mus musculus mitotic checkpoint component Mad2 mRNA, complete cds /cds=(48,665) /gb=U83902 /gi=4099130 /ug=Mm.43444 /len=707 /STRA=for	386.9	P	339.4	P	198.6	P	270.9	P	396.3	P	321.4	P	210.6	P	209.3	P	224.1	P	141	P	function: required for the execution of the mitotic checkpoint which monitors the process of kinetochore-spindle attachment and delays the onset of anaphase when this process is not complete. it inhibits the activity of the anaphase promoting complex by sequestering cdc20 until all chromosomes are aligned at the metaphase plate (by similarity).subunit: interacts with cdc20.subcellular location: n…	function: required for the execution of the mitotic checkpoint which monitors the process of kinetochore-spindle attachment and delays the onset of anaphase when this process is not complete. it inhibits the activity of the anaphase promoting complex by sequestering cdc20 until all chromosomes are aligned at the metaphase plate.subunit: interacts with cdc20 and with adam17 (tace).subcellular loca…	MAD2L1 is a component of the mitotic spindle assembly checkpoint that prevents the onset of anaphase until all chromosomes are properly aligned at the metaphase plate. MAD2L1 is related to the MAD2L2 gene located on chromosome 1. A MAD2 pseudogene has been mapped to chromosome 14.
97356_at	-	AI839653:UI-M-AJ0-aax-h-05-0-UI.s2 Mus musculus cDNA, 3 end /clone=UI-M-AJ0-aax-h-05-0-UI /clone_end=3 /gb=AI839653 /gi=5473866 /ug=Mm.29633 /len=462 /STRA=for	386.3	A	533.6	A	295.2	A	560.4	M	488.3	M	444.9	A	347.7	A	246.5	A	189.1	A	611.4	P
94982_f_at	Nme3	AI852470:UI-M-BH0-aip-f-08-0-UI.s1 Mus musculus cDNA, 3 end /clone=UI-M-BH0-aip-f-08-0-UI /clone_end=3 /gb=AI852470 /gi=5496376 /ug=Mm.27278 /len=422 /STRA=for	384.5	P	436.3	P	357.8	P	256.3	P	298.1	P	332.1	P	282.4	P	292.8	P	249.9	P	214.9	P	function: major role in the synthesis of nucleoside triphosphates other than atp (by similarity). has probably a role for in normal hematopoiesis inhibits granulocyte differentiation and induces apoptosis (by similarity).catalytic activity: atp + nucleoside diphosphate = adp + nucleoside triphosphate.similarity: belongs to the ndk family.	function: major role in the synthesis of nucleoside triphosphates other than atp (by similarity). has probably a role for in normal hematopoiesis inhibits granulocyte differentiation and induces apoptosis.catalytic activity: atp + nucleoside diphosphate = adp + nucleoside triphosphate.developmental stage: preferentially expressed at early stages of myeloid differentiation of highly purified cd34+…
92805_s_at	Arl4	Y12577:ADP-ribosylation-like 4 /cds=(243,845) /gb=Y12577 /gi=3288541 /ug=Mm.12723 /len=1168 /STRA=for	381	M	398.5	M	358.5	A	340.8	M	404.3	P	490	P	393.5	A	181.9	A	319.4	A	437.3	P	function: does not act as an allosteric activator of the cholera toxin catalytic subunit (by similarity).subcellular location: nuclear.similarity: belongs to the arf family of gtp-binding proteins.	function: does not act as an allosteric activator of the cholera toxin catalytic subunit (by similarity).subcellular location: nuclear.similarity: belongs to the arf family of gtp-binding proteins.	ADP-ribosylation factor-like 4 is a member of the ADP-ribosylation factor family of GTP-binding proteins. ARL4 is similar to ARL7 and ARL6 and each has a nuclear localization signal and an unusually high guaninine nucleotide exchange rate. ARL4 is located in both the nuclear and extranuclear cell compartments.
94228_at	-	AW123788:UI-M-BH2.1-apm-d-07-0-UI.s1 Mus musculus cDNA, 3 end /clone=UI-M-BH2.1-apm-d-07-0-UI /clone_end=3 /gb=AW123788 /gi=6099318 /ug=Mm.22269 /len=174 /STRA=rev	375	P	359.1	P	112.4	P	338.4	P	330.3	P	299.8	P	214.4	P	219.9	P	289.4	P	218.7	P			Exportin 1 mediates leucine-rich nuclear export signal (NES)-dependent protein transport. XPO1 specifically inhibits the nuclear export of Rev and U snRNAs. It is also involved in the control of several cellular processes by controlling the localization of cyclin B, MPAK, and MAPKAP kinase 2. XPO1 also regulates NFAT and AP-1.
96294_s_at	-	AI854235:UI-M-BH0-ajz-g-07-0-UI.s1 Mus musculus cDNA, 3 end /clone=UI-M-BH0-ajz-g-07-0-UI /clone_end=3 /gb=AI854235 /gi=5498141 /ug=Mm.29898 /len=519 /STRA=for	372.1	P	318.6	P	171.8	A	228.9	P	218.5	P	255.4	P	177.1	A	172.8	A	235.5	A	263.3	P
99578_at	Top2a	U01915:Topoisomerase (DNA) II alpha /cds=(0,829) /gb=U01915 /gi=404643 /ug=Mm.4237 /len=1331 /STRA=for	371	M	371.3	M	289.1	A	258.8	A	379.5	P	251	A	92.4	A	262	A	156.7	A	130	A	function: control of topological states of dna by transient breakage and subsequent rejoining of dna strands. topoisomerase ii makes double-strand breaks.catalytic activity: atp-dependent breakage, passage and rejoining of double-stranded dna.subunit: homodimer.subcellular location: nuclear.miscellaneous: eukaryotic topoisomerase i and ii can relax both negative and positive supercoils, whereas p…	function: control of topological states of dna by transient breakage and subsequent rejoining of dna strands. topoisomerase ii makes double-strand breaks.catalytic activity: atp-dependent breakage, passage and rejoining of double-stranded dna.enzyme regulation: specifically inhibited by the intercalating agent amsacrine.subunit: homodimer.subcellular location: nuclear; generally located in the nu…	This gene encodes a DNA topoisomerase, an enzyme that controls and alters the topologic states of DNA during transcription. This nuclear enzyme is involved in processes such as chromosome condensation, chromatid separation, and the relief of torsional str
99365_at	-	AA734487:vt94c10.r1 Mus musculus cDNA, 5 end /clone=IMAGE-1178802 /clone_end=5 /gb=AA734487 /gi=2756154 /ug=Mm.5662 /len=513 /STRA=rev	366.1	P	312.1	P	211.4	P	279.3	P	328.8	P	368	P	121.8	P	210.6	P	253.5	P	221.7	P		catalytic activity: s-adenosyl-l-methionine + 3-hexaprenyl-4,5- dihydroxybenzoate = s-adenosyl-l-homocysteine + 3-hexaprenyl-4- hydroxy-5-methoxybenzoate.pathway: fourth step of ubiquinone biosynthesis from p- hydroxybenzoic acid.subcellular location: mitochondrial matrix (probable).similarity: belongs to the ubig/coq3 family.
92565_at	-	AI847109:UI-M-AP1-agn-g-04-0-UI.s1 Mus musculus cDNA, 3 end /clone=UI-M-AP1-agn-g-04-0-UI /clone_end=3 /gb=AI847109 /gi=5491015 /ug=Mm.10278 /len=324 /STRA=for	363	P	267	P	208	P	308.1	P	364.8	P	292	P	199.8	P	166.9	P	203.3	P	204.9	P	function: may have nucleic acid binding capability that may participate in important transcriptional or translational control of cell growth, metabolism and carcinogenesis (by similarity).subcellular location: nuclear (by similarity).	function: may have nucleic acid binding capability that may participate in important transcriptional or translational control of cell growth, metabolism and carcinogenesis.subcellular location: nuclear.tissue specificity: low expression in spleen, liver, pancreas, testis, thymus, heart, and kidney. increased levels are seen in hepatocellular carcinoma and pancreatic adenocarcinoma.
100138_f_at	Rbm14	X52102:M.musculus p16K gene for 16 kDa protein /cds=(77,1798) /gb=X52102 /gi=53546 /ug=Mm.4877 /len=2751 /STRA=for	361.9	P	254.7	P	217.6	P	255.6	P	280.3	P	365.8	P	215.7	A	273.8	P	230.1	A	170.6	A
97271_at	-	AI845593:UI-M-AQ1-adx-d-04-0-UI.s1 Mus musculus cDNA, 3 end /clone=UI-M-AQ1-adx-d-04-0-UI /clone_end=3 /gb=AI845593 /gi=5489499 /ug=Mm.27922 /len=390 /STRA=for	358.2	P	387.2	P	311.6	P	289.8	P	318.7	P	326	P	233.3	A	255.3	M	193.8	A	291.6	P
103665_at	-	AW122523:UI-M-BH2.2-aox-b-05-0-UI.s1 Mus musculus cDNA, 3 end /clone=UI-M-BH2.2-aox-b-05-0-UI /clone_end=3 /gb=AW122523 /gi=6098047 /ug=Mm.20697 /len=423 /STRA=for	356	P	281.3	P	186.4	P	192.7	P	423.2	P	303.2	P	254.5	P	109.9	A	286.4	P	164.3	P
96165_at	-	AW125109:UI-M-BH2.1-apx-h-05-0-UI.s1 Mus musculus cDNA, 3 end /clone=UI-M-BH2.1-apx-h-05-0-UI /clone_end=3 /gb=AW125109 /gi=6100639 /ug=Mm.28370 /len=376 /STRA=rev	354	P	315.2	P	203.4	A	254.8	P	405.8	P	393.4	P	226.6	M	167	A	338	P	261.8	P
95063_at	-	AI606257:vo03b06.x1 Mus musculus cDNA, 3 end /clone=IMAGE-1040339 /clone_end=3 /gb=AI606257 /gi=4615424 /ug=Mm.29164 /len=366 /STRA=for	347.3	P	265.8	P	99.8	P	249.2	P	223	P	242.6	P	205.9	P	144	P	181.2	P	159.3	P			This gene was identified as a c-Myc responsive gene, and behaves as a direct c-Myc target gene. Overexpression of this gene is found to enhance the transformation of lymphoblastoid cells, and it complements a transformation-defective Myc Box II mutant, suggesting its involvement in c-Myc-mediated cell transformation. Two alternatively spliced transcript variants encoding distinct isoforms have be…
93237_s_at	-	AU044050:AU044050 Mus musculus cDNA, 3 end /clone=J0914C03 /clone_end=3 /gb=AU044050 /gi=3979525 /ug=Mm.5879 /len=389 /STRA=rev	342.1	P	280.4	P	184.8	A	117.6	A	247.1	P	264.4	P	132.7	A	177.5	A	168.3	A	209.3	M	catalytic activity: 5,10-methylenetetrahydrofolate + dump = dihydrofolate + dtmp.pathway: deoxyribonucleotide biosynthesis.subunit: homodimer.similarity: belongs to the thymidylate synthase family.	catalytic activity: 5,10-methylenetetrahydrofolate + dump = dihydrofolate + dtmp.pathway: deoxyribonucleotide biosynthesis.subunit: homodimer.similarity: belongs to the thymidylate synthase family.
101444_at	-	U83176:Gene trap ROSA 26 antisense /cds=(90,1607) /gb=U83176 /gi=1778860 /ug=Mm.781 /len=1974 /STRA=for	333.4	P	202.9	P	151.7	A	190.5	P	293	P	262.3	P	152.7	P	229.5	P	221.1	M	274.2	P
104354_at	Csf1r	X06368:Colony stimulating factor 1 receptor /cds=(75,3005) /gb=X06368 /gi=50980 /ug=Mm.22574 /len=3665 /STRA=for	331.4	P	434.6	P	282	P	205.3	P	334.5	P	92.9	A	48	A	32.7	A	94.6	A	58.3	A	function: this protein is the receptor for csf-1, it is a protein tyrosine-kinase transmembrane receptor.catalytic activity: atp + a protein tyrosine = adp + protein tyrosine phosphate.subcellular location: type i membrane protein.similarity: belongs to the csf-1/pdgf receptor family of tyrosine- protein kinases.similarity: contains 5 immunoglobulin-like c2-type domains.	function: this protein is the receptor for csf-1, it is a protein tyrosine-kinase transmembrane receptor.catalytic activity: atp + a protein tyrosine = adp + protein tyrosine phosphate.subcellular location: type i membrane protein.similarity: belongs to the csf-1/pdgf receptor family of tyrosine- protein kinases.similarity: contains 5 immunoglobulin-like c2-type domains.	CSF-1R is the receptor for CSF-1 (macrophage colony stimulating factor) and mediates all of the biological effects of this cytokine. CSF-1R is a receptor tyrosine kinase (RTK) and a member of the family of immunoglobulin (Ig) domain containing RTKs charac
100575_at	Ard1	AI841645:UI-M-AO0-acg-d-06-0-UI.s1 Mus musculus cDNA, 3 end /clone=UI-M-AO0-acg-d-06-0-UI /clone_end=3 /gb=AI841645 /gi=5475858 /ug=Mm.5934 /len=256 /STRA=for	330.9	P	320.6	P	275.6	P	246	P	207.2	P	293	P	230.9	P	257.1	P	130.1	P	237.7	P
104317_at	Cse1l	AW123099:UI-M-BH2.1-apc-e-04-0-UI.s1 Mus musculus cDNA, 3 end /clone=UI-M-BH2.1-apc-e-04-0-UI /clone_end=3 /gb=AW123099 /gi=6098629 /ug=Mm.22417 /len=610 /STRA=for	330.8	P	356	P	310.3	P	346	P	424	P	430.2	P	174	P	329.5	P	289.3	P	245.8	P	function: export receptor for importin alpha. mediates importin- alpha reexport from the nucleus to the cytoplasm after import substrates have been released into the nucleoplasm (by similarity).subunit: binds with high affinity to importin-alpha only in the presence of rangtp. the complex is dissociated by the combined action of ranbp1 and rangap1 (by similarity).subcellular location: nuclear and…	function: appears to play an important role in both toxin and tumor necrosis factor-mediated cell death, as well as in cell proliferation.tissue specificity: highly expressed in proliferating cells.similarity: strong, to yeast cse1.
104179_at	-	AI788669:uk47h11.x1 Mus musculus cDNA, 3 end /clone=IMAGE-1972197 /clone_end=3 /gb=AI788669 /gi=5336385 /ug=Mm.27308 /len=503 /STRA=for	326.1	P	260.3	P	164.2	P	165.1	P	240	P	245.3	P	171.7	P	133	P	207	P	240	P
99149_at	-	AI851230:UI-M-BH0-ajx-h-10-0-UI.s1 Mus musculus cDNA, 3 end /clone=UI-M-BH0-ajx-h-10-0-UI /clone_end=3 /gb=AI851230 /gi=5495136 /ug=Mm.41535 /len=416 /STRA=for	321.8	P	299.7	P	139.2	P	197.3	P	269.2	P	284.3	P	142.4	P	151.1	P	229.9	P	130.7	P
97874_at	-	AI853863:UI-M-BH0-ajr-f-07-0-UI.s1 Mus musculus cDNA, 3 end /clone=UI-M-BH0-ajr-f-07-0-UI /clone_end=3 /gb=AI853863 /gi=5497769 /ug=Mm.28349 /len=440 /STRA=for	319.9	P	355.9	P	396	P	306.9	P	341.5	P	382.8	P	249.2	M	282.8	P	203.7	A	247.8	A		function: transfer of electrons from nadh to the respiratory chain. the immediate electron acceptor for the enzyme is believed to be ubiquinone. component of the flavoprotein-sulfur (fp) fragment of the enzyme.catalytic activity: nadh + ubiquinone = nad(+) + ubiquinol.subunit: complex i is composed of about 30 different subunits. this is a component of the flavoprotein fraction.subcellular locati…
102907_at	-	AW125043:UI-M-BH2.1-apx-b-03-0-UI.s1 Mus musculus cDNA, 3 end /clone=UI-M-BH2.1-apx-b-03-0-UI /clone_end=3 /gb=AW125043 /gi=6100573 /ug=Mm.158 /len=465 /STRA=for	308.9	P	344.8	P	204.2	P	168.1	A	446.6	P	305	P	258.1	A	357.8	P	158.4	A	219.3	M
95453_f_at	S100a1	AF087687:Mus musculus calcium-binding protein S100A1 mRNA, complete cds /cds=(110,394) /gb=AF087687 /gi=3746891 /ug=Mm.24662 /len=506 /STRA=for	301.2	P	284.6	P	179.3	A	367.2	P	328.5	P	315.9	P	141.4	A	146.8	A	177.2	A	233	P	function: weakly binds calcium but binds zinc very tightly- distinct binding sites with different affinities exist for both ions on each monomer. physiological concentrations of potassium ion antagonize the binding of both divalent cations, especially affecting high-affinity calcium-binding sites (by similarity).subunit: dimer of either two alpha chains, or two beta chains, or one alpha and one b…	function: weakly binds calcium but binds zinc very tightly- distinct binding sites with different affinities exist for both ions on each monomer. physiological concentrations of potassium ion antagonize the binding of both divalent cations, especially affecting high-affinity calcium-binding sites.subunit: dimer of either two alpha chains, or two beta chains, or one alpha and one beta chain.subcel…	The protein encoded by this gene is a member of the S100 family of proteins containing 2 EF-hand calcium-binding motifs. S100 proteins are localized in the cytoplasm and/or nucleus of a wide range of cells, and involved in the regulation of a number of cellular processes such as cell cycle progression and differentiation. S100 genes include at least 13 members which are located as a cluster on ch…
93311_at	-	AF033565:Mus musculus cdc2/CDC28-like protein kinase 3 (Clk3) mRNA, complete cds /cds=(63,1535) /gb=AF033565 /gi=2645853 /ug=Mm.18476 /len=1787 /STRA=for	293	A	214.7	A	295.6	A	289.2	A	380.1	P	315.4	A	307.4	A	157.4	A	306.6	A	280.4	A	function: phosphorylates serine- and arginine-rich (sr) proteins of the spliceosomal complex may be a constituent of a network of regulatory mechanisms that enable sr proteins to control rna splicing. phosphorylates serines, threonines and tyrosines.subcellular location: nuclear (by similarity).tissue specificity: predominantly expressed in testis.ptm: autophosphorylates on all three type of resi…	function: phosphorylates serine- and arginine-rich (sr) proteins of the spliceosomal complex may be a constituent of a network of regulatory mechanisms that enable sr proteins to control rna splicing. phosphorylates serines, threonines and tyrosines (by similarity).subcellular location: nuclear (by similarity).alternative products: 2 isoforms; a long form (shown here) and a short form; are produc…	CLK3 encodes a serine/threonine type protein kinase with a non-conserved N-terminal domain. A long and short isoform (phclk3 and pclk3/152) result from alternative splicing and coexist in different tissues. Isoform phclk3/152 lacks the kinase domain. Transcript Variant (NP_003983): Variant phclk3 is the longer transcript that includes an extra internal 97 nucleotides as compared to variant phclk3…
104735_at	-	AI842065:UI-M-AN1-afg-a-10-0-UI.s1 Mus musculus cDNA, 3 end /clone=UI-M-AN1-afg-a-10-0-UI /clone_end=3 /gb=AI842065 /gi=5476278 /ug=Mm.24647 /len=444 /STRA=for	287.8	P	275.6	P	211.8	P	157.1	P	383.1	P	219.7	P	197.4	P	174.5	P	112.2	P	159	P
104476_at	-	U27177:Retinoblastoma-like 1 (p107) /cds=(63,3254) /gb=U27177 /gi=1871224 /ug=Mm.2994 /len=4863 /STRA=for	284.8	A	267.2	A	95.3	A	213.2	A	322	P	223.2	A	165.5	A	147.6	A	226.9	A	208.2	A	function: may have a function in cell cycle regulation. forms a complex with adenovirus e1a and with sv40 large t antigen. may bind and modulate functionally certain cellular proteins with which t and e1a compete for pocket binding. may act as a tumor sup	function: may have a function in cell cycle regulation. forms a complex with adenovirus e1a and with sv40 large t antigen. may bind and modulate functionally certain cellular proteins with which t and e1a compete for pocket binding. may act as a tumor suppressor. potent inhibitor of e2f-mediated trans-activation.ptm: exists in both phosphorylated & unphosphorylated forms, and t, but not e1a, bind…
96667_at	-	AI851542:UI-M-BH0-aki-d-01-0-UI.s1 Mus musculus cDNA, 3 end /clone=UI-M-BH0-aki-d-01-0-UI /clone_end=3 /gb=AI851542 /gi=5495448 /ug=Mm.27389 /len=477 /STRA=for	280.6	P	282.8	P	297	P	217.7	P	318.7	P	355.5	P	199.3	P	253.6	P	268.6	P	189.9	P		function: required for vacuolar assembly and vacuolar traffic.similarity: belongs to the vps41 family.	Vesicle mediated protein sorting plays an important role in segregation of intracellular molecules into distinct organelles. Genetic studies in yeast have identified more than 40 vacuolar protein sorting (VPS) genes involved in vesicle transport to vacuol
102016_at	-	M61737:M.musculus adipocyte-specific mRNA, partial cds /cds=UNKNOWN /gb=M61737 /gi=201107 /ug=Mm.10026 /len=1725 /STRA=for	279.6	P	377.2	P	202.2	P	237.8	P	194	P	192.9	P	170.2	P	25.8	A	127.9	P	124.4	P		similarity: contains 1 cide-n domain.
98996_at	-	L29480:Mus musculus serine/threonine kinase (sak-b) mRNA, complete cds /cds=(205,1599) /gb=L29480 /gi=487871 /ug=Mm.3794 /len=1600 /STRA=for	278.1	P	205.2	P	164.9	P	185.7	P	341	P	304.1	P	154.7	P	179.7	P	303.3	P	176.7	P
94211_at	-	AA959180:ua07g06.r1 Mus musculus cDNA, 5 end /clone=IMAGE-1346074 /clone_end=5 /gb=AA959180 /gi=3124373 /ug=Mm.22214 /len=347 /STRA=for	271.4	P	225	P	282.8	P	178.8	A	203.3	P	247.6	P	142.2	A	225.5	P	123.8	A	87.8	A
95075_at	-	AW229141:up29a12.y1 Mus musculus cDNA, 5 end /clone=IMAGE-2655742 /clone_end=5 /gb=AW229141 /gi=6558373 /ug=Mm.29200 /len=287 /STRA=for	265.9	P	218.7	P	116.5	A	205.4	P	162.8	P	180.8	M	160.2	A	175	P	203.8	P	135.3	M
93560_at	-	AI845882:UI-M-AO1-aeg-h-05-0-UI.s1 Mus musculus cDNA, 3 end /clone=UI-M-AO1-aeg-h-05-0-UI /clone_end=3 /gb=AI845882 /gi=5489788 /ug=Mm.20309 /len=423 /STRA=for	265.9	P	180.5	P	210.6	P	128.8	P	252.8	P	244	P	214.5	A	239	M	91.8	A	124.7	A	function: its physiological role is not yet clear.catalytic activity: an acyl phosphate + h(2)o = a fatty acid anion + phosphate.similarity: belongs to the acylphosphatase family.	function: its physiological role is not yet clear.catalytic activity: an acylphosphate + h(2)o = a fatty acid anion + orthophosphate.tissue specificity: organ-common type isozyme is found in many different tissues.similarity: belongs to the acylphosphatase family.	Acylphosphatase is a small cytosolic enzyme that catalyzes the hydrolysis of the carboxyl-phosphate bond of acylphosphates. Two isoenzymes have been isolated, called muscle acylphosphatase and erythrocyte acylphosphatase on the basis of their tissue localization.
94217_f_at	Grcc10	AC002397:Mouse chromosome 6 BAC-284H12 (Research Genetics mouse BAC library) complete sequence /cds=(198,998) /gb=AC002397 /gi=3287367 /ug=Mm.22228 /len=1155 /STRA=for	262	P	218.4	P	278	P	208.2	P	207.5	P	278.6	P	104.1	A	244.4	P	239.6	A	199.3	P	similarity: strong, to human c10.	similarity: strong, to mouse c10.
97394_at	-	AA794509:vr46h05.s1 Mus musculus cDNA, 5 end /clone=IMAGE-1123737 /clone_end=5 /gb=AA794509 /gi=2857464 /ug=Mm.29825 /len=571 /STRA=for	261.7	P	221.4	P	129.9	P	156.4	P	273.8	P	212.6	P	147.9	P	109.1	P	237.5	P	175.4	P			The protein encoded by this gene is a member of the SWI/SNF family of proteins. Members of this family have helicase and ATPase activities and are thought to regulate transcription of certain genes by altering the chromatin structure around those genes. The protein encoded by this gene is a component of the chromatin remodeling and spacing factor RSF, a facilitator of the transcription of class I…
92322_at	Camp	X94353:Cathelin-like protein /cds=(14,535) /gb=X94353 /gi=1177533 /ug=Mm.3834 /len=593 /STRA=for	261.5	M	706.6	P	575.5	P	751.2	P	260.9	P	572.8	P	366.5	P	300.7	A	393.6	P	373.8	P	function: acts as a potent antimicrobial peptide.tissue specificity: expressed in testis, spleen, stomach, and intestine. very low expression found in heart, lung and skeletal muscle. no expression in brain, kidney or liver.similarity: belongs to the cathelicidin family.	function: binds to bacterial lipopolysaccharides (lps), has antibacterial activity.tissue specificity: expressed in bone marrow and testis and neutrophils.ptm: the n-terminus is blocked.similarity: belongs to the cathelicidin family.
98594_at	-	AW125453:UI-M-BH2.2-aqm-a-02-0-UI.s1 Mus musculus cDNA, 3 end /clone=UI-M-BH2.2-aqm-a-02-0-UI /clone_end=3 /gb=AW125453 /gi=6100983 /ug=Mm.38211 /len=290 /STRA=for	256.3	P	148.1	P	155	P	126.3	P	220.2	P	221.2	P	147.4	P	96	M	178.5	P	119.9	P
97515_at	Hsd17b4	X89998:M.musculus mRNA for 17 beta-hydroxysteroid dehydrogenase type IV /cds=(12,2219) /gb=X89998 /gi=1213007 /ug=Mm.3195 /len=2468 /STRA=for	255.7	P	379	P	301.5	P	247.3	P	442.4	P	280.6	P	78.5	A	220.7	M	245	A	175.8	M	catalytic activity: estradiol-17-beta + nad(p)(+) = estrone + nad(p)h.pathway: testosterone biosynthesis; last step.tissue specificity: present in many tissues with highest concentrations in liver and kidney.similarity: belongs to the short-chain dehydrogenases/reductases (sdr) family.	catalytic activity: estradiol-17-beta + nadp(+) = estrone + nadph.pathway: last enzyme of the testosterone biosynthesis.tissue specificity: present in many tissues with highest concentrations in liver, heart, prostate and testis.similarity: belongs to the short-chain dehydrogenases/reductases (sdr) family.
104586_at	-	AI842878:UI-M-AN1-afb-e-12-0-UI.s1 Mus musculus cDNA, 3 end /clone=UI-M-AN1-afb-e-12-0-UI /clone_end=3 /gb=AI842878 /gi=5477091 /ug=Mm.23985 /len=162 /STRA=for	236.5	P	210.4	P	120.2	P	151.6	P	232.3	P	258.1	P	143.1	P	116.9	P	155.1	P	99.9	P		function: plays a role in preventing exon skipping, ensuring the accuracy of splicing and regulating alternative splicing. interacts with other spliceosomal components, via the rs domains, to form a bridge between the 5'' and 3'' splice site binding compo
97411_at	Ect2	L11316:Ect2 oncogene /cds=(530,2746) /gb=L11316 /gi=293331 /ug=Mm.2995 /len=3920 /STRA=for	233.4	P	246.6	P	153.4	P	150.3	P	343.9	P	234.9	P	167.4	P	202.6	P	169.2	P	187.7	P	function: binds highly specifically to rhoa, rhoc and rac proteins, but does not appear to catalyze guanine nucleotide exchange. truncation of the n-terminus puts the protein in an activated state.tissue specificity: highest expression in testis. also detectable in kidney, liver and spleen.similarity: contains 2 brct domains.similarity: contains 1 dbl-homology domain (dh).similarity: contains 1 p…	function: binds highly specifically to rhoa, rhoc and rac proteins, but does not appear to catalyze guanine nucleotide exchange (by similarity).similarity: contains 2 brct domains.similarity: contains 1 dbl-homology domain (dh).similarity: contains 1 ph domain.caution: it is uncertain whether met-1 or met-146 is the initiator.	The protein encoded by this gene is a transforming protein that is related to Rho-specific exchange factors and yeast cell cycle regulators. The expression of this gene is elevated with the onset of DNA synthesis and remains elevated during G2 and M phases. In situ hybridization analysis showed that expression is at a high level in cells undergoing mitosis in regenerating liver. Thus, this protei…
94882_at	-	AA684506:vr02a10.r1 Mus musculus cDNA, 5 end /clone=IMAGE-1110618 /clone_end=5 /gb=AA684506 /gi=2670223 /ug=Mm.23877 /len=487 /STRA=rev	226.7	P	244.3	P	156.3	P	212.6	P	302.1	P	265.1	P	213.4	P	145.1	P	297.8	P	96.9	P
95759_at	-	AW123746:UI-M-BH2.1-apl-h-09-0-UI.s1 Mus musculus cDNA, 3 end /clone=UI-M-BH2.1-apl-h-09-0-UI /clone_end=3 /gb=AW123746 /gi=6099276 /ug=Mm.298 /len=462 /STRA=for	226.7	M	157	A	113.5	A	167.8	A	217	P	219.7	A	102.1	A	181.7	A	179.1	A	144	A
94832_at	Rpl44	U58105:Mus musculus Btk locus, alpha-D-galactosidase A (Ags), ribosomal protein (L44L), and Bruton s tyrosine kinase (Btk) genes, complete cds /cds=(3,1352) /gb=U58105 /gi=1666699 /ug=Mm.22757 /len=2150 /STRA=for	226.1	P	261.9	P	183.9	P	182.2	P	255.2	P	199.7	P	114.3	P	161.2	P	214.6	P	135.4	P		subcellular location: cytoplasmic.similarity: belongs to the l44e family of ribosomal proteins.	Cytoplasmic ribosomes, organelles that catalyze protein synthesis, consist of a small 40S subunit and a large 60S subunit. Together these subunits are composed of 4 RNA species and approximately 80 structurally distinct proteins. This gene encodes a ribosomal protein that is a component of the 60S subunit. The protein, which shares sequence similarity with yeast ribosomal protein L44, belongs to …
102916_s_at	-	AB010266:Mus musculus Creb-rp, Tnx and Cyp21 genes for cAMP response element binding protein-related protein, tenascin-X and steroid 21-hydroxylase, partial cds and complete sequences /cds=(0,12344) /gb=AB010266 /gi=2804287 /ug=Mm.16163 /len= /STRA=for	225.4	A	530.2	P	200	A	394.2	P	471.2	P	353.4	M	312.2	P	262.7	A	102.3	A	521.7	P		function: cytochromes p450 are a group of heme-thiolate monooxygenases. they oxidize a variety of structurally unrelated compounds, including steroids, fatty acids, and xenobiotics.catalytic activity: a steroid + ah(2) + o(2) = a 21-hydroxysteroid + a + h	This gene encodes a member of the cytochrome P450 superfamily of enzymes. The cytochrome P450 proteins are monooxygenases which catalyze many reactions involved in drug metabolism and synthesis of cholesterol, steroids and other lipids. This protein localizes to the endoplasmic reticulum and hydroxylates steroids at the 21 position. Its activity is required for the synthesis of steroid hormones i…
99544_at	Dguok	AA980916:ua47c05.r1 Mus musculus cDNA, 5 end /clone=IMAGE-1349864 /clone_end=5 /gb=AA980916 /gi=3159452 /ug=Mm.42234 /len=395 /STRA=for	224	P	166.1	A	131.1	A	157.9	A	153.4	P	127.1	A	188.3	A	93.2	A	51.7	A	121.3	A	function: required for the phosphorylation of several deoxyribonucleosides and certain nucleoside analogs widely employed as antiviral and chemotherapeutic agents (by similarity).catalytic activity: atp + deoxyguanosine = adp + dgmp.subunit: homodimer (by similarity).subcellular location: mitochondrial (isoform 1) and cytoplasmic (isoform 2).alternative products: 2 isoforms; 1 (shown here) and 2;…	function: required for the phosphorylation of several deoxyribonucleosides and certain nucleoside analogs widely employed as antiviral and chemotherapeutic agents.catalytic activity: atp + deoxyguanosine = adp + dgmp.subunit: homodimer.subcellular location: mitochondrial.alternative products: 5 isoforms; 1 (shown here), 2, 3, 4 and 5; are produced by alternative splicing.tissue specificity: ubiqu…	In mammalian cells, the phosphorylation of purine deoxyribonucleosides is mediated predominantly by two deoxyribonucleoside kinases, cytosolic deoxycytidine kinase and mitochondrial deoxyguanosine kinase. The protein encoded by this gene is responsible fo
103277_s_at	-	AF071310:Mus musculus OPA-containing protein 1 mRNA, complete cds /cds=(205,6429) /gb=AF071310 /gi=3426321 /ug=Mm.20873 /len=6478 /STRA=for	219.5	A	157.8	A	159.9	P	104.6	A	275.5	P	270.3	P	176	A	208.6	M	185.1	A	175.9	A		tissue specificity: ubiquitous.
99541_at	-	AJ223293:Mus musculus mRNA for kinesin-related mitotic motor protein /cds=(0,3044) /gb=AJ223293 /gi=4160555 /ug=Mm.42203 /len=4412 /STRA=for	218.7	P	183.9	P	116.6	A	24.9	A	240.6	P	320.1	P	34.6	A	247.7	P	89.2	A	105	A		function: motor protein required for establishing a bipolar spindle. blocking of eg5 prevents centrosome migration and arrest cells in mitosis with monoastral microtubule arrays.subunit: interacts with the thyroid hormone receptor in the presence of thyroid hormone.ptm: phosphorylated exclusively on serine during s phase, but on both serine and thr-927 during mitosis, so controlling the associati…	This gene encodes a motor protein that belongs to the kinesin-like protein family. Members of this protein family are known to be involved in various kinds of spindle dynamics. The function of this gene product includes chromosome positioning, centrosome separation and establishing a bipolar spindle during cell mitosis.
98069_s_at	-	AI854467:UI-M-BH0-ait-g-02-0-UI.s1 Mus musculus cDNA, 3 end /clone=UI-M-BH0-ait-g-02-0-UI /clone_end=3 /gb=AI854467 /gi=5498373 /ug=Mm.34456 /len=390 /STRA=for	216.1	P	248.3	P	278.1	P	219.8	P	165	P	249.3	P	167.3	A	152	P	107.9	A	195.4	P
103895_at	-	AW121745:UI-M-BH2.3-aoe-c-07-0-UI.s1 Mus musculus cDNA, 3 end /clone=UI-M-BH2.3-aoe-c-07-0-UI /clone_end=3 /gb=AW121745 /gi=6097080 /ug=Mm.21299 /len=345 /STRA=for	215.1	P	154.9	P	114.1	A	62.9	A	226	P	178.2	P	104.2	A	103.9	A	127.4	P	81.7	A
92468_at	Gbif	AF028722:Mus musculus fetal globin inducing factor mRNA, complete cds /cds=(135,851) /gb=AF028722 /gi=4103856 /ug=Mm.42088 /len=1801 /STRA=for	213.2	P	199.2	P	99.3	A	196.4	P	190.8	P	177.7	P	98.8	A	123.2	P	181	P	166.9	P
103207_at	Pola1	D13543:DNA polymerase alpha 1, 180 kDa /cds=(21,4418) /gb=D13543 /gi=475158 /ug=Mm.1923 /len=5323 /STRA=for	205.5	P	147.7	P	87.9	A	97.4	P	191.6	P	119.5	P	118.6	A	107.8	P	117.3	P	83.3	P	function: polymerase alpha in a complex with dna primase is a replicative polymerase.catalytic activity: n deoxynucleoside triphosphate = n diphosphate + {dna}(n).subcellular location: nuclear.miscellaneous: in eukaryotes there are five dna polymerases: alpha, beta, gamma, delta, and epsilon which are responsible for different reactions of dna synthesis.miscellaneous: conserved regions ii, iv, ii…	function: polymerase alpha in a complex with dna primase is a replicative polymerase.catalytic activity: n deoxynucleoside triphosphate = n pyrophosphate + dna(n).subcellular location: nuclear.miscellaneous: in eukaryotes there are five dna polymerases: alpha, beta, gamma, delta, and epsilon which are responsible for different reactions of dna synthesis.miscellaneous: conserved regions ii, iv, ii…
104132_at	Noc4	AW047276:UI-M-BH1-amh-c-02-0-UI.s1 Mus musculus cDNA, 3 end /clone=UI-M-BH1-amh-c-02-0-UI /clone_end=3 /gb=AW047276 /gi=5907805 /ug=Mm.22072 /len=602 /STRA=for	204.9	P	163.1	P	161.1	M	188.4	P	178.7	P	140.2	M	66.4	A	157.8	A	107.2	A	137.6	A	similarity: belongs to the upf0172 (noc4) family.	tissue specificity: expressed in liver, pancreas, heart, lung, kidney, brain, skeletal muscle, and placenta. expression levels are highest in pancreas and moderate in heart, skeletal muscle, and placenta.similarity: belongs to the upf0172 (noc4) family.
95395_at	-	AI225869:ui22e07.y1 Mus musculus cDNA, 5 end /clone=IMAGE-1852068 /clone_end=5 /gb=AI225869 /gi=3808922 /ug=Mm.23834 /len=388 /STRA=for	202.7	P	160	P	92	P	94.8	P	247.4	P	186.3	P	155	P	108.6	P	151.7	P	115.5	P
98603_s_at	Rangap1	U20857:RAN GTPase activating protein 1 /cds=(0,1769) /gb=U20857 /gi=722239 /ug=Mm.3833 /len=1770 /STRA=for	202	P	115.9	A	64.4	A	143.1	A	101.6	A	141.1	A	51.6	A	85.2	A	48.5	A	96.9	A	function: gtpase activator for the nuclear ras-related regulatory protein ran, converting it to the putatively inactive gdp-bound state. required for postimplantation development.subunit: homodimer. forms a tight complex in association with ranbp2 and the ubiquitin-conjugating enzyme e2 (ubc9) (by similarity).subcellular location: cytoplasmic (by similarity).ptm: sumoylated.similarity: contains 6…	function: gtpase activator for the nuclear ras-related regulatory protein ran, converting it to the putatively inactive gdp-bound state.subunit: homodimer. forms a tight complex in association with ranbp2 and the ubiquitin-conjugating enzyme e2 (ubc9) (by similarity).subcellular location: cytoplasmic (by similarity).ptm: seems to be converted to a 20 kda heavier form by conjugation with a small u…	RanGAP1, is a homodimeric 65-kD polypeptide that specifically induces the GTPase activity of RAN, but not of RAS by over 1,000-fold. RanGAP1 is the immediate antagonist of RCC1, a regulator molecule that keeps RAN in the active, GTP-bound state. The RANGAP1 gene encodes a 587-amino acid polypeptide. The sequence is unrelated to that of GTPase activators for other RAS-related proteins, but is 88% …
104767_f_at	Mrps18a	AW060921:UI-M-BH1-anv-c-12-0-UI.s1 Mus musculus cDNA, 3 end /clone=UI-M-BH1-anv-c-12-0-UI /clone_end=3 /gb=AW060921 /gi=6008672 /ug=Mm.24875 /len=438 /STRA=for	200.6	M	155.8	A	229.8	P	268.1	M	162.5	A	229	A	106.9	A	150.9	A	74.1	A	143.3	A			Mammalian mitochondrial ribosomal proteins are encoded by nuclear genes and catalyze protein synthesis within the mitochondrion. The mitochondrial ribosome (mitoribosome) consists of a small 28S subunit and a large 39S subunit. They have an estimated 75%
104119_at	-	AI845028:UI-M-BG0-ahy-a-01-0-UI.s1 Mus musculus cDNA, 3 end /clone=UI-M-BG0-ahy-a-01-0-UI /clone_end=3 /gb=AI845028 /gi=5488934 /ug=Mm.21977 /len=510 /STRA=for	196.5	P	149.1	M	156.9	P	103.6	A	222.3	P	95.4	A	136.8	A	153.1	P	157.5	P	109.8	A
92257_at	Clock	AF000998:Circadian locomoter output cycles kaput /cds=(388,2955) /gb=AF000998 /gi=2114487 /ug=Mm.3552 /len=7478 /STRA=for	195.2	P	102.7	A	129.5	A	117.6	A	199.7	M	178.4	A	158.9	A	125	A	150.2	A	117.6	A	function: circadian regulator that acts as a transcription factor. clock-bmal1 heterodimers bind to an e-box element (3''-cacgtg-5''), thereby activating transcription of per1, and possibly of other circadian clock proteins. mutant clock and bmal1 form he	function: circadian regulator that acts as a transcription factor. clock-bmal1 heterodimers bind to an e-box element (3''-cacgtg-5''), thereby activating transcription of per1, and possibly of other circadian clock proteins. mutant clock and bmal1 form hetereodimer that bind dna, but fail to activate transcription (by similarity).subunit: efficient dna binding requires dimerization with another b…
104296_at	-	AI847802:UI-M-AK1-aev-g-02-0-UI.s1 Mus musculus cDNA, 3 end /clone=UI-M-AK1-aev-g-02-0-UI /clone_end=3 /gb=AI847802 /gi=5491708 /ug=Mm.22334 /len=520 /STRA=for	190.3	P	148.2	P	173.3	A	143.5	A	276.4	P	236.3	P	156	A	104.4	A	128.8	A	38.9	A
100408_at	Pole3	AA839465:vw50d06.r1 Mus musculus cDNA, 5 end /clone=IMAGE-1247243 /clone_end=5 /gb=AA839465 /gi=2915560 /ug=Mm.46563 /len=437 /STRA=for	190	A	114.1	P	192.6	M	142	A	164.8	P	66.6	A	125.3	A	162.7	A	190.5	A	61.7	A
93099_f_at	Plk	U01063:Polo-like kinase homolog, (Drosophila) /cds=(27,1838) /gb=U01063 /gi=393037 /ug=Mm.16525 /len=2132 /STRA=for	186.6	A	184.8	A	135.4	A	109.8	A	182.4	A	262.8	P	130.5	A	130.8	A	104.5	A	88	A	function: may be required for cell division and may have a role during g1 or s phase.subcellular location: nuclear.tissue specificity: newborn and adult spleen, fetal and newborn kidney, liver, brain, thymus and adult bone marrow, thymus, ovary and testes.developmental stage: in the thymus, levels increased during fetal development, were highest in newborn animals and decreased in the adult. in t…	function: may be required for cell division and may have a role during g1 or s phase.subcellular location: nuclear.tissue specificity: placenta and colon.developmental stage: accumulates to a maximum during the g2 and m phases, declines to a nearly undetectable level following mitosis and throughout g1 phase, and then begins to accumulate again during s phase.induction: by growth-stimulating agen…
95685_at	-	AI849678:UI-M-AL1-ahl-e-08-0-UI.s1 Mus musculus cDNA, 3 end /clone=UI-M-AL1-ahl-e-08-0-UI /clone_end=3 /gb=AI849678 /gi=5493584 /ug=Mm.29627 /len=204 /STRA=for	186	A	153.1	A	150.4	A	237.5	P	91.1	A	121.3	A	132	A	143.9	A	54	A	147.9	A
93962_at	-	AI848598:UI-M-AH1-agv-b-04-0-UI.s1 Mus musculus cDNA, 3 end /clone=UI-M-AH1-agv-b-04-0-UI /clone_end=3 /gb=AI848598 /gi=5492544 /ug=Mm.967 /len=470 /STRA=for	183.7	P	133.5	P	159.7	P	112.1	P	138	P	183.2	P	185.2	P	67.6	P	100.7	P	108.5	P
92332_at	Dlx2	M80540:Distal-less homeobox 2 /cds=(300,1298) /gb=M80540 /gi=201920 /ug=Mm.3896 /len=2408 /STRA=for	181.5	P	138.2	P	128.7	P	129.9	P	126.4	P	135.1	P	59.6	A	101	A	93.8	P	49	A	function: likely to play a regulatory role in the development of the ventral forebrain. may play a role in craniofacial patterning and morphogenesis.subcellular location: nuclear (probable).tissue specificity: expressed only in neural and other ectodermal structures of the head: the brain, the vomeronasal organ, and the preameloblasts of the teeth. primarily expressed in the germinal cells of the…	function: likely to play a regulatory role in the development of the ventral forebrain. may play a role in craniofacial patterning and morphogenesis.subcellular location: nuclear (potential).similarity: belongs to the distal-less family of homeobox proteins.	Many vertebrate homeo box-containing genes have been identified on the basis of their sequence similarity with Drosophila developmental genes. Members of the Dlx gene family contain a homeobox that is related to that of Distal-less (Dll), a gene expressed in the head and limbs of the developing fruit fly. The Distal-less (Dlx) family of genes comprises at least 6 different members, DLX1-DLX6. The…
93046_at	-	AW045233:UI-M-BH1-alh-f-10-0-UI.s1 Mus musculus cDNA, 3 end /clone=UI-M-BH1-alh-f-10-0-UI /clone_end=3 /gb=AW045233 /gi=5905762 /ug=Mm.1521 /len=412 /STRA=for	179.7	P	190	P	149.2	M	145.4	P	237	P	245.4	P	133.5	A	93.9	A	171.7	P	190.5	P
104535_at	Yme1l1	AF090430:Mus musculus ATP-dependent metalloprotease FtsH1 mRNA, complete cds /cds=(172,2319) /gb=AF090430 /gi=3600099 /ug=Mm.23335 /len=2654 /STRA=for	176.7	M	130.2	A	74.9	A	105.4	A	166.2	P	111.9	A	96.4	A	69.1	A	146.4	A	112.2	A			The protein encoded by this gene is the human ortholog of yeast mitochondrial AAA metalloprotease, Yme1p. It is localized in the mitochondria and can functionally complement a yme1 disruptant yeast strain. It is proposed that this gene plays a role in mit
94509_at	Ncbp2	AI851207:UI-M-BH0-ajx-f-06-0-UI.s1 Mus musculus cDNA, 3 end /clone=UI-M-BH0-ajx-f-06-0-UI /clone_end=3 /gb=AI851207 /gi=5495113 /ug=Mm.28968 /len=332 /STRA=for	176.4	P	161.8	A	82.2	A	70.8	A	188.5	P	132.3	A	75.6	A	60.1	A	114.5	A	96.7	A		function: involved in mediating u snrna export from the nucleus. binds to 5''capped mrna.subunit: the cap-binding protein (cbc) complex is an heterodimer of cbp80 and cbp20.subcellular location: nuclear.similarity: contains 1 rna recognition motif (rrm).
95658_at	-	AW061085:UI-M-BH1-anp-c-04-0-UI.s1 Mus musculus cDNA, 3 end /clone=UI-M-BH1-anp-c-04-0-UI /clone_end=3 /gb=AW061085 /gi=6008836 /ug=Mm.29542 /len=464 /STRA=for	168.2	P	155.9	A	125.8	M	108.7	M	131.7	M	168.3	P	53.2	A	122.8	M	102.9	A	113.2	A
99874_at	-	AA959291:ua14g10.r1 Mus musculus cDNA, 5 end /clone=IMAGE-1346754 /clone_end=5 /gb=AA959291 /gi=3124484 /ug=Mm.7548 /len=204 /STRA=for	167.7	M	164.4	P	151	M	200.9	P	195.6	P	218.8	M	70.4	A	154.2	M	79.3	A	165.6	M
92579_at	Ssb	L00993:Sjogren syndrome antigen B /cds=(140,1387) /gb=L00993 /gi=198712 /ug=Mm.10508 /len=1961 /STRA=for	166.9	P	111.2	A	70.5	M	66.6	A	185.9	P	138.6	A	128.2	M	103.2	P	137.6	P	70.1	A	function: la protein plays a role in the transcription of rna polymerase iii. it is most probably a transcription termination factor. binds to the 3'' termini of virtually all nascent polymerase iii transcripts. it is associated with precursor forms of rna polymerase iii transcripts including trna and 4.5s, 5s, 7s, and 7-2 rnas.subcellular location: nuclear (probable).ptm: phosphorylated (by simi…	function: la protein plays a role in the transcription of rna polymerase iii. it is most probably a transcription termination factor. binds to the 3'' termini of virtually all nascent polymerase iii transcripts. it is associated with precursor forms of rna polymerase iii transcripts including trna and 4.5s, 5s, 7s, and 7-2 rnas.subcellular location: nuclear (probable).ptm: phosphorylated. the pho…
104381_at	Nr1h3	AF085745:Mus musculus nuclear orphan receptor LXR-alpha mRNA, complete cds /cds=(84,1421) /gb=AF085745 /gi=4322470 /ug=Mm.22690 /len=1665 /STRA=rev	162.9	A	153.9	A	200.6	A	245.2	M	218.5	P	258.5	M	154.7	A	74.9	A	115.4	A	149.2	A	function: orphan receptor. interaction with rxr shifts rxr from its role as a silent dna-binding partner to an active ligand- binding subunit in mediating retinoid responses through target genes defined by lxres. lxres are dr4-type response elements characterized by direct repeats of two similar hexanuclotide half- sites spaced by four nucleotides. lrxa plays an important role in the regulation o…	function: orphan receptor. interaction with rxr shifts rxr from its role as a silent dna-binding partner to an active ligand- binding subunit in mediating retinoid responses through target genes defined by lxres. lxres are dr4-type response elements characterized by direct repeats of two similar hexanuclotide half- sites spaced by four nucleotides. lrxa plays an important role in the regulation o…
103928_at	-	AI788018:ul16c04.y1 Mus musculus cDNA, 5 end /clone=IMAGE-2087718 /clone_end=5 /gb=AI788018 /gi=5335734 /ug=Mm.25096 /len=488 /STRA=for	161.7	P	149.8	A	129.9	M	129.1	A	139.5	M	139.2	M	176.5	A	98.9	A	130.2	P	67.8	A
92849_at	Ccl6	M58004:Small inducible cytokine A6 /cds=(49,399) /gb=M58004 /gi=192243 /ug=Mm.137 /len=1333 /STRA=for	159.2	A	102.4	A	96	A	170.8	P	77.4	P	88.1	A	35.2	A	80.5	A	88.4	A	91.1	A	subcellular location: secreted.tissue specificity: expressed in myelopoietic bone marrow cultures stimulated by gm-csf.induction: associated with stimuli that promote myeloid differentiation.similarity: belongs to the intercrine beta family (small cytokine c-c) (chemokine cc).
103708_at	-	AI132207:ue28g02.x1 Mus musculus cDNA, 3 end /clone=IMAGE-1481714 /clone_end=3 /gb=AI132207 /gi=3602223 /ug=Mm.24090 /len=450 /STRA=for	158.7	A	122.6	A	161.4	P	98.9	A	188.5	M	146.4	A	101.7	A	31.9	A	131.8	A	128.7	A	function: seems to be required for maximal rate of protein biosynthesis. enhances ribosome dissociation into subunits and stabilizes the binding of the initiator met-trna(i) to 40 s ribosomal subunits.similarity: belongs to the eif-1a family.
98556_at	-	AA638816:vn72g11.r1 Mus musculus cDNA, 5 end /clone=IMAGE-1037540 /clone_end=5 /gb=AA638816 /gi=2562404 /ug=Mm.368 /len=458 /STRA=for	154.8	M	210.4	A	91.3	A	63.1	A	79.8	A	162.5	A	150.1	A	75	A	82.6	A	134	P	function: the proteasome is a multicatalytic proteinase complex which is characterized by its ability to cleave peptides with arg, phe, tyr, leu, and glu adjacent to the leaving group at neutral or slightly basic ph. the proteasome has an atp-dependent proteolytic activity.catalytic activity: cleavage at peptide bonds with very broad specificity.pathway: involved in an atp/ubiquitin-dependent non…	function: the proteasome is a multicatalytic proteinase complex which is characterized by its ability to cleave peptides with arg, phe, tyr, leu, and glu adjacent to the leaving group at neutral or slightly basic ph. the proteasome has an atp-dependent proteolytic activity.pathway: involved in an atp/ubiquitin-dependent non-lysosomal proteolytic pathway.subunit: the proteasome is composed of at l…	The proteasome is a multicatalytic proteinase complex with a highly ordered ring-shaped 20S core structure. The core structure is composed of 4 rings of 28 non-identical subunits; 2 rings are composed of 7 alpha subunits and 2 rings are composed of 7 beta subunits. Proteasomes are distributed throughout eukaryotic cells at a high concentration and cleave peptides in an ATP/ubiquitin-dependent pro…
104078_g_at	-	AW121992:UI-M-BH2.3-aoj-f-11-0-UI.s1 Mus musculus cDNA, 3 end /clone=UI-M-BH2.3-aoj-f-11-0-UI /clone_end=3 /gb=AW121992 /gi=6097398 /ug=Mm.21705 /len=477 /STRA=for	154.7	P	145.3	P	115.4	A	100.8	A	129.9	P	168.4	M	51.8	A	116.4	A	74.3	A	77.6	A
104670_at	-	AI315698:uj34a01.x1 Mus musculus cDNA, 3 end /clone=IMAGE-1921800 /clone_end=3 /gb=AI315698 /gi=4030965 /ug=Mm.32357 /len=215 /STRA=for	152.9	P	96.3	M	65.8	A	97.1	A	169.2	P	54	A	128	P	111.2	A	75.6	A	73.5	A
98335_at	Recc1	X72711:Replication factor C, 140 kDa /cds=(79,3474) /gb=X72711 /gi=457741 /ug=Mm.4280 /len=4679 /STRA=for	152.5	P	198.2	P	241.3	P	163.3	P	185.2	P	212.6	P	46.9	A	145	A	185.5	A	120.1	P	function: the elongation of primed dna templates by dna polymerase delta and epsilon requires the action of the accessory proteins pcna and activator 1. the 140 subunit binds to the primer- template junction.subunit: heteropentamer of subunits of 140/145, 40, 38, 37, and 36.5 kda that forms a complex with pcna in the presence of atp.subcellular location: nuclear.similarity: belongs to the activat…	function: the elongation of primed dna templates by dna polymerase delta and epsilon requires the action of the accessory proteins pcna and activator 1. the 140 subunit binds to the primer-template junction. binds the po-b transcription element as well as	The protein encoded by this gene is the large subunit of replication factor C, which is a five subunit DNA polymerase accessory protein. Replication factor C is a DNA-dependent ATPase that is required for eukaryotic DNA replication and repair. The protein acts as an activator of DNA polymerases, binds to the 3'' end of primers, and promotes coordinated synthesis of both strands. It also may have …
102758_at	Rbm6	AJ006486:Mus musculus mRNA for RNA binding protein /cds=(117,3470) /gb=AJ006486 /gi=4883436 /ug=Mm.12931 /len=3593 /STRA=for	144.1	A	93.7	A	101.9	A	81.5	A	154.3	P	70.6	A	114.1	A	90.5	A	100.8	P	58.4	A		function: specifically binds poly(g) rna homopolymers in vitro.subcellular location: nuclear (probable).tissue specificity: ubiquitous in adults.similarity: contains 1 rna recognition motif (rrm).similarity: contains 1 g-patch/d111 domain.
97259_at	Arpp19	AJ005983:Mus musculus mRNA for cAMP-regulated phosphoprotein (ARPP-19) /cds=(0,338) /gb=AJ005983 /gi=4138189 /ug=Mm.27896 /len=339 /STRA=for	141.4	P	92.5	A	113.3	A	87.3	A	125.7	A	149.7	A	74.1	A	106.4	A	114.9	A	113.4	A	subcellular location: cytoplasmic (by similarity).ptm: substrate for camp-dependent kinase (by similarity).	subcellular location: cytoplasmic (by similarity).alternative products: 2 isoforms are probably produced by alternative splicing.ptm: substrate for camp-dependent kinase (by similarity).
96554_r_at	-	AW107462:um17a11.x1 Mus musculus cDNA, 3 end /clone=IMAGE-2192540 /clone_end=3 /gb=AW107462 /gi=6078262 /ug=Mm.2841 /len=760 /STRA=for	139.9	P	41.8	A	95.9	P	38.8	A	104.3	P	108.5	A	100.9	A	47.5	A	60.6	A	24.7	A		function: rna and ssdna-binding protein that may play specific roles during transcription initiation at distinct promoters. can enter the preinitiation complex together with the rna polymerase ii (pol ii).subunit: belongs to the rna polymerase ii (pol ii)	Initiation of transcription by RNA polymerase II requires the activities of more than 70 polypeptides. The protein that coordinates these activities is transcription factor IID (TFIID), which binds to the core promoter to position the polymerase properly,
96297_at	-	AI845934:UI-M-AK1-aex-f-03-0-UI.s1 Mus musculus cDNA, 3 end /clone=UI-M-AK1-aex-f-03-0-UI /clone_end=3 /gb=AI845934 /gi=5489840 /ug=Mm.29906 /len=280 /STRA=for	137.8	M	83.8	A	59.5	A	120.3	P	103.5	A	17.1	A	14.2	A	64.1	A	42.1	A	78.6	A
102935_at	Cdc25c	U15562:Cell division cycle control protein 25C /cds=(319,1662) /gb=U15562 /gi=882119 /ug=Mm.16857 /len=1906 /STRA=for	137.1	M	116.8	P	91.8	P	75.8	A	95.4	P	142.4	M	58.4	A	80.9	A	71.6	A	96.8	A	function: this protein functions as a dosage-dependent inducer in mitotic control. it is a tyrosine protein phosphatase required for progression of the cell cycle. it may directly dephosphorylate p34(cdc2) and activate the p34(cdc2) kinase activity. may be involved in regulating the proliferation of t lymphocytes following cytokine stimulation.catalytic activity: protein tyrosine phosphate + h(2)…	function: this protein functions as a dosage-dependent inducer in mitotic control. it is a tyrosine protein phosphatase required for progression of the cell cycle. it may directly dephosphorylate p34(cdc2) and activate the p34(cdc2) kinase activity.catalytic activity: protein tyrosine phosphate + h(2)o = protein tyrosine + orthophosphate.subcellular location: nuclear.developmental stage: expresse…	This gene is highly conserved during evolution and it plays a key role in the regulation of cell division. The encoded protein is a tyrosine phosphatase and belongs to the Cdc25 phosphatase family. It directs dephosphorylation of cyclin B-bound CDC2 and triggers entry into mitosis. It is also thought to suppress p53-induced growth arrest. Multiple alternatively spliced transcript variants of this…
102696_s_at	Pitpnb	AI747899:ul03g02.y1 Mus musculus cDNA, 5 end /clone=IMAGE-2065010 /clone_end=5 /gb=AI747899 /gi=5126163 /ug=Mm.14147 /len=564 /STRA=rev	134	P	73.5	A	101.5	P	78.3	P	47.5	P	63.8	A	50.6	A	78.2	A	101.7	P	76.3	A	function: catalyzes the transfer of ptdins and phosphatidylcholine between membranes.subcellular location: cytoplasmic.	function: catalyzes the transfer of ptdins and phosphatidylcholine between membranes.subcellular location: cytoplasmic.tissue specificity: widely expressed in various tissues including brain.	Phosphatidylinositol transfer protein is a member of a diverse set of cytosolic phospholipid transfer proteins that are distinguished by their ability to transfer phospholipids between membranes in vitro (Wirtz, 1991 [PubMed 1883207]).[supplied by OMIM].
96945_at	Snap23	U73143:Mus musculus syndet mRNA, complete cds /cds=(0,632) /gb=U73143 /gi=2065524 /ug=Mm.30197 /len=633 /STRA=for	131.6	P	149.7	A	52.8	A	54.8	A	104.5	P	77.2	M	66.8	A	99.2	P	130.3	P	19.7	A		function: essential component of the high affinity receptor for the general membrane fusion machinery and an important regulator of transport vesicle docking and fusion.subunit: binds tightly to multiple syntaxins and synaptobrevins/vamps.subcellular location: mainly localized to the plasma membrane.alternative products: 2 isoforms; snap-23a (shown here) and snap-23b; are produced by alternative …	Specificity of vesicular transport is regulated, in part, by the interaction of a vesicle-associated membrane protein termed synaptobrevin/VAMP with a target compartment membrane protein termed syntaxin. These proteins, together with SNAP25 (synaptosome-a
95505_at	-	AW060509:UI-M-BH1-ann-c-12-0-UI.s1 Mus musculus cDNA, 3 end /clone=UI-M-BH1-ann-c-12-0-UI /clone_end=3 /gb=AW060509 /gi=6008260 /ug=Mm.25187 /len=308 /STRA=for	131.2	A	94.3	A	62.5	A	133.3	P	109.2	P	110.9	A	19.6	A	100.6	A	68.7	A	99.3	A
92408_at	-	AI891514:ul59e08.x1 Mus musculus cDNA, 3 end /clone=IMAGE-2123366 /clone_end=3 /gb=AI891514 /gi=5597416 /ug=Mm.41046 /len=479 /STRA=for	125.8	P	86.3	A	69.8	A	86.8	P	151.2	P	107.4	P	120.2	A	69.9	A	123.9	P	89.4	A
95060_at	Slc16a7	AF058054:Mus musculus monocarboxylate transporter 2 (mMCT2) mRNA, complete cds /cds=(437,1891) /gb=AF058054 /gi=3047397 /ug=Mm.29161 /len=2422 /STRA=for	123.8	P	97.2	A	44.3	A	29.6	A	79.4	A	106	A	25.3	A	40	A	10.8	A	4.2	A	function: proton-linked monocarboxylate transporter. catalyzes the rapid transport across the plasma membrane of many monocarboxylates such as lactate, pyruvate, branched-chain oxo acids derived from leucine, valine and isoleucine, and the ketone bodies acetoacetate, beta-hydroxybutyrate and acetate. mct2 is a high affinity pyruvate transporter.subcellular location: integral membrane protein. pla…	function: proton-linked monocarboxylate transporter. catalyzes the rapid transport across the plasma membrane of many monocarboxylates such as lactate, pyruvate, branched-chain oxo acids derived from leucine, valine and isoleucine, and the ketone bodies acetoacetate, beta-hydroxybutyrate and acetate. mct2 is a high affinity pyruvate transporter.subcellular location: integral membrane protein. pla…
100955_at	-	AA989957:ua55a07.r1 Mus musculus cDNA, 5 end /clone=IMAGE-1361364 /clone_end=5 /gb=AA989957 /gi=3175321 /ug=Mm.6476 /len=456 /STRA=for	123.5	P	121.4	P	70.3	A	72.9	A	165.8	P	101.1	M	83	A	121.8	P	99.2	A	63.5	A
97474_r_at	Ptn	D90225:Pleiotrophin /cds=(214,720) /gb=D90225 /gi=220552 /ug=Mm.3063 /len=1514 /STRA=for	123	P	100.6	P	115.4	P	38.2	A	89.1	P	104	P	76.6	P	63.6	P	42.8	P	41.4	P	function: heparin binding mitogenic protein. has neurite extension activity.tissue specificity: osteoblast and brain.developmental stage: strongly expressed during the early postnatal growth phase of brain as compared with embryonic or adult tissue.similarity: belongs to the pleiotrophin family.	function: heparin binding mitogenic protein. has neurite extension activity.tissue specificity: osteoblast and brain.similarity: belongs to the pleiotrophin family.
104733_at	Cetn2	AW047001:UI-M-BH1-alp-g-01-0-UI.s1 Mus musculus cDNA, 3 end /clone=UI-M-BH1-alp-g-01-0-UI /clone_end=3 /gb=AW047001 /gi=5907530 /ug=Mm.24643 /len=422 /STRA=for	117.7	P	95.8	A	103.6	A	30.4	A	92.2	M	39.5	A	111	A	28.7	A	32.1	A	50.2	A		function: plays a fundamental role in microtubule-organizing center structure and function.subunit: monomer.subcellular location: centrosome of interphase and mitotic cells.miscellaneous: binds two moles of calcium per mole of protein.similarity: to other ef-hand calcium binding proteins, belongs the caltractin/cdc31 subfamily.	Caltractin belongs to a family of calcium-binding proteins and is a structural component of the centrosome. The high level of conservation from algae to humans and its association with the centrosome suggested that caltractin plays a fundamental role in the structure and function of the microtubule-organizing center, possibly required for the proper duplication and segregation of the centrosome.
93980_at	-	AW124520:UI-M-BH2.1-apo-f-11-0-UI.s1 Mus musculus cDNA, 3 end /clone=UI-M-BH2.1-apo-f-11-0-UI /clone_end=3 /gb=AW124520 /gi=6100050 /ug=Mm.21693 /len=511 /STRA=for	116.7	P	147.2	P	100.7	P	132.2	P	125.1	P	145.4	P	128.9	A	114.2	M	143.7	P	74.8	P
104157_at	-	AW125643:UI-M-BH2.2-aqi-a-09-0-UI.s1 Mus musculus cDNA, 3 end /clone=UI-M-BH2.2-aqi-a-09-0-UI /clone_end=3 /gb=AW125643 /gi=6101173 /ug=Mm.27090 /len=462 /STRA=rev	115.4	P	74.8	M	72.7	A	108.8	A	77.8	P	94.1	M	52	A	24.9	A	52.3	A	54.7	A
98979_at	Mnat1	U35249:Mus musculus CDK-activating kinase assembly factor p36/MAT1, complete cds /cds=(152,1081) /gb=U35249 /gi=1015998 /ug=Mm.3688 /len=1409 /STRA=for	114.6	A	117.4	A	130.8	A	120.5	A	117.8	A	169.4	P	136.2	A	154.3	A	64.8	A	97.9	A	function: stabilizes the cyclin h-cdk7 complex to form a functional cdk-activating kinase (cak) enzymatic complex. cak activates the cyclin-associated kinases cdc2/cdk1, cdk2, cdk4 and cdk6 by threonine phosphorylation. cak complexed to the core-tfiih basal transcription factor activates rna polymerase ii by serine phosphorylation of the repetitive carboxyl-terminus domain (ctd) of its large subu…	function: stabilizes the cyclin h-cdk7 complex to form a functional cdk-activating kinase (cak) enzymatic complex.subunit: associates with cdk7 and cyclin h.subcellular location: nuclear.tissue specificity: highest levels in colon and testis. moderate levels are present thymus, prostate, ovary, and small intestine. the lowest levels are found in spleen and leukocytes.similarity: contains 1 ring-t…
93396_at	-	AF035526:Mus musculus kanadaptin mRNA, complete cds /cds=(534,2057) /gb=AF035526 /gi=2661089 /ug=Mm.6259 /len=2344 /STRA=for	114.4	A	123	A	63.7	A	98.9	A	119.6	P	126.4	A	50.9	A	103.1	A	41.7	A	85.2	A
93437_f_at	-	AI850509:UI-M-BG1-aih-h-10-0-UI.s1 Mus musculus cDNA, 3 end /clone=UI-M-BG1-aih-h-10-0-UI /clone_end=3 /gb=AI850509 /gi=5494415 /ug=Mm.65832 /len=453 /STRA=for	113.8	P	199	P	137	M	112.3	A	136.4	P	203.6	P	91.5	A	126	P	110.8	P	82.9	A
92441_at	Fap	Y10007:Fibroblast activation protein /cds=(170,2455) /gb=Y10007 /gi=1743329 /ug=Mm.41816 /len=2715 /STRA=for	112.5	P	146.2	P	125	P	10.3	A	86.8	P	107.1	A	91.9	A	132.5	P	46.6	A	78.6	A	function: may have a role in tissue remodeling during development and wound healing, and contribute to invasiveness in malignant cancers.catalytic activity: degrades gelatin and heat-denatured type i and type iv collagen, but not native type i or type iv collagen. does not cleave laminin, fibronectin, fibrin or casein.subunit: homodimer, or heterodimer with dpp4. the monomer is inactive (by simil…	function: may have a role in tissue remodeling during development and wound healing, and may contribute to invasiveness in malignant cancers.catalytic activity: degrades gelatin and heat-denatured type i and type iv collagen, but not native type i or type iv collagen. does not cleave laminin, fibronectin, fibrin or casein.subunit: homodimer, or heterodimer with dpp4. the monomer is inactive.subce…	The protein encoded by this gene is a homodimeric integral membrane gelatinase belonging to the serine protease family. It is selectively expressed in reactive stromal fibroblasts of epithelial cancers, granulation tissue of healing wounds, and malignant cells of bone and soft tissue sarcomas. This protein is thought to be involved in the control of fibroblast growth or epithelial-mesenchymal int…
104194_at	Heph	AF082567:Mus musculus hephaestin (heph) mRNA, complete cds /cds=(619,4092) /gb=AF082567 /gi=4322373 /ug=Mm.27494 /len=4804 /STRA=for	108.1	P	132.4	P	113.4	P	67.5	A	138.2	P	119.5	P	79.6	P	89	P	45.8	A	45.2	A			The protein encoded by this gene is similar to an iron transport protein found in mouse. The mouse protein is similar to ceruloplasmin, a serum multi-copper ferroxidase, and is thought to be a membrane-bound protein responsible for transport of dietary iron from epithelial cells of the intestinal lumen into the circulatory system. In mouse, defects in this gene can lead to severe microcytic anemi…
94512_f_at	-	AI843210:UI-M-AK1-aet-f-05-0-UI.s1 Mus musculus cDNA, 3 end /clone=UI-M-AK1-aet-f-05-0-UI /clone_end=3 /gb=AI843210 /gi=5477423 /ug=Mm.28981 /len=418 /STRA=for	107.9	P	59.3	A	69.8	A	90.6	P	97.6	A	105	A	47.2	A	23.5	A	31.1	A	31.3	A		function: the coatomer is a cytosolic protein complex that binds to dilysine motifs and reversibly associates with golgi non- clathrin-coated vesicles, which further mediate biosynthetic protein transport from the er, via the golgi up to the trans golgi n	This gene maps in a region, which include the mixed lineage leukemia and Friend leukemia virus integration 1 genes, where multiple disease-associated chromosome translocations occur. It is an intracellular protein. Archain sequences are well conserved among eukaryotes and this protein may play a fundamental role in eukaryotic cell biology. It has similarities to heat shock proteins and clathrin-a…
104097_at	-	AF002823:Budding inhibited by benzimidazoles 1 (S. cerevisiae) homolog /cds=(60,3236) /gb=AF002823 /gi=2150135 /ug=Mm.2185 /len=3370 /STRA=for	107.2	P	125.2	A	54.1	A	58.4	A	143.1	P	86	P	12.5	A	67.4	A	12.9	A	6.8	A	function: involved in cell cycle checkpoint enforcement. can interact and phosphorylate bub3. kinetochore-associated bub1 play a role in regulating exit from mitosis and normal mitotic timing.enzyme regulation: autophosphorylated when the cells enters mitosis (by similarity).subcellular location: nuclear in interphase cells. kinetochore localization is required for normal mitotic timing and check…	function: involved in cell cycle checkpoint enforcement. can interact and phosphorylate bub3.enzyme regulation: autophosphorylated when the cells enters mitosis.subcellular location: nuclear in interphase cells. kinetochore localization is required for normal mitotic timing and checkpoint response to spindle damage (by similarity).tissue specificity: high expression in testis and thymus, less in …
104096_at	Orc4l	Y16386:Mus musculus mRNA for origin recognition complex subunit 4 /cds=(0,1301) /gb=Y16386 /gi=3288543 /ug=Mm.21834 /len=1302 /STRA=for	106.7	P	90.6	P	49.3	P	72	P	154.1	P	143	P	81.2	P	52.9	A	102.7	P	65.4	P	function: component of the origin recognition complex (orc) that binds origins of replication. it has a role in both chromosomal replication and mating type transcriptional silencing. binds to the ars consensus sequence (acs) of origins of replication in an atp-dependent manner.subunit: orc is composed of six subunits (by similarity).subcellular location: nuclear.similarity: belongs to the orc4 f…	function: component of the origin recognition complex (orc) that binds origins of replication. it has a role in both chromosomal replication and mating type transcriptional silencing. binds to the ars consensus sequence (acs) of origins of replication in an atp-dependent manner.subunit: orc is composed of six subunits (by similarity).subcellular location: nuclear.similarity: belongs to the orc4 f…
101108_at	Nasp	AF034610:Mus musculus nuclear autoantigenic sperm protein mRNA, complete cds /cds=(91,2412) /gb=AF034610 /gi=2645972 /ug=Mm.7516 /len=2543 /STRA=for	106.5	P	109.8	P	35.8	A	79.8	P	98.6	P	97.8	P	44.9	A	36	A	67	A	73.7	A		function: may play a role in regulating the early events of spermatogenesis by binding newly synthesized histones variants and transporting them to the nucleus.subcellular location: nuclear.tissue specificity: testis-and sperm-specific protein.similarity: with xenopus histone-binding protein n1/n2.
93935_at	Nlk	AF036332:Mus musculus nemo-like kinase (Nlk) mRNA, complete cds /cds=(322,1869) /gb=AF036332 /gi=2828007 /ug=Mm.9001 /len=2603 /STRA=for	104.9	M	88	A	101.8	A	99.7	P	114.9	P	170.2	P	117.4	A	134.8	M	76.5	A	71.6	P
103953_at	Sec22l1	U91538:Mus musculus vesicle trafficking protein sec22b mRNA, complete cds /cds=(76,723) /gb=U91538 /gi=1907385 /ug=Mm.2551 /len=959 /STRA=for	103.6	P	50.5	A	94.3	P	78.3	P	61.2	P	42.4	A	49.3	A	22.7	A	57.1	A	26.5	A			The protein encoded by this gene is a member of the SEC22 family of vesicle trafficking proteins. It seems to complex with SNARE and it is thought to play a role in the ER-Golgi protein trafficking. This protein has strong similarity to Mus musculus and Cricetulus griseus proteins. There is evidence for use of multiple polyadenylation sites for the transcript.
99129_at	-	AW124529:UI-M-BH2.1-apo-g-08-0-UI.s1 Mus musculus cDNA, 3 end /clone=UI-M-BH2.1-apo-g-08-0-UI /clone_end=3 /gb=AW124529 /gi=6100059 /ug=Mm.41043 /len=503 /STRA=for	103.2	P	84.1	P	124.4	A	99.8	M	162.5	P	110.7	A	57.3	A	32	A	62	A	12.6	A
103658_r_at	-	AI836552:UI-M-AP0-abe-e-08-0-UI.s1 Mus musculus cDNA, 3 end /clone=UI-M-AP0-abe-e-08-0-UI /clone_end=3 /gb=AI836552 /gi=5470765 /ug=Mm.20559 /len=417 /STRA=for	101.1	P	92.9	P	39.7	A	78.9	M	93.6	P	48.2	A	72.8	A	41.3	A	87.8	P	55.4	A		function: binds to the metal-regulating-element (mre) of metallothionein ia gene promoter. binding is zinc-dependent (by similarity).subcellular location: nuclear (by similarity).alternative products: 2 isoforms; 1 (shown here) and 2; are produced by alternative splicing.similarity: contains 2 phd-type zinc fingers.caution: ref.2 sequence differs from that shown due to a frameshift in position 96.
104547_at	Dhfr	J00388:mouse dihydrofolate reductase gene /cds=(0,563) /gb=J00388 /gi=193340 /ug=Mm.23695 /len=564 /STRA=for	100.8	M	145.1	P	90.4	A	85.4	A	102.7	P	124.8	M	96.3	A	78.6	A	77	A	59.2	A	catalytic activity: 5,6,7,8-tetrahydrofolate + nadp(+) = 7,8- dihydrofolate + nadph.pathway: essential step for de novo glycine and purine synthesis, dna precursor synthesis, and for the conversion of dump to dtmp.similarity: belongs to the dihydrofolate reductase family.	catalytic activity: 5,6,7,8-tetrahydrofolate + nadp(+) = 7,8-dihydrofolate + nadph.pathway: essential step for de novo glycine and purine synthesis, dna precursor synthesis, and for the conversion of dump to dtmp.similarity: belongs to the dihydrofolate reductase family.	Dihydrofolate reductase converts dihydrofolate into tetrahydrofolate, a methyl group shuttle required for the de novo synthesis of purines, thymidylic acid, and certain amino acids. While the functional dihydrofolate reductase gene has been mapped to chromosome 5, four intronless processed pseudogenes have been identified on separate chromosomes. Dihydrofolate reductase deficiency has been linked…
103685_at	-	AI839232:UI-M-AK0-adh-d-11-0-UI.s1 Mus musculus cDNA, 3 end /clone=UI-M-AK0-adh-d-11-0-UI /clone_end=3 /gb=AI839232 /gi=5473445 /ug=Mm.23897 /len=407 /STRA=for	100.7	A	90	A	67.4	A	78.2	A	119.5	P	94.9	A	56.1	A	74.6	A	71.6	A	53	A
97360_at	-	AI841689:UI-M-AO0-acg-h-11-0-UI.s1 Mus musculus cDNA, 3 end /clone=UI-M-AO0-acg-h-11-0-UI /clone_end=3 /gb=AI841689 /gi=5475902 /ug=Mm.29658 /len=337 /STRA=for	96.4	A	129.3	A	153.8	P	84.8	A	126.9	P	113.1	A	104.9	P	110.9	A	56.5	A	95.3	A
99828_at	-	AA673252:vp49c07.r1 Mus musculus cDNA, 3 end /clone=IMAGE-1080012 /clone_end=3 /gb=AA673252 /gi=2646534 /ug=Mm.6148 /len=370 /STRA=rev	93.6	A	105.2	P	33.4	A	120.6	P	169.6	P	113.4	P	128.7	P	91.2	A	116.6	P	89.7	P
102872_f_at	-	X74855:Zinc finger protein 51 /cds=(350,2482) /gb=X74855 /gi=488832 /ug=Mm.14812 /len=2640 /STRA=for	90.3	P	89.2	P	52.7	P	47.6	P	114.7	P	87	P	71.3	P	30.6	M	110.6	P	56.1	P
96490_at	-	AI847581:UI-M-AP1-agg-a-03-0-UI.s1 Mus musculus cDNA, 3 end /clone=UI-M-AP1-agg-a-03-0-UI /clone_end=3 /gb=AI847581 /gi=5491487 /ug=Mm.25145 /len=442 /STRA=rev	83.6	A	185.9	P	148	A	90.1	A	172.8	A	141.9	A	184.2	A	76.1	A	81.9	A	62.6	A
99937_at	-	Z16406:Mesenchyme homeobox 2 /cds=(163,1074) /gb=Z16406 /gi=57949 /ug=Mm.4346 /len=1440 /STRA=for	83.4	P	85.4	P	5.8	A	50.8	A	92.5	P	101.5	P	79.7	P	60.9	P	34.6	A	21	A	function: role in mesoderm induction and its earliest regional specification, somitogenesis, and myogenic and sclerotomal differentiation. may have a regulatory role when quiescent vascular smooth muscle cells reenter the cell cycle.subcellular location: nuclear (potential).developmental stage: it is not expressed before 8-8.5 days post coitum. at 8-8.5 d.p.c. it is found on the entire epithelium…	function: role in mesoderm induction and its earliest regional specification, somitogenesis, and myogenic and sclerotomal differentiation. may have a regulatory role when quiescent vascular smooth muscle cells reenter the cell cycle (by similarity).subcellular location: nuclear (potential).tissue specificity: embryo and placenta.similarity: with other homeobox proteins.	This gene belongs to a family of nonclustered, diverged homeobox genes. It is an important regulator of vertebrate limb myogenesis. Mutations in the gene may be involved in craniofacial and/or skeletal abnormalities.
98975_at	-	AI019999:ua95g09.r1 Mus musculus cDNA, 5 end /clone=IMAGE-1365280 /clone_end=5 /gb=AI019999 /gi=3234335 /ug=Mm.36725 /len=486 /STRA=for	82.8	P	81	P	104.2	P	123.6	P	135.5	P	135.2	P	56.4	P	45.3	P	90.8	P	73.4	P
95561_at	-	AW120867:UI-M-BH2.3-aoa-g-06-0-UI.s1 Mus musculus cDNA, 3 end /clone=UI-M-BH2.3-aoa-g-06-0-UI /clone_end=3 /gb=AW120867 /gi=6096200 /ug=Mm.27777 /len=312 /STRA=for	82.8	M	96.4	A	47.1	A	32.2	A	78.8	M	93	P	20.2	A	71.6	A	49.1	A	46.6	A
94366_at	-	AW121767:UI-M-BH2.3-aoe-f-01-0-UI.s1 Mus musculus cDNA, 3 end /clone=UI-M-BH2.3-aoe-f-01-0-UI /clone_end=3 /gb=AW121767 /gi=6097113 /ug=Mm.25296 /len=374 /STRA=for	80.7	A	123.6	A	97.8	P	80.7	A	116.1	P	151.4	P	99.8	A	99.5	A	65.5	A	48.9	A
99030_at	Il7r	M29697:Interleukin 7 receptor /cds=(47,1426) /gb=M29697 /gi=198377 /ug=Mm.389 /len=2466 /STRA=for	78.7	A	53	A	85.5	A	97.2	A	89.6	P	100.9	A	23.9	A	66.5	A	50.4	A	106	A	function: receptor for interleukin-7.subunit: heterodimer of an alpha chain and a common gamma chain.subcellular location: type i membrane protein.tissue specificity: spleen; thymus; and fetal liver.similarity: belongs to the cytokine family of receptors.similarity: contains 1 fibronectin type iii-like domain.	function: receptor for interleukin-7.subunit: heterodimer of an alpha chain and a common gamma chain.subcellular location: type i membrane protein and also secreted.alternative products: 3 isoforms; h20 (shown here), h1 and h6/secreted; are produced by alternative splicing.similarity: belongs to the cytokine family of receptors.similarity: contains 1 fibronectin type iii-like domain.database: nam…
102373_at	Enpep	M29961:Glutamyl aminopeptidase /cds=(87,2924) /gb=M29961 /gi=191947 /ug=Mm.1193 /len=3584 /STRA=for	78.4	A	68.1	A	65.4	A	59.3	A	72.8	P	66.4	A	26.4	A	70.5	A	60.4	A	58.8	A	function: appears to have a role in the catabolic pathway of the renin-angiotensin system. probably plays a role in regulating growth and differentiation of early b-lineage cells.catalytic activity: release of a n-terminal glutamate (and to a lesser extent aspartate) from a peptide.cofactor: reportedly zinc-independent, requires calcium for full activity.subunit: homodimer; disulfide-linked.subce…	function: appears to have a role in the catabolic pathway of the renin-angiotensin system. probably plays a role in regulating growth and differentiation of early b-lineage cells.catalytic activity: release of an n-terminal glutamate (and to a lesser extent aspartate) from a peptide.cofactor: reportedly zinc-independent, requires calcium for full activity.subunit: homodimer; disulfide-linked.subc…
99178_at	Gpm6b	AI845652:UI-M-AQ1-ady-b-04-0-UI.s1 Mus musculus cDNA, 3 end /clone=UI-M-AQ1-ady-b-04-0-UI /clone_end=3 /gb=AI845652 /gi=5489558 /ug=Mm.41791 /len=357 /STRA=for	77	M	76.2	P	47.8	A	51.4	A	84.9	P	74.6	A	67.7	A	32.4	A	79.1	P	70.5	P	subcellular location: integral membrane protein.tissue specificity: expressed on central neurons and certain polarized epithelia.developmental stage: first detected in presumptive postmitotic neurons in the developing neural tube at embryonic day 9.similarity: belongs to the myelin proteolipid protein family.	function: may be involved in neural development.subcellular location: integral membrane protein (by similarity).tissue specificity: neurons and glia; cerebellar bergmann glia, in glia within white matter tracts of the cerebellum and cerebrum, and in embryonic dorsal root ganglia.similarity: belongs to the myelin proteolipid protein family.caution: met-38 may be the initiator.
98539_at	Cops2	AF071312:Mus musculus COP9 complex subunit 2 (COPS2) mRNA, complete cds /cds=(12,1334) /gb=AF071312 /gi=3309165 /ug=Mm.3596 /len=1929 /STRA=for	72.7	P	93	P	58.4	P	50.1	P	96.2	P	89.2	P	36.7	A	18.5	A	98.3	P	56.4	M		function: subunit of the jun activation-domain binding protein 1 (jab1)-containing signalosome complex (or cop9 complex) which has kinase activity and phosphorylates c-jun. the signalosome complex may play a role in signal transduction.subunit: specifically interacts with the ligand binding domain of the thyroid receptor (tr). does not require the presence of thyroid hormone for its interaction.s…
98554_at	Ndr3	AB033922:Mus musculus mRNA for Ndr1 related protein Ndr3, complete cds /cds=(72,1199) /gb=AB033922 /gi=6141567 /ug=Mm.36775 /len=2555 /STRA=for	71.7	A	87.4	A	54.4	A	82.1	A	84.3	P	38.4	A	54.1	A	22.8	A	28.6	A	57.4	A	tissue specificity: thymus, nervous system, gut and kidney.developmental stage: its expression is already significant at 9.5 dpc, covering the entire embryo except the heart, and it shows only a slight increase in later developmental stages.similarity: belongs to the ndrg family.	similarity: belongs to the ndr family.
102065_at	Fcna	AB007813:Mus musculus mRNA for ficolin-A, complete cds /cds=(30,1034) /gb=AB007813 /gi=2957011 /ug=Mm.10510 /len=1208 /STRA=rev	71.5	A	144	P	150.1	M	83.7	A	109.4	P	98	A	20.3	A	71.6	A	28.7	A	72.1	A	function: involved in serum exerting lectin activity. binds glcnac (by similarity).subunit: homopolymer. interacts with elastin (by similarity).subcellular location: secreted. found on the monocyte surface (by similarity).tissue specificity: highly expressed in liver and spleen.similarity: belongs to the ficolin lectin family.similarity: contains a collagenous domain.similarity: contains 1 fibrin…	function: involved in serum exerting lectin activity. binds glcnac.subunit: homopolymer. interacts with elastin.subcellular location: secreted. found on the monocyte surface.tissue specificity: peripheral blood leukocytes. also detected in spleen, lung, and thymus, may be due to the presence of tissue macrophages or trapped blood in these tissues. not detected on lymphocytes and granulocytes.simi…	The ficolin family of proteins are characterized by the presence of a leader peptide, a short N-terminal segment, followed by a collagen-like region, and a C-terminal fibrinogen-like domain. The collagen-like and the fibrinogen-like domains are also found separately in other proteins such as complement protein C1q, C-type lectins known as collectins, and tenascins. However, all these proteins rec…
97238_at	Tacc3	AW209238:uo07g04.x1 Mus musculus cDNA, 3 end /clone=IMAGE-2598870 /clone_end=3 /gb=AW209238 /gi=6515178 /ug=Mm.27836 /len=568 /STRA=for	69.5	P	101.4	P	64.2	P	40.8	A	87.7	P	43.7	A	13.1	A	113.5	P	14.1	A	24.4	A	function: may be involved in the control of cell growth and differenciation. may have a role in embryonic development.subunit: the coiled coil c-terminus region interacts with ah receptor nuclear translocator protein (arnt) and arnt2.subcellular location:	function: may be involved in the control of cell growth and differenciation. may contribute to cancer.subunit: interacts with microtubules. the coiled coil c-terminus region interacts with ah receptor nuclear translocator protein (arnt) and arnt2 (by similarity).subcellular location: cytoplasmic (by similarity).induction: upregulated in various cancer cell lines.similarity: belongs to the tacc fa…	The function of this gene has not yet been determined; however, it is speculated that it may be involved in cell growth and differentiation. Expression of this gene is up-regulated in some cancer cell lines, and in embryonic day 15 in mice.
101404_at	-	AI853654:UI-M-BH0-ajq-b-06-0-UI.s1 Mus musculus cDNA, 3 end /clone=UI-M-BH0-ajq-b-06-0-UI /clone_end=3 /gb=AI853654 /gi=5497560 /ug=Mm.7280 /len=518 /STRA=for	62.3	A	21.9	A	53.2	A	37.5	P	71.6	P	60.1	A	52.4	A	59	A	11.2	A	17.6	A
102957_at	Lcp2	U20159:Mus musculus 76 kDa tyrosine phosphoprotein SLP-76 mRNA, complete cds /cds=(192,1793) /gb=U20159 /gi=806767 /ug=Mm.1781 /len=2247 /STRA=for	61.7	P	58.9	P	97.6	P	76.7	P	90.2	P	74.2	M	69.9	A	27.5	A	52.6	A	6.8	A	function: involved in t cell antigen receptor mediated signaling.subunit: interacts with the adapter proteins grb2 and fyb.subcellular location: cytoplasmic (probable).tissue specificity: highly expressed in spleen, thymus, and peripheral blood leukocytes.ptm: phosphorylated after t-cell receptor activation (by similarity).similarity: contains 1 sh2 domain.	function: involved in t cell antigen receptor mediated signaling.subunit: interacts with the adapter proteins grb2 and fyb.subcellular location: cytoplasmic (probable).tissue specificity: highly expressed in spleen, thymus, and peripheral blood leukocytes. highly expressed also in t cell and monocytic cell lines, expressed at lower level in b cell lines. not detected in fibroblast or neuroblasato…	SLP-76 was originally identified as a substrate of the ZAP-70 protein tyrosine kinase following T cell receptor (TCR) ligation in the leukemic T cell line Jurkat. The SLP-76 locus has been localized to human chromosome 5q33 and the gene structure has been
103957_at	Trfr	X57349:M.musculus mRNA for transferrin receptor /cds=(0,2291) /gb=X57349 /gi=54914 /ug=Mm.25560 /len=2292 /STRA=for	53.6	P	72.6	P	66.5	A	59.8	A	60.8	M	67.8	A	20	A	53.3	M	99.1	P	34.1	A	function: cellular uptake of iron occurs via receptor-mediated endocytosis of ligand-occupied transferrin receptor into specialized endosomes. endosomal acidification leads to iron release. the apotransferrin-receptor complex is then recycled to the cell surface with a return to neutral ph and the concomitant loss of affinity of apotransferrin for its receptor. transferrin receptor is necessary f…	function: cellular uptake of iron occurs via receptor-mediated endocytosis of ligand-occupied transferrin receptor.subunit: dimer of similar or identical chains linked by two disulfide bonds. a monomeric serum form of the receptor exists, it lacks residues 1-100.subcellular location: type ii membrane protein.ptm: each chain binds glycans, phosphate, and a palmitate group.similarity: to prostate-s…
97182_at	Ccne2	AF091432:Mus musculus cyclin E2 mRNA, complete cds /cds=(22,1236) /gb=AF091432 /gi=3769611 /ug=Mm.35867 /len=1995 /STRA=for	47.8	P	25.1	A	17.1	A	20.5	P	29.4	P	26.3	A	13.5	A	23	A	22.6	A	4.2	A	function: essential for the control of the cell cycle at the late g1 and early s phase.subunit: interacts with the cdk2 (in vivo) and cdk3 (in vitro) protein kinases to form a serine/threonine kinase holoenzyme complex. the cyclin subunit imparts substrate specificity to the complex (by similarity).subcellular location: nuclear (by similarity).tissue specificity: highest levels in adult testis, t…	function: essential for the control of the cell cycle at the late g1 and early s phase.subunit: interacts with the cdk2 (in vivo) and cdk3 (in vitro) protein kinases to form a serine/threonine kinase holoenzyme complex. the cyclin subunit imparts substrat	The protein encoded by this gene belongs to the highly conserved cyclin family, whose members are characterized by a dramatic periodicity in protein abundance through the cell cycle. Cyclins function as regulators of CDK kinases. Different cyclins exhibit
97154_f_at	-	AA413015:ve94b06.r1 Mus musculus cDNA, 5 end /clone=IMAGE-833843 /clone_end=5 /gb=AA413015 /gi=2071560 /ug=Mm.35121 /len=535 /STRA=for	46.9	P	34.5	P	4.7	A	11.1	A	25	A	35.1	A	27	A	11.5	A	7.8	A	4.9	A
103696_r_at	-	AW047329:UI-M-BH1-amh-h-04-0-UI.s1 Mus musculus cDNA, 3 end /clone=UI-M-BH1-amh-h-04-0-UI /clone_end=3 /gb=AW047329 /gi=5907858 /ug=Mm.23994 /len=438 /STRA=for	46.9	A	56.7	P	58.9	P	45.2	P	58.7	P	37.6	P	24.4	A	32.8	P	49.8	P	33.7	A
104608_at	-	AI854293:UI-M-BH0-ajs-e-11-0-UI.s1 Mus musculus cDNA, 3 end /clone=UI-M-BH0-ajs-e-11-0-UI /clone_end=3 /gb=AI854293 /gi=5498199 /ug=Mm.24143 /len=511 /STRA=for	46.4	A	81.5	M	87.2	M	64.8	A	76.8	P	72.1	A	16.7	A	79.6	M	65.1	A	42.6	A			The protein encoded by this gene is a beta-amyloid peptide-binding protein. It contains a structural module related to that of the seven transmembrane domain G protein-coupled receptor superfamily and known to be important in heterotrimeric G protein activation. Beta-amyloid peptide has been established to be a causative factor in neuron death and the consequent dimunition of cognitive abilities …
103617_at	Daf1	D63679:Decay accelerating factor 1 /cds=(0,1154) /gb=D63679 /gi=1313904 /ug=Mm.20236 /len=1465 /STRA=rev	44.1	A	58.7	A	53.8	M	72.6	A	89.8	P	57.1	A	64.2	M	60.9	A	13.2	A	54.8	A	function: protection of cells from complement-mediated damage (by similarity).subcellular location: attached to the membrane by a gpi-anchor.tissue specificity: brain, secretory epithelia, skeletal muscle, liver, testes, thymus, spleen and lymph node.domain: the first sushi domain (scr1) is not necessary for function. scr2 and scr4 provide the proper conformation for the active site on scr3 (by s…	function: this protein recognizes c4b and c3b fragments that condense with cell-surface hydroxyl or amino groups when nascent c4b and c3b are locally generated during c4 and c3 activation. interaction of daf with cell-associated c4b and c3b polypeptides i
101883_s_at	Xlr3b	L22977:Mouse A12 mRNA, complete cds /cds=(56,736) /gb=L22977 /gi=398580 /ug=Mm.88311 /len=1567 /STRA=rev	39.5	A	34	A	38.2	A	28	A	41.4	P	10.8	A	10	A	31.2	A	10.9	A	14.5	A	tissue specificity: expressed in lymphoid cells.similarity: belongs to the xlr/sycp3 family.
96502_at	Phex	U75646:Phosphate regulating neutral endopeptidases on the X Chromosome /cds=(111,2360) /gb=U75646 /gi=1843530 /ug=Mm.2529 /len=2636 /STRA=for	37.3	A	62	P	40.8	M	38.1	A	42.3	A	47.9	P	10.9	A	58.9	P	62.2	P	40.1	A	function: probably involved in bone and dentin mineralization and renal phosphate reabsorption.subcellular location: type ii membrane protein (potential).tissue specificity: bone.similarity: belongs to peptidase family m13.	function: probably involved in bone and dentin mineralization and renal phosphate reabsorption.subcellular location: type ii membrane protein (potential).tissue specificity: lymphocyte and fetal brain; not in adult brain, placenta, skeletal muscle, and pa
93952_r_at	-	AA409629:EST01370 Mus musculus cDNA, 3 end /clone=C0009A09 /clone_end=3 /gb=AA409629 /gi=2066285 /ug=Mm.94218 /len=305 /STRA=rev	35.5	A	86.1	P	45.1	P	51.4	A	17.3	A	77	P	38.5	P	76.1	P	7.2	A	4.4	A
102625_f_at	Zfp54	AF080070:Mus musculus zinc finger protein 54 (Zfp54) mRNA, complete cds /cds=(121,2115) /gb=AF080070 /gi=3406675 /ug=Mm.12916 /len=2267 /STRA=rev	35.1	P	40.7	P	26.3	A	28.2	P	51.7	P	44.1	P	16.5	A	9.3	A	31.9	A	18.1	A
92488_at	Casp12	Y13090:M.musculus mRNA for caspase-12 /cds=(33,1292) /gb=Y13090 /gi=2094805 /ug=Mm.42163 /len=2228 /STRA=for	29.6	A	41.2	A	24.2	A	25.6	A	30.6	A	15.8	A	13.9	A	23.6	A	30	P	19	A	function: involved in the activation cascade of caspases responsible for apoptosis execution (by similarity).subunit: heterodimer of two subunits (potential).tissue specificity: mainly expressed in skeletal muscle and lung.similarity: belongs to peptidase family c14; also known as the caspase family.similarity: contains 1 card domain.
92751_i_at	Wnt10b	U61970:Wingless related MMTV integration site 10b /cds=(66,1235) /gb=U61970 /gi=1546014 /ug=Mm.4709 /len=2066 /STRA=for	27	A	47.3	A	27.7	A	9.8	A	23.4	A	33.9	P	20.6	A	40.8	P	29.4	M	23.7	A	function: ligand for members of the frizzled family of seven transmembrane receptors. probable developmental protein. may be a signaling molecule which affects the development of discrete regions of tissues. is likely to signal over only few cell diameters.subcellular location: possibly secreted and associates with the extracellular matrix.alternative products: 2 isoforms; a long form (shown here…	function: probable developmental protein. may be a signaling molecule which affect the development of discrete regions of tissues. is likely to signal over only few cell diameters (by similarity).subcellular location: possibly secreted and associates with the extracellular matrix.tissue specificity: detected in most adult tissues. highest levels were found in heart and skeletal muscle. low levels…	The WNT gene family consists of structurally related genes which encode secreted signaling proteins. These proteins have been implicated in oncogenesis and in several developmental processes, including regulation of cell fate and patterning during embryogenesis. This gene is a member of the WNT gene family. It may be involved in breast cancer, and its protein signaling is likely a molecular switc…
102192_r_at	Sah	AF068246:Mus musculus SA protein mRNA, complete cds /cds=(274,2010) /gb=AF068246 /gi=3928675 /ug=Mm.9821 /len=2544 /STRA=rev	21.8	P	7.2	A	6.8	A	19.9	A	10.3	M	10.9	A	0.8	A	6.4	A	7.1	A	0.3	A

## Sheet: Excluded Cluster 2
Affymetrix ID	Gene Symbol	Genbank description	WT 0hr	WT 0hr	WT 30min	WT 30min	WT 3hr	WT 3hr	WT 12hr	WT 12hr	WT 24hr	WT 24hr	PU1 KO 0hr control	PU1KO 0hr control	PU1KO 30min	PU1KO 30min	PU1KO 3hour	PU1KO 3hour	PU1KO 12hr	PU1KO 12hr	PU1KO 24hr	PU1KO 24hr	Rodent Swissprot Function	Human Swissprot Function	Refseq Function
103534_at	Hbb-b2	V00722:Mouse gene for beta-1-globin /cds=(53,496) /gb=V00722 /gi=50155 /ug=Mm.2329 /len=626 /STRA=for	3312.1	P	6486.2	P	6309.8	P	3691.3	P	4343.2	P	3520.1	P	7534.1	P	4779.7	P	2944.8	P	7166.3	P	function: involved in oxygen transport from the lung to the various peripheral tissues.subunit: heterotetramer of two alpha chains and two beta chains.tissue specificity: red blood cells.polymorphism: inbred mouse strains possess 1 of 3 alleles at the hbb locus: d (diffuse), s (single), and p. the d & p alleles are actually closely linked doublets that coordinately express a major and a minor cha…
99126_at	-	L04961:Inactive X specific transcripts /cds=UNKNOWN /gb=L04961 /gi=202420 /ug=Mm.4095 /len=14739 /STRA=for	2908.2	P	1696.4	P	1748.1	P	3124.6	P	1445.6	P	4640.5	P	4420.3	P	4213.9	P	138.3	P	3380.2	P	function: may have a role in chromosome x inactivation.
95471_at	Cdkn1c	U22399:Cyclin-dependent kinase inhibitor 1C (P57) /cds=(137,1144) /gb=U22399 /gi=790249 /ug=Mm.2480 /len=1462 /STRA=for	2561.8	P	4031.7	P	4121.1	P	2954.7	P	2299.1	P	3170.5	P	4039.6	P	4575.3	P	2304.2	P	4051	P	function: potent tight-binding inhibitor of several g1 cyclin/cdk complexes (cyclin e-cdk2, cyclin d2-cdk4, and cyclin a-cdk2) and, to lesser extent, of the mitotic cyclin b-cdc2. negative regulator of cell proliferation. may play a role in maintenance of the nonproliferative state throughout life.subcellular location: nuclear.tissue specificity: it is expressed in the heart, brain, lung, skeleta…	function: potent tight-binding inhibitor of several g1 cyclin/cdk complexes (cyclin e-cdk2, cyclin d2-cdk4, and cyclin a-cdk2) and, to lesser extent, of the mitotic cyclin b-cdc2. negative regulator of cell proliferation. may play a role in maintenance of the nonproliferative state throughout life.subcellular location: nuclear (by similarity).tissue specificity: it is expressed in the heart, brai…	Cyclin-dependent kinase inhibitor 1C is a tight-binding inhibitor of several G1 cyclin/Cdk complexes and a negative regulator of cell proliferation. Mutations of CDKN1C are implicated in sporadic cancers and Beckwith-Wiedemann syndorome suggesting that it is a tumor suppressor candidate.
93750_at	Gsn	J04953:Gelsolin /cds=(18,2213) /gb=J04953 /gi=193463 /ug=Mm.21109 /len=2438 /STRA=for	1593.9	P	2240.3	P	2895.1	P	1750.2	P	2111	P	1371.6	P	2758.2	P	2426.6	P	1908	P	2228.3	P	function: calcium-regulated, actin-modulating protein that binds to the plus (or barbed) ends of actin monomers or filaments, preventing monomer exchange (end-blocking or capping). it can promote the assembly of monomers into filaments (nucleation) as well as sever filaments already formed.subunit: binds to actin and to fibronectin.subcellular location: cytoplasmic.alternative products: plasma ge…	function: calcium-regulated, actin-modulating protein that binds to the plus (or barbed) ends of actin monomers or filaments, preventing monomer exchange (end-blocking or capping). it can promote the assembly of monomers into filaments (nucleation) as wel
97498_at	Fhl1	U41739:Mus musculus RBP associated molecule RAM14-1 mRNA, complete cds /cds=(82,924) /gb=U41739 /gi=2894671 /ug=Mm.3126 /len=2270 /STRA=for	1425.3	P	2303.9	P	2356.7	P	2635.1	P	2249.2	P	1777.5	P	3505.6	P	2880.7	P	2831.5	P	3778	P		function: may have an involvement in muscle development or hypertrophy.tissue specificity: highly expressed in skeletal muscle and to a lesser extent in placenta, ovary, prostate, testis, small intestine, colon and spleen. not expressed in brain, lung, liver, kidney, pancreas, thymus and peripheral blood leukocytes.developmental stage: elevated levels during postnatal muscle growth.similarity: co…
94516_f_at	-	M55181:Preproenkephalin 2 /cds=UNKNOWN /gb=M55181 /gi=201032 /ug=Mm.2899 /len=1408 /STRA=for	1395.4	P	2109.6	P	2714.7	P	1662.4	P	2535.6	P	1249.7	P	2013.6	P	2800.8	P	1317.7	P	3225.8	P	function: met-and leu-enkephalins compete with and mimic the effects of opiate drugs. they play a role in a number of physiologic functions, including pain perception and responses to stress.tissue specificity: spermatogenic and somatic cells.developmental stage: highest expression in late pachytene spermatocytes and postmeiotic round spermatids.ptm: the n-terminal domain contains 6 conserved cys…	function: met-and leu-enkephalins compete with and mimic the effects of opiate drugs. they play a role in a number of physiologic functions, including pain perception and responses to stress.ptm: the n-terminal domain contains 6 conserved cysteines thought to be involved in disulfide bonding and/or processing.similarity: belongs to the opioids neuropeptides precursors family.
93909_f_at	-	X04120:Intracisternal A particles, Thbd linked /cds=(0,2444) /gb=X04120 /gi=51502 /ug=Mm.89480 /len=2445 /STRA=for	1384.7	P	972.3	P	1865.6	P	1297.3	P	1167.9	P	818.3	P	1695.7	P	1287.6	P	1304.1	P	1234.1	P
104100_at	Ptrf	AI845915:UI-M-AK1-aex-d-02-0-UI.s1 Mus musculus cDNA, 3 end /clone=UI-M-AK1-aex-d-02-0-UI /clone_end=3 /gb=AI845915 /gi=5489821 /ug=Mm.21864 /len=208 /STRA=for	1357.8	P	2998.8	P	2777.6	P	1961.5	P	1905.5	P	1455.8	P	2299.3	P	2201.2	P	1405.2	P	2112.3	P
97500_g_at	Fhl1	AI839950:UI-M-AH0-acs-a-10-0-UI.s1 Mus musculus cDNA, 3 end /clone=UI-M-AH0-acs-a-10-0-UI /clone_end=3 /gb=AI839950 /gi=5474163 /ug=Mm.3126 /len=361 /STRA=for	1244.8	P	1239.1	P	1543.2	P	1664.3	P	1111.9	P	1166.5	P	1896.1	P	1458.6	P	1835.1	P	1819.8	P		function: may have an involvement in muscle development or hypertrophy.tissue specificity: highly expressed in skeletal muscle and to a lesser extent in placenta, ovary, prostate, testis, small intestine, colon and spleen. not expressed in brain, lung, liver, kidney, pancreas, thymus and peripheral blood leukocytes.developmental stage: elevated levels during postnatal muscle growth.similarity: co…
101090_at	Fbn1	L29454:Fibrillin 1 /cds=(2379,10994) /gb=L29454 /gi=575509 /ug=Mm.735 /len=11953 /STRA=for	1028.4	P	1331.9	P	1164	P	1061.4	P	1136.4	P	795.1	P	1687	P	1218.2	P	1091.2	P	1242.8	P	function: structural component of connective tissue microfibrils that binds calcium. fibrillin-1-containing microfibrils provide long-term force bearing structural support.ptm: forms intermolecular disulfide bonds either with other fibrillin-1 molecules or with other components of the microfibrils (by similarity).similarity: contains 47 egf-like domains.similarity: contains 7 tgf-beta binding pro…	function: structural component of connective tissue microfibrils that binds calcium. fibrillin-1-containing microfibrils provide long-term force bearing structural support.ptm: forms intermolecular disulfide bonds either with other fibrillin-1 molecules o	This gene encodes the fibrillin protein, an important component of extracellular microfibrils. The encoded protein is found in elastic and nonelastic connective tissues of the body. Mutations in this gene cause Marfan syndrome.
98519_r_at	-	AI604345:vv70f10.x1 Mus musculus cDNA, 3 end /clone=IMAGE-1227787 /clone_end=3 /gb=AI604345 /gi=4613512 /ug=Mm.35806 /len=397 /STRA=for	992.5	P	1398.1	P	1249.4	P	884.8	P	1128.5	P	754.6	P	1835.8	P	1644.1	P	1369.6	P	1375.4	P
103628_at	Lef1	D16503:Lymphoid enhancer binding factor 1 /cds=(1804,2658) /gb=D16503 /gi=391762 /ug=Mm.2029 /len=2740 /STRA=rev	989.3	M	894.1	A	904	M	599.2	A	765.8	P	962	A	941.3	A	1143.5	M	747.5	A	534.6	A	function: regulates t-cell receptor alpha enhancer function. binds dna in a sequence-specific manner.subunit: interacts with beta-catenin.subcellular location: nuclear.tissue specificity: lymphocytes.domain: proline-rich and acidic regions are implicated in the activation functions of rna polymerase ii transcription factors.similarity: contains 1 hmg box.	function: regulates t-cell receptor alpha enhancer function. binds dna in a sequence-specific manner.subcellular location: nuclear.alternative products: at least 2 isoforms; a (shown here) and b/8a; are produced by alternative splicing.similarity: contains 1 hmg box.
92553_at	Es10	AB025408:Mus musculus mRNA for sid478p, complete cds /cds=(74,922) /gb=AB025408 /gi=5931564 /ug=Mm.1017 /len=1056 /STRA=for	936.8	P	983.6	P	919.4	P	797.1	P	768.8	P	887.8	P	846.8	P	979.6	P	434.5	P	1071.9	P		catalytic activity: a carboxylic ester + h(2)o = an alcohol + a carboxylic anion.subunit: homodimer.subcellular location: cytoplasmic vesicles.polymorphism: there are two major electrophoretic isotypes. the sequence of the esd 1 variant is shown.similarity: strong, to yeast hre299.similarity: very low, to type-b carboxylesterases.
95142_s_at	Cappb1	U10407:Capping protein beta 1 /cds=(18,836) /gb=U10407 /gi=500748 /ug=Mm.2945 /len=1014 /STRA=for	936.2	P	1047.5	P	840.1	P	1119.1	P	302.5	P	651.1	P	857.8	P	545.7	P	779.1	P	649.4	P	function: f-actin capping proteins bind in a ca(2+)-independent manner to the fast growing ends of actin filaments (barbed end) thereby blocking the exchange of subunits at these ends. unlike other capping proteins (such as gelsolin and severin), these proteins do not sever actin filaments.subunit: heterodimer of an alpha and a beta subunit. isoform 2 also is a component of dynactin complex from …	function: f-actin capping proteins bind in a ca(2+)-independent manner to the fast growing ends of actin filaments (barbed end) thereby blocking the exchange of subunits at these ends. unlike other capping proteins (such as gelsolin and severin), these proteins do not sever actin filaments.subunit: heterodimer of an alpha and a beta subunit.alternative products: 3 isoforms; 1 (shown here), 2 and …	CAPZB is a member of the F-actin capping protein family. This gene encodes the beta subunit of the barbed-end actin binding protein. The protein regulates growth of the actin filament by capping the barbed end of growing actin filaments.
95518_at	-	AW122893:UI-M-BH2.1-apa-d-07-0-UI.s1 Mus musculus cDNA, 3 end /clone=UI-M-BH2.1-apa-d-07-0-UI /clone_end=3 /gb=AW122893 /gi=6098423 /ug=Mm.25311 /len=217 /STRA=for	905.4	P	1203.7	P	1566.1	P	843.4	P	899.9	P	911	P	2651.5	P	1501.2	P	1032.8	P	1221.9	P
94995_at	-	AI854331:UI-M-BG1-aic-b-07-0-UI.s1 Mus musculus cDNA, 3 end /clone=UI-M-BG1-aic-b-07-0-UI /clone_end=3 /gb=AI854331 /gi=5498237 /ug=Mm.27337 /len=404 /STRA=rev	820.8	P	1015.3	P	880.9	P	451.5	P	1315.5	P	627.6	P	1176.9	P	974.5	P	751.1	P	582.2	P
104436_at	Il1f5	AJ250429:Mus musculus mRNA for IL-1L1 protein /cds=(112,579) /gb=AJ250429 /gi=6165412 /ug=Mm.29261 /len=1284 /STRA=rev	685.8	P	875	P	659.7	P	626.1	P	1015.5	P	600.2	P	1169.4	P	727.6	P	755.3	P	863.8	P
93874_s_at	Il11ra2	U69491:Interleukin 11 receptor, alpha chain 2 /cds=(301,1599) /gb=U69491 /gi=1916003 /ug=Mm.88405 /len=1975 /STRA=for	597.3	P	657.4	P	581.5	P	500.7	P	651.1	P	541.9	P	638.2	P	830.2	P	421.1	P	591.7	P			Interleukin 11 is a stromal cell-derived cytokine that belongs to a family of pleiotropic and redundant cytokines that use the gp130 transducing subunit in their high affinity receptors. This gene encodes the IL-11 receptor, which is a member of the hemat
93908_f_at	-	X16670:Mouse RNA for type IIB intracisternal A-particle (IAP) element encoding integrase, clone 106 /cds=(498,1883) /gb=X16670 /gi=51488 /ug=Mm.89480 /len=1931 /STRA=for	569.4	P	462.2	P	689.9	P	503.6	P	416.7	P	499.5	P	817.2	P	475.3	P	515	P	365.8	P
92599_at	Pgam2	AF029843:Mus musculus phosphoglycerate mutase muscle-specific subunit mRNA, complete cds /cds=(45,806) /gb=AF029843 /gi=3043914 /ug=Mm.10738 /len=836 /STRA=for	482.2	P	907.4	P	1236.9	P	738.6	P	444.1	P	795.8	P	1228.7	P	1405.1	P	800.3	P	1427.9	P	function: interconversion of 3- and 2-phosphoglycerate with 2,3-bisphosphoglycerate as the primer of the reaction. can also catalyse the reaction of ec 5.4.2.4 (synthase) and ec 3.1.3.13 (phosphatase), but with a reduced activity.catalytic activity: 2-phospho-d-glycerate + 2,3-diphosphoglycerate = 3-phospho-d-glycerate + 2,3-diphosphoglycerate.catalytic activity: 3-phospho-d-glyceroyl phosphate =…	function: interconversion of 3- and 2-phosphoglycerate with 2,3-bisphosphoglycerate as the primer of the reaction. can also catalyse the reaction of ec 5.4.2.4 (synthase) and ec 3.1.3.13 (phosphatase), but with a reduced activity.catalytic activity: 2-phosphoglycerate + 2,3-diphosphoglycerate = 3-phosphoglycerate + 2,3-diphosphoglycerate.subunit: homodimer.disease: defects in pgamm are a cause of…
92703_at	-	AI325791:mn19e09.y1 Mus musculus cDNA, 5 end /clone=IMAGE-538408 /clone_end=5 /gb=AI325791 /gi=4060220 /ug=Mm.45992 /len=434 /STRA=for	467.8	P	312.5	P	317.8	P	352.9	P	228.6	P	561	P	614.3	P	401.2	P	422.9	P	735.3	P
103219_at	Acpp	AI327518:mb43a09.y1 Mus musculus cDNA, 5 end /clone=IMAGE-332152 /clone_end=5 /gb=AI327518 /gi=4061947 /ug=Mm.19941 /len=423 /STRA=for	454.9	P	704.3	P	710	P	663.3	P	588.1	P	463.6	P	793.3	P	737.5	P	737.3	P	733.2	P		catalytic activity: an orthophosphoric monoester + h(2)o = an alcohol + orthophosphate.subunit: homodimer.similarity: belongs to the histidine acid phosphatase family.	Prostatic acid phosphatase precursor catalyzes the conversion of orthophosphoric monoester to alcohol and orthophosphate. ACPP is synthesized under androgen regulation and secreted by the epithelial cells of the prostrate gland. Sequence comparison has indicated the presence of several polymorphisms. ACPP undergoes alternative splicing in the 3'' UTR.
94504_at	-	AI838655:UI-M-AO0-aca-c-08-0-UI.s1 Mus musculus cDNA, 3 end /clone=UI-M-AO0-aca-c-08-0-UI /clone_end=3 /gb=AI838655 /gi=5472868 /ug=Mm.28955 /len=343 /STRA=rev	388.1	A	468.6	A	320.4	A	416.9	A	276.8	A	385.3	A	388.1	A	516.3	P	121.9	A	434.8	A
99050_at	Cav3	U36579:Caveolin 3 /cds=(121,576) /gb=U36579 /gi=1155228 /ug=Mm.3924 /len=1000 /STRA=for	387.8	A	577.9	P	532.1	P	493.4	P	412	M	301.2	A	1008.5	P	677	P	525.1	M	868.5	P	function: may act as a scaffolding protein within caveolar membranes. interacts directly with g-protein alpha subunits and can functionally regulate their activity.subunit: homooligomer (by similarity).subcellular location: membrane protein of caveolae. potential hairpin-like structure in the membrane (by similarity).tissue specificity: expressed predominantly in muscle.similarity: belongs to the…	function: may act as a scaffolding protein within caveolar membranes. interacts directly with g-protein alpha subunits and can functionally regulate their activity.subunit: homooligomer (by similarity).subcellular location: membrane protein of caveolae. potential hairpin-like structure in the membrane (by similarity).tissue specificity: expressed predominantly in muscle.disease: defects in cav3 a…	This gene encodes a caveolin family member, which functions as a component of the caveolae plasma membranes found in most cell types. Caveolin proteins are proposed to be scaffolding proteins for organizing and concentrating certain caveolin-interacting m
93575_at	Ggh	AF051102:Mus musculus gamma glutamyl hydrolase precursor, mRNA, complete cds /cds=(90,1043) /gb=AF051102 /gi=3831561 /ug=Mm.20461 /len=1295 /STRA=for	386.9	P	450	P	508	P	203.4	P	348.2	P	314.2	P	408.4	P	363.4	P	244.7	P	235.1	P	function: hydrolyses the polyglutamate sidechains of pteroylpolyglutamates. progressively removes gamma-glutamyl residues from pteroylpoly-gamma-glutamate to yield pteroyl-alpha- glutamate (folic acid) and free glutamate. may play an important role in the	function: hydrolyses the polyglutamate sidechains of pteroylpolyglutamates. progressively removes gamma-glutamyl residues from pteroylpoly-gamma-glutamate to yield pteroyl-alpha- glutamate (folic acid) and free glutamate. may play an important role in the bioavailability of dietary pteroylpolyglutamates and in the metabolism of pteroylpolyglutamates and antifolates.catalytic activity: cleavage of…	GGH catalyzes the hydrolysis of folylpoly-gamma-glutamates and antifolylpoly-gamma-glutamates by the removal of gamma-linked polyglutamates and glutamate.
100896_at	Cacng1	AJ006306:Mus musculus mRNA for skeletal muscle calcium channel, gamma-subunit /cds=(131,802) /gb=AJ006306 /gi=3157401 /ug=Mm.57093 /len=803 /STRA=for	365	P	516.3	P	475.2	P	404.6	P	398	P	539.3	P	1025.1	P	594.3	P	554.2	P	678.2	P	function: this protein is a subunit of the dihydropyridine (dhp) sensitive calcium channel. plays a role in excitation-contraction coupling. the skeletal muscle dhp-sensitive ca(2+) channel may function only as a multiple subunit complex.subunit: the l-type calcium channel is composed of five subunits: alpha-1, alpha-2/delta, beta and gamma.subcellular location: integral membrane protein.similari…	function: this protein is a subunit of the dihydropyridine (dhp) sensitive calcium channel. plays a role in excitation-contraction coupling. the skeletal muscle dhp-sensitive ca(2+) channel may function only as a multiple subunit complex.subunit: the l-type calcium channel is composed of five subunits: alpha-1, alpha-2/delta, beta and gamma.subcellular location: integral membrane protein.tissue s…	L-type calcium channels are composed of five subunits. The protein encoded by this gene represents one of these subunits, gamma, and is one of several gamma subunit proteins. This particular gamma subunit is part of skeletal muscle 1,4-dihydropyridine-sensitive calcium channels and is an integral membrane protein that plays a role in excitation-contraction coupling. This gene is a member of the n…
96926_at	Smoc2	AA980164:ua31a05.r1 Mus musculus cDNA, 5 end /clone=IMAGE-1348304 /clone_end=5 /gb=AA980164 /gi=3158700 /ug=Mm.30162 /len=470 /STRA=for	353.1	P	435.7	P	381.8	P	303.2	P	440.8	P	330.3	P	519.9	P	666.5	P	371.2	P	473.8	P
103570_at	Cors	AI315647:uj31c11.x1 Mus musculus cDNA, 3 end /clone=IMAGE-1921556 /clone_end=3 /gb=AI315647 /gi=4030914 /ug=Mm.19310 /len=467 /STRA=for	351.3	P	507.3	P	469.8	P	172.9	P	399.3	P	179.2	P	405.3	P	434.1	P	162.7	P	141	P		similarity: contains a collagenous domain.similarity: contains 1 c1q domain.
100507_at	Nov	Y09257:M.musculus mRNA for NOV protein /cds=(32,1096) /gb=Y09257 /gi=1666472 /ug=Mm.5167 /len=2364 /STRA=for	320.1	A	541.5	P	116.9	A	202.2	A	286.3	A	193.5	A	512.3	A	86	A	179.5	A	206.7	A	function: immediate-early protein likely to play a role in cell growth regulation (by similarity).similarity: belongs to the insulin-like growth factor binding protein family. cef-10/cyr61/ctfg/fisp-12/nov protein subfamily.similarity: contains 1 vwfc domain.similarity: contains 1 c-terminal cystine knot-like domain (ctck).	function: immediate-early protein likely to play a role in cell growth regulation (by similarity).tissue specificity: increased expression in wilms tumor of the stromal type.similarity: belongs to the insulin-like growth factor binding protein family. cef-10/cyr61/ctfg/fisp-12/nov protein subfamily.similarity: contains 1 vwfc domain.similarity: contains 1 c-terminal cystine knot-like domain (ctck…
103053_at	Myog	X15784:Myogenin /cds=(48,788) /gb=X15784 /gi=53303 /ug=Mm.16528 /len=1474 /STRA=for	320	A	312.1	M	373.7	P	299.4	P	287.4	P	108.9	A	462.9	P	370.3	P	253.9	P	567	P	function: involved in muscle differentiation (myogenic factor). induces fibroblasts to differentiate into myoblasts. probable sequence specific dna-binding protein.subunit: efficient dna binding requires dimerization with another bhlh protein.subcellular location: nuclear.similarity: belongs to the basic helix-loop-helix (bhlh) family of transcription factors. myogenic factors subfamily."	function: involved in muscle differentiation (myogenic factor). induces fibroblasts to differentiate into myoblasts. probable sequence specific dna-binding protein.subunit: efficient dna binding requires dimerization with another bhlh protein.subcellular location: nuclear.similarity: belongs to the basic helix-loop-helix (bhlh) family of transcription factors. myogenic factors subfamily."	Myogenin is a muscle-specific transcription factor that can induce myogenesis in a variety of cell types in tissue culture. It is a member of a large family of proteins related by sequence homology, the helix-loop-helix (HLH) proteins. It is essential for the development of functional skeletal muscle.
94097_at	Gli	AB025922:Mus musculus Gli1 mRNA, complete cds /cds=(171,3506) /gb=AB025922 /gi=6009643 /ug=Mm.10081 /len=3686 /STRA=for	308.9	M	272.2	A	426.8	M	249	A	428.6	P	151.1	A	406.2	A	433.2	A	335	M	286.4	A	function: may regulate the transcription of specific genes during normal development. may play a role in craniofacial development and digital development, as well as development of the central nervous system and gastrointestinal tract. implicated in the t	function: may regulate the transcription of specific genes during normal development. may play a role in craniofacial development and digital development, as well as development of the central nervous system and gastrointestinal tract. implicated in the transduction of shh signal (by similarity).subcellular location: nuclear.tissue specificity: testis, myometrium, and fallopian tube.induction: am…	This gene encodes a protein which is a member of the Kruppel family of zinc finger proteins. The function of this gene has not been determined; however, it may play a role in normal development gene transcription. Mouse mutation studies indicate possible involvement in human foregut malformation.
92407_at	Myom1	AJ012072:Mus musculus mRNA for myomesin/skelemin /cds=(158,5158) /gb=AJ012072 /gi=5419921 /ug=Mm.4103 /len=5645 /STRA=for	307.5	P	371.6	P	380	P	386.1	P	307.7	P	450.7	P	554.9	P	404	P	420.8	P	392.2	P	function: may link the intermediate filament cytoskeleton to the m-disc of the myofibrils in striated muscle. may also contact myosin filaments. also binds beta-integrins.tissue specificity: muscle.similarity: belongs to the immunoglobulin superfamily.similarity: contains 5 immunoglobulin-like c2-type domains.similarity: contains 5 fibronectin type iii-like domains.	function: major component of the vertebrate myofibrillar m band. binds myosin, titin, and light meromyosin. this binding is dose dependent.similarity: contains 5 immunoglobulin-like c2-type domains.similarity: contains 5 fibronectin type iii-like domains.	The giant protein titin, together with its associated proteins, interconnects the major structure of sarcomeres, the M bands and Z discs. The C-terminal end of the titin string extends into the M line, where it binds tightly to M-band constituents of appa
92857_at	Rpl22	AI853960:UI-M-BH0-aiv-d-02-0-UI.s1 Mus musculus cDNA, 3 end /clone=UI-M-BH0-aiv-d-02-0-UI /clone_end=3 /gb=AI853960 /gi=5497866 /ug=Mm.13917 /len=388 /STRA=for	299.7	M	240.2	A	443.6	P	180.2	A	215.6	A	240.3	A	374.9	A	331.3	A	223.2	A	132.9	A	miscellaneous: binds to epstein-barr virus small rnas and to heparin.similarity: belongs to the l22e family of ribosomal proteins.	miscellaneous: binds to epstein-barr virus small rnas and to heparin.similarity: belongs to the l22e family of ribosomal proteins.	Ribosomes, the organelles that catalyze protein synthesis, consist of a small 40S subunit and a large 60S subunit. Together these subunits are composed of 4 RNA species and approximately 80 structurally distinct proteins. This gene encodes a cytoplasmic r
95731_at	-	AI843106:UI-M-AK1-aes-e-01-0-UI.s1 Mus musculus cDNA, 3 end /clone=UI-M-AK1-aes-e-01-0-UI /clone_end=3 /gb=AI843106 /gi=5477319 /ug=Mm.29742 /len=302 /STRA=for	296.5	P	297.4	P	332	P	213.5	P	401.8	P	169.8	P	446.5	P	514.7	P	270	P	338.2	P		function: not known; potential regulator of cellular growth.subcellular location: nuclear.alternative products: 3 isoforms; t1, t2 (shown here) and t3; are produced by alternative splicing.tissue specificity: widely expressed.induction: isoforms t2 and t3 are induced by genotoxic stress (uv, gamma-irradiation and cytotoxic drugs) in a p53-dependent manner. isoform t1 is not induced by p53.similar…
104083_at	-	AI853217:UI-M-BH0-ajh-f-11-0-UI.s1 Mus musculus cDNA, 3 end /clone=UI-M-BH0-ajh-f-11-0-UI /clone_end=3 /gb=AI853217 /gi=5497123 /ug=Mm.21767 /len=230 /STRA=for	289.6	P	444.2	P	459.6	P	433.8	P	419.5	P	362.2	P	408.4	P	564.1	P	374.5	P	539.5	P
93507_at	Timp2	X62622:Tissue inhibitor of metalloproteinase 2 /cds=(226,888) /gb=X62622 /gi=54801 /ug=Mm.19191 /len=1714 /STRA=for	287.1	M	220	A	266.6	P	193.8	A	195.7	A	143.5	A	311.6	P	300.9	P	246.2	A	287.8	M	function: complexes with metalloproteinases (such as collagenases) and irreversibly inactivates them.subcellular location: secreted.ptm: the activity of timp-2 is dependent on the presence of disulfide bonds.similarity: belongs to the timp family.	function: complexes with metalloproteinases (such as collagenases) and irreversibly inactivate them. known to act on mmp-1, mmp-2, mmp-3, mmp-7, mmp-8, mmp-9, mmp-10, mmp-13, mmp-14, mmp-15, mmp-16 and mmp-19.subcellular location: secreted.ptm: the activity of timp-2 is dependent on the presence of disulfide bonds.similarity: belongs to the timp family.	This gene belongs to the TIMP gene family. The proteins encoded by this gene family are natural inhibitors of the matrix metalloproteinases, a group of peptidases involved in degradation of the extracellular matrix. Unlike the inducible expression of some other TIMP gene family members, the expression of this gene is largely constitutive. In addition, this gene diplays several features of a house…
95805_at	Cdc2l1	M58633:Cell division cycle 2-like 1 /cds=(479,1783) /gb=M58633 /gi=200207 /ug=Mm.87864 /len=1936 /STRA=for	274.5	P	264.8	M	257.3	A	222.9	P	250	P	118	A	251.3	A	279.6	M	184.5	A	225	A	function: acts as a negative regulator of the normal cell cycle progression. in vitro, this protein kinase has been shown to phosphorylate a number of substrates, including histone h1, casein, and galactosyltransferase. may function in regulating proliferation by the phosphorylation and subsequent plasma membrane targeting of galactosyltransferase.similarity: belongs to the ser/thr family of prot…	function: acts as a negative regulator of the normal cell cycle progression. may function in regulating proliferation by the phosphorylation and subsequent plasma membrane targeting of galactosyltransferase.tissue specificity: expressed ubiquitously.similarity: belongs to the ser/thr family of protein kinases. cdc2/cdkx subfamily.	This gene encodes a member of the p34Cdc2 protein kinase family. p34Cdc2 kinase family members are known to be essential for eukaryotic cell cycle control. This gene is in close proximity to CDC2L1, a nearly identical gene in the same chromosomal region.
101968_at	Odf1	X79446:Outer dense fiber of sperm tails 1 /cds=(231,974) /gb=X79446 /gi=607139 /ug=Mm.9397 /len=1009 /STRA=for	270.6	A	201.2	M	236	A	218.1	A	156.2	P	101	A	262	A	225.5	A	304.5	P	172.6	A	function: component of the outer dense fibers (odf) of spermatozoa. odf are filamentous structures located on the outside of the axoneme in the midpiece and principal piece of the mammalian sperm tail and may help to maintain the passive elastic structures and elastic recoil of the sperm tail.domain: the c-terminal contains many c-x-p repeats.	function: component of the outer dense fibers (odf) of spermatozoa. odf are filamentous structures located on the outside of the axoneme in the midpiece and principal piece of the mammalian sperm tail and may help to maintain the passive elastic structures and elastic recoil of the sperm tail.tissue specificity: testis.domain: the c-terminal contains many c-x-p repeats.	The outer dense fibers are cytoskeletal structures that surround the axoneme in the middle piece and principal piece of the sperm tail. The fibers function in maintaining the elastic structure and recoil of the sperm tail as well as in protecting the tail from shear forces during epididymal transport and ejaculation. Defects in the outer dense fibers lead to abnormal sperm morphology and infertil…
93330_at	Aqp1	L02914:Aquaporin 1 /cds=(59,868) /gb=L02914 /gi=193642 /ug=Mm.18625 /len=2627 /STRA=for	244.6	P	376	P	423.6	P	375.9	P	370.8	P	330.9	P	570.4	P	387.6	P	331.9	P	400.3	P	function: forms a water-specific channel that provides the plasma membranes of red cells and kidney proximal tubules with high permeability to water, thereby permitting water to move in the direction of an osmotic gradient.subunit: homotetramer (by similarity).subcellular location: integral membrane protein.tissue specificity: erythrocytes and renal tubules.domain: hb and he together form a trans…	function: forms a water-specific channel that provides the plasma membranes of red cells and kidney proximal tubules with high permeability to water, thereby permitting water to move in the direction of an osmotic gradient.subunit: homotetramer.subcellula	Aquaporin 1 (AQP1) ia a molecular water channel protein. Aquaporins are a family of small integral membrane proteins related to the major intrinsic protein (MIP or AQP0). Aquaporin 1 a homotetramer with 6 bilayer spanning domains and and N-glycosylation sites. The protein physically resembles channel proteins and is abundant in erythrocytes and renal tubes. AQP1 is a possible candidate for disord…
103614_at	Nfkb2	AW047899:UI-M-BH1-aln-a-06-0-UI.s1 Mus musculus cDNA, 3 end /clone=UI-M-BH1-aln-a-06-0-UI /clone_end=3 /gb=AW047899 /gi=5908428 /ug=Mm.20225 /len=403 /STRA=rev	243.3	A	217.4	A	286.5	P	246.6	P	179.2	A	113.5	A	311.6	A	325.9	P	296.1	M	282.3	A		function: p100 is the precursor of the p52 subunit of the nuclear factor nf-kappa-b, which binds to the kappa-b consensus sequence 5''-ggrnnyycc-3'', located in the enhancer region of genes involved in immune response and acute phase reactions. the precur
94406_at	Phtf	AJ242864:Mus musculus mRNA 2 for phtf protein /cds=(561,2846) /gb=AJ242864 /gi=6523390 /ug=Mm.25877 /len=3330 /STRA=for	236.5	P	203.9	P	219	P	231.8	A	163.9	P	170.6	A	272.7	P	244.5	A	139.9	A	96.8	A
104516_at	Cldn5	U82758:Mus musculus lung-specific membrane protein mRNA, complete cds /cds=(21,677) /gb=U82758 /gi=3342229 /ug=Mm.22768 /len=1319 /STRA=for	232.6	A	328	A	509.8	P	282.5	A	323.5	A	202.6	A	418.4	A	439.6	A	338.1	A	330	A	function: component of tight junction (tj) strands.subcellular location: integral membrane protein.similarity: belongs to the claudin family.	function: component of tight junction (tj) strands.subcellular location: integral membrane protein.similarity: belongs to the claudin family.	This gene is deleted in patients with velocardiofacial syndrome which is characterized by a wide spectrum of phenotypes including cleft palate, conotruncal heart defects, and facial dysmorphology. It is expressed abundantly in human adult lung, heart, and skeletal muscle.
96713_at	Papss2	AF052453:3 -phosphoadenosine 5 -phosphosulfate synthase 2 /cds=(130,1995) /gb=AF052453 /gi=3342265 /ug=Mm.27646 /len=1996 /STRA=for	230.1	P	182.5	P	213.2	P	160.7	P	195.1	P	79.7	A	166.8	M	179.7	P	140.4	P	213.7	P	function: bifunctional enzyme with both atp sulfurylase and aps kinase activity, which mediates two steps in the sulfate activation pathway. the first step is the transfer of a sulfate group to atp to yield adenosine 5''-phosphosulfate (aps), and the seco	function: bifunctional enzyme with both atp sulfurylase and aps kinase activity, which mediates two steps in the sulfate activation pathway. the first step is the transfer of a sulfate group to atp to yield adenosine 5''-phosphosulfate (aps), and the seco
100436_at	Orm1	M27008:Orosomucoid 1 /cds=(32,655) /gb=M27008 /gi=531206 /ug=Mm.4777 /len=768 /STRA=for	228.8	P	303.3	P	401.3	P	544.2	P	355.3	P	221.8	P	584.3	P	326.5	P	475.2	P	386.1	P	function: appears to function in modulating the activity of the immune system during the acute-phase reaction.similarity: belongs to the lipocalin family.	function: appears to function in modulating the activity of the immune system during the acute-phase reaction.induction: alpha-1-agp is synthesized in the liver, the synthesis being controlled by glucocorticoids, interleukin-1 and interleukin-6, it increases 5- to 50-fold upon inflammation.polymorphism: many different variants of orm1 are known.similarity: belongs to the lipocalin family.	This gene encodes a key acute phase plasma protein. Because of its increase due to acute inflammation, this protein is classified as an acute-phase reactant. The specific function of this protein has not yet been determined; however, it may be involved in aspects of immunosuppression.
92820_at	-	AI846522:UI-M-AN1-aff-e-09-0-UI.s1 Mus musculus cDNA, 3 end /clone=UI-M-AN1-aff-e-09-0-UI /clone_end=3 /gb=AI846522 /gi=5490428 /ug=Mm.12914 /len=370 /STRA=rev	226	A	245.7	A	635.7	P	213.9	A	478.8	M	501.6	A	697.8	M	522.1	P	620.8	A	772	P
104590_at	Mef2c	L13171:Myocyte enhancer factor 2C /cds=UNKNOWN /gb=L13171 /gi=293728 /ug=Mm.24001 /len=1656 /STRA=for	224.9	P	119.2	A	140.2	A	147.8	A	40.3	A	344.9	P	361.2	M	349.6	M	288.4	P	228.3	M		function: transcription factor which binds specifically to the mef2 element present in the regulatory regions of many muscle- specific genes. activates transcription via this element. may be involved in myogenesis, neurogenesis and in the development of cortical architecture.subcellular location: nuclear.alternative products: at least four isoforms exist due to alternative splicing of the same ge…
104638_at	Art1	U31510:ADP-ribosyltransferase 1 /cds=(279,1256) /gb=U31510 /gi=1209033 /ug=Mm.31099 /len=1640 /STRA=for	221.3	P	328.7	P	298.6	P	324.3	P	273.8	M	296.1	P	614	P	289.1	P	338	P	338.2	P	catalytic activity: nad(+) + l-arginine = nicotinamide + n(2)- (adp-d-ribosyl)-l-arginine.subcellular location: attached to the membrane by a gpi-anchor, sarcoplasmic reticulum.tissue specificity: abundantly expressed in cardiac and skeletal muscle. low levels also found in lung.similarity: belongs to the arg-specific adp-ribosyltransferase family.	catalytic activity: nad(+) + l-arginine = nicotinamide + n2-(adp-d-ribosyl)-l-arginine.subcellular location: attached to the membrane by a gpi-anchor, sarcoplasmic reticulum.similarity: belongs to the arg-specific adp-ribosyltransferase family.	ADP-ribosyltransferase catalyzes the ADP-ribosylation of arginine residues in proteins. Mono-ADP-ribosylation is a posttranslational modification of proteins that is interfered with by a variety of bacterial toxins including cholera, pertussis, and heat-labile enterotoxins of E. coli. The amino acid sequence consists of predominantly hydrophobic N- and C-terminal regions, which is characteristic …
101458_at	Wee1	D30743:Mouse mRNA for wee1 kinase /cds=(292,2232) /gb=D30743 /gi=765088 /ug=Mm.8108 /len=2270 /STRA=for	220.3	A	200.8	A	263.8	P	171	A	199.7	A	149.8	A	171	A	237.3	P	177.5	A	224.3	A	function: may act as a negative regulator of entry into mitosis (g2 to m transition) by protecting the nucleus from cytoplasmically activated cyclin b1-complexed cdc2 before the onset of mitosis. its activity increases during s and g2 phases and decreases	function: may act as a negative regulator of entry into mitosis (g2 to m transition) by protecting the nucleus from cytoplasmically activated cyclin b1-complexed cdc2 before the onset of mitosis. its activity increases during s and g2 phases and decreases	This gene encodes a nuclear protein, which is a tyrosine kinase belonging to the Ser/Thr family of protein kinase. This protein catalyzes the inhibitory tyrosine phosphorylation of CDC2/cyclin B kinase, and appears to coordinate the transition between DNA replication and mitosis by protecting the nucleus from cytoplasmically activated CDC2 kinase.
93680_at	Stk10	D89728:Mus musculus mRNA for LOK, complete cds /cds=(99,2999) /gb=D89728 /gi=2723474 /ug=Mm.8235 /len=5002 /STRA=for	220	A	218.8	A	266.7	P	205.5	A	261.9	P	156.2	A	308.1	P	220	M	206.9	A	189.9	A	function: can act on substrates such as myelin basic protein and histone iia on serine and threonine residues.catalytic activity: atp + a protein = adp + a phosphoprotein.tissue specificity: expressed predominantly in lymphoid organs such as spleen, thymus, and bone marrow.ptm: autophosphorylated.similarity: belongs to the ser/thr family of protein kinases. ste20 subfamily.	function: can act on substrates such as myelin basic protein and histone iia on serine and threonine residues (by similarity).catalytic activity: atp + a protein = adp + a phosphoprotein.tissue specificity: expressed predominantly in lymphoid organs.ptm: autophosphorylated (by similarity).similarity: belongs to the ser/thr family of protein kinases. ste20 subfamily.
104442_at	-	AI605538:vo36b03.x1 Mus musculus cDNA, 3 end /clone=IMAGE-1051949 /clone_end=3 /gb=AI605538 /gi=4614705 /ug=Mm.29302 /len=286 /STRA=rev	219	M	148.8	A	108.5	A	179.2	P	109.7	A	213	P	215.6	M	308.5	M	245.5	M	169.3	M
103721_at	-	AA592182:vo15b01.r1 Mus musculus cDNA, 5 end /clone=IMAGE-1049929 /clone_end=5 /gb=AA592182 /gi=2405845 /ug=Mm.24198 /len=494 /STRA=for	214.7	P	262.6	P	319	P	146.7	P	222.9	P	184.4	P	423.5	P	423.1	P	254.4	P	383.6	P
97398_at	-	AI849831:UI-M-AL1-aho-h-05-0-UI.s1 Mus musculus cDNA, 3 end /clone=UI-M-AL1-aho-h-05-0-UI /clone_end=3 /gb=AI849831 /gi=5493777 /ug=Mm.29856 /len=362 /STRA=for	214.3	P	224.9	P	214.1	P	176.2	P	199.5	P	192.8	P	294.5	P	201.8	P	193.8	P	258.5	P		catalytic activity: gtp + oxaloacetate = gdp + phosphoenolpyruvate + co(2).cofactor: requires manganese (by similarity).pathway: rate-limiting gluconeogenic enzyme.subcellular location: mitochondrial.disease: defects in pck2 are a cause of hypoglycemia.miscellaneous: in eukaryotes there are two isozymes: a cytoplasmic one and a mitochondrial one.similarity: belongs to the phosphoenolpyruvate carb…
101531_at	-	AI527354:uj51b11.x1 Mus musculus cDNA, 3 end /clone=IMAGE-1923453 /clone_end=3 /gb=AI527354 /gi=4441489 /ug=Mm.87581 /len=534 /STRA=rev	214	A	399.7	M	285.1	P	245.1	P	298.8	P	191.7	A	451.6	P	508.3	P	283.1	A	320.9	A		catalytic activity: d-fructose 1,6-bisphosphate = glycerone- phosphate + d-glyceraldehyde 3-phosphate.pathway: sixth step in glycolysis.subunit: homotetramer.disease: defects in aldob are the cause of hereditary fructose intolerance (hfi); an autosomal recessive disease that results in an inability to metabolize fructose and related sugars. complete exclusion of fructose results in dramatic recov…	Fructose-1,6-bisphosphate aldolase (EC 4.1.2.13 ) is a tetrameric glycolytic enzyme that catalyzes the reversible conversion of fructose-1,6-bisphosphate to glyceraldehyde 3-phosphate and dihydroxyacetone phosphate. Vertebrates have 3 aldolase isozymes wh
100120_at	Nid1	L17324:Nidogen /cds=(0,751) /gb=L17324 /gi=439608 /ug=Mm.4691 /len=752 /STRA=for	206.1	P	299.3	P	328	P	323.9	P	298.7	P	211.9	P	326.5	P	209.8	P	220.7	P	272.5	P	function: sulfated glycoprotein which is widely distributed in basement membranes and that is tightly associated with laminin. also binds to collagen iv. it probably has a role in cell- extracellular matrix interactions.subcellular location: basement membranes.ptm: n- and o-glycosylated.similarity: contains 6 egf-like domains.similarity: contains 1 thyroglobulin type-i domain.similarity: contains…	function: sulfated glycoprotein which is widely distributed in basement membranes and that is tightly associated with laminin. also binds to collagen iv. it probably has a role in cell- extracellular matrix interactions.subcellular location: basement membranes.ptm: n- and o-glycosylated.similarity: contains 6 egf-like domains.similarity: contains 1 thyroglobulin type-i domain.similarity: contains…
102041_at	Myom2	AJ001038:Mus musculus mRNA for M-protein /cds=(98,4489) /gb=AJ001038 /gi=2950346 /ug=Mm.10194 /len=5074 /STRA=for	204.3	A	364.9	P	374.9	P	385.1	P	283.4	A	361.7	P	691.3	P	473.8	P	478	P	510.9	P		function: major component of the vertebrate myofibrillar m band. binds myosin, titin, and light meromyosin. this binding is dose dependent.similarity: contains 3 immunoglobulin-like c2-type domains.similarity: contains 5 fibronectin type iii-like domains.	The giant protein titin, together with its associated proteins, interconnects the major structure of sarcomeres, the M bands and Z discs. The C-terminal end of the titin string extends into the M line, where it binds tightly to M-band constituents of apparent molecular masses of 190 kD and 165 kD. The predicted MYOM2 protein contains 1,465 amino acids. Like MYOM1, MYOM2 has a unique N-terminal do…
97235_f_at	Apobec2	AW124988:UI-M-BH2.1-apv-d-12-0-UI.s1 Mus musculus cDNA, 3 end /clone=UI-M-BH2.1-apv-d-12-0-UI /clone_end=3 /gb=AW124988 /gi=6100518 /ug=Mm.27822 /len=353 /STRA=for	195.9	P	351.6	P	467.8	P	323.2	P	184.3	P	269.8	P	606.7	P	366.7	P	298.3	P	332.2	P
104513_at	-	AA688938:vs04f09.r1 Mus musculus cDNA, 5 end /clone=IMAGE-1137257 /clone_end=5 /gb=AA688938 /gi=2678367 /ug=Mm.3090 /len=197 /STRA=for	194	P	196.6	P	253.5	P	238.3	P	452.3	P	236.9	P	530.5	P	269.8	P	364.5	P	358.1	P
92582_at	Slc1a7	L42115:Mus musculus insulin-activated amino acid transporter mRNA, complete cds /cds=(537,2198) /gb=L42115 /gi=806488 /ug=Mm.1056 /len=2701 /STRA=for	191.6	A	241	P	97.9	A	110	A	118	A	75.9	A	234.6	A	99	A	178.6	A	124.4	A	function: insulin-dependent transporter for l-serine and, to a lesser extent, uptake of l-alanine and l-glutamate.subcellular location: integral membrane protein.tissue specificity: highly expressed in adipose tissue, lower levels seen in lung. not expressed in brain, kidney, liver or heart and only traces are detected in spleen, thymus and skeletal muscle.developmental stage: expressed is induce…	function: has a broad substrate specificity, a preference for zwitterionic amino acids, and a sodium-dependence. it accepts as substrates all neutral amino acids, including glutamine, asparagine, and branched-chain and aromatic amino acids, and excludes methylated amino acids, anionic amino acids, and cationic amino acids.subcellular location: integral membrane protein.tissue specificity: placent…
101063_at	Tncc	M29793:M.musculus slow/cardiac troponin C (cTnC) mRNA, complete cds /cds=(43,528) /gb=M29793 /gi=192839 /ug=Mm.712 /len=703 /STRA=for	189.6	A	688.2	P	471	P	471.9	P	402.2	P	169.2	A	1096.8	P	746.9	P	309.4	A	691.3	P	function: troponin is the central regulatory protein of striated muscle contraction. tn consists of three components: tn-i which is the inhibitor of actomyosin atpase, tn-t which contain the binding site for tropomyosin and tn-c. the binding of calcium to tn-c abolishes the inhibitory action of tn on actin filaments.miscellaneous: cardiac muscle tn-c can bind 3 calcium ions per molecule. domain i…	function: troponin is the central regulatory protein of striated muscle contraction. tn consists of three components: tn-i which is the inhibitor of actomyosin atpase, tn-t which contain the binding site for tropomyosin and tn-c. the binding of calcium to tn-c abolishes the inhibitory action of tn on actin filaments.miscellaneous: cardiac muscle tn-c can bind 3 calcium ions per molecule. domain i…
94428_at	-	AI842668:UI-M-AO1-aeo-a-05-0-UI.s1 Mus musculus cDNA, 3 end /clone=UI-M-AO1-aeo-a-05-0-UI /clone_end=3 /gb=AI842668 /gi=5476881 /ug=Mm.2644 /len=378 /STRA=for	186.9	A	237.9	M	290.7	P	210.7	A	269.1	P	175.1	A	411	P	363.6	P	152.4	A	256.1	P
95953_at	-	C76770:C76770 Mus musculus cDNA, 3 end /clone=J0019A12 /clone_end=3 /gb=C76770 /gi=2517100 /ug=Mm.24922 /len=598 /STRA=rev	179.6	P	151.9	A	120.5	A	79.2	A	95.5	A	83.5	A	187	A	99.9	A	170.9	M	45.8	A
94245_at	-	AW125865:UI-M-BH2.2-aqk-e-12-0-UI.s1 Mus musculus cDNA, 3 end /clone=UI-M-BH2.2-aqk-e-12-0-UI /clone_end=3 /gb=AW125865 /gi=6101395 /ug=Mm.22362 /len=178 /STRA=for	176	P	194.2	P	143	M	202.8	P	197.8	P	112.2	A	223.2	M	164.4	P	191.3	P	155.8	P
96592_at	-	U50413:Phosphatidylinositol 3-kinase, regulatory subunit, polypeptide 1 (p85 alpha) /cds=(574,2748) /gb=U50413 /gi=1621039 /ug=Mm.3058 /len=3454 /STRA=rev	172.7	A	102.7	A	143.7	A	112.3	A	77.2	A	152.7	A	167.7	A	212.6	A	216.3	P	125.6	A	function: binds to activated (phosphorylated) protein-tyrosine kinases, through its sh2 domain, and acts as an adapter, mediating the association of the p110 catalytic unit to the plasma membrane. necessary for the insulin-stimulated increase in glucose uptake and glycogen synthesis in insulin-sensitive tissues.subunit: heterodimer of a p110 (catalytic) and a p85 (regulatory) subunits.similarity:…	function: binds to activated (phosphorylated) protein-tyrosine kinases, through its sh2 domain, and acts as an adapter, mediating the association of the p110 catalytic unit to the plasma membrane. necessary for the insulin-stimulated increase in glucose uptake and glycogen synthesis in insulin-sensitive tissues.subunit: heterodimer of a p110 (catalytic) and a p85 (regulatory) subunits.disease: de…
104006_at	Eps15	L21768:Mus musculus eps15 mRNA, complete cds /cds=(110,2803) /gb=L21768 /gi=404756 /ug=Mm.267 /len=3033 /STRA=for	171.1	A	109.5	A	94.9	A	149.4	P	124.8	P	88.4	A	178.8	A	55	A	69.9	A	100.5	A	function: involved in cell growth regulation. may be involved in the regulation of mitogenic signals and control of cell proliferation.subcellular location: cytoplasmic.ptm: phosphorylated on tyrosine by egfr.similarity: contains 1 eh domain.similarity: contains 2 ef-hand calcium-binding domains.	function: involved in cell growth regulation. may play a role in signal transduction and mitogenicity.subcellular location: cytoplasmic (probable).tissue specificity: ubiquitously expressed.ptm: phosphorylated on tyrosine by egfr.disease: involved in a t(1;11)(p32;q23) chromosomal translocation in acute leukemias causing fusion to the trithorax (mll or hrx) gene product which contains dna-binding…
97433_at	Mcm3ap	AJ006590:Mus musculus mRNA for GANP protein /cds=(383,6298) /gb=AJ006590 /gi=4995702 /ug=Mm.30098 /len=6429 /STRA=for	166	P	232.1	P	175.4	P	162.5	P	175.1	P	210.8	P	230	P	161.6	A	199	P	96.3	A	function: may be involved in the nuclear localization pathway of mcm3 (by similarity).subunit: interacts with mcm3.subcellular location: nuclear and cytoplasmic.ptm: phosphorylated (probable).similarity: belongs to the sac3 family.	function: may be involved in the nuclear localization pathway of mcm3.subunit: interacts with mcm3.subcellular location: nuclear and cytoplasmic (by similarity).similarity: belongs to the sac3 family.
102314_at	Slc2a4	M23383:Solute carrier family 2 (facilitated glucose transporter), member 4 /cds=(153,1685) /gb=M23383 /gi=193706 /ug=Mm.10661 /len=2521 /STRA=for	164.4	A	310.4	M	227.7	A	157	A	191.5	A	196.9	A	460.1	P	295.9	M	271	A	306	P	function: insulin-regulated facilitative glucose transporter.subcellular location: integral membrane protein. localizes primarily to the perinuclear region, undergoing continued recycling to the plasma membrane where it is rapidly reinternalized. the dileucine internalization motif is critical for intracellular sequestration (by similarity).tissue specificity: skeletal and cardiac muscles; brown …	function: insulin-regulated facilitative glucose transporter.subcellular location: integral membrane protein.tissue specificity: skeletal and cardiac muscles; brown and white fat.disease: it is a candidate for certain post-receptor defects in non-insulin-dependent diabetes mellitus (niddm). the variant in position 383 (ile) is found in some niddm patients, but also in nondiabetic subjects.similar…
93592_at	Apod	X82648:M.musculus mRNA for apolipoprotein D /cds=(89,658) /gb=X82648 /gi=575656 /ug=Mm.2082 /len=903 /STRA=for	163.6	A	128.6	A	154.5	A	176.3	M	224.4	P	132.5	A	489.4	A	82.5	A	281.5	M	246.5	P	function: apod occurs in the macromolecular complex with lecithin- transport and binding of bilin. appears to be able to transport a variety of ligands in a number of different contexts.subunit: homodimer (by similarity).subcellular location: secreted.tissue specificity: highest levels of expression in brain, testis, virgin mammary gland and salivary gland. moderate levels in skeletal muscle, lac…	function: apod occurs in the macromolecular complex with lecithin- cholesterol acyltransferase. it is probably involved in the transport and binding of bilin. appears to be able to transport a variety of ligands in a number of different contexts.subunit: homodimer.tissue specificity: found in liver, intestine, pancreas, kidney, placenta, adrenal, spleen, and fetal brain tissue.miscellaneous: apod…	Apolipoprotein D (Apo-D) is a component of high density lipoprotein that has no marked similarity to other apolipoprotein sequences. It has a high degree of homology to plasma retinol-binding protein and other members of the alpha 2 microglobulin protein superfamily of carrier proteins, also known as lipocalins. It is a glycoprotein of estimated molecular weight 33 KDa. Apo-D is closely associate…
93463_at	-	AW122517:UI-M-BH2.2-aox-a-10-0-UI.s1 Mus musculus cDNA, 3 end /clone=UI-M-BH2.2-aox-a-10-0-UI /clone_end=3 /gb=AW122517 /gi=6098041 /ug=Mm.69024 /len=439 /STRA=rev	163.3	M	136.1	A	79.4	A	96.3	M	109.1	A	119.4	A	158	A	147.7	P	133	A	109.1	A		function: involved in the ubiquitin-dependent proteolytic pathway in conjunction with the 26s proteasome (by similarity).catalytic activity: ubiquitin c-terminal thiolester + h(2)o = ubiquitin + a thiol.similarity: belongs to peptidase family c19; also known as family 2 of ubiquitin carboxyl-terminal hydrolases.similarity: contains 1 mynd-type zinc-finger domain.
102627_at	Igf2bp1	AF061569:Mus musculus coding region determinant binding protein mRNA, complete cds /cds=(130,1863) /gb=AF061569 /gi=3273748 /ug=Mm.12919 /len=2223 /STRA=for	159.8	A	215.6	P	257.6	P	277.8	P	181.4	P	184.9	P	281.7	P	274.8	P	282.9	P	292.4	P
93887_at	Mpdz	AI854351:UI-M-BG1-aic-d-05-0-UI.s1 Mus musculus cDNA, 3 end /clone=UI-M-BG1-aic-d-05-0-UI /clone_end=3 /gb=AI854351 /gi=5498257 /ug=Mm.88860 /len=369 /STRA=for	159.3	P	168.9	P	175.9	P	132.8	M	261.2	P	57.5	A	213.1	A	97.3	P	164.6	M	145.9	P
94790_at	-	AA681807:vu65f09.r1 Mus musculus cDNA, 5 end /clone=IMAGE-1196297 /clone_end=5 /gb=AA681807 /gi=2663947 /ug=Mm.17221 /len=318 /STRA=rev	157	A	227	M	296.4	M	230.8	P	148.8	A	193.6	M	444.2	P	344.5	P	225.8	P	198.6	P
97706_at	-	AA474655:vd53b01.s1 Mus musculus cDNA, 5 end /clone=IMAGE-804265 /clone_end=5 /gb=AA474655 /gi=2202810 /ug=Mm.38051 /len=305 /STRA=for	153.8	P	172	P	174.1	P	100.9	A	185	P	219.1	P	300.9	P	103.4	A	208.6	P	151	P
104168_at	-	AA791742:vu08c05.r1 Mus musculus cDNA, 5 end /clone=IMAGE-1180040 /clone_end=5 /gb=AA791742 /gi=2854697 /ug=Mm.27189 /len=594 /STRA=for	150.6	A	73.9	A	118.5	M	135.1	P	97.1	P	83.4	A	164.9	A	98.3	A	162	P	90.4	A		function: part of a complex implicated in the control of actin polymerization in cells.subunit: belongs to a complex composed of arp2, arp3, p41-arc, p34-arc, p21-arc, p20-arc and p16-arc.similarity: belongs to the actin family. arp2 subfamily.	The specific function of this gene has not yet been determined; however, the protein it encodes is known to be a major constituent of the ARP2/3 complex. This complex is located at the cell surface and is essential to cell shape and motility through lamellipodial actin assembly and protrusion.
99833_at	Capn9	U89513:Mus musculus calpain large subunit (nCL-4) mRNA, partial cds /cds=(0,2067) /gb=U89513 /gi=2358259 /ug=Mm.6209 /len=2286 /STRA=for	149	A	159.2	A	119.6	A	96.1	A	74.2	A	133.1	P	186.9	P	157.4	A	205.9	P	150.1	A			Calpains are ubiquitous, well-conserved family of calcium-dependent, cysteine proteases. The calpain proteins are heterodimers consisting of an invariant small subunit and variable large subunits. The large subunit possesses a cysteine protease domain, and both subunits possess calcium-binding domains. Calpains have been implicated in neurodegenerative processes, as their activation can be trigge…
101481_at	Rnf34	AI852555:UI-M-BH0-aiw-g-04-0-UI.s1 Mus musculus cDNA, 3 end /clone=UI-M-BH0-aiw-g-04-0-UI /clone_end=3 /gb=AI852555 /gi=5496461 /ug=Mm.7780 /len=351 /STRA=for	146.1	P	169.4	P	49.2	A	73.9	A	132.8	P	144.5	P	232.6	A	97.3	M	107	A	104.5	A
94986_at	Gng3	AF069953:Mus musculus Gng3lg gene, partial sequence; and G protein gamma 3 subunit (Gng3) gene, complete cds /cds=(236,463) /gb=AF069953 /gi=3983450 /ug=Mm.27307 /len=800 /STRA=for	145.1	A	126.4	A	280	A	286.9	A	248	A	235.5	M	456.2	P	325.3	A	358.2	A	239.1	A		function: guanine nucleotide-binding proteins (g proteins) are involved as a modulator or transducer in various transmembrane signaling systems. the beta and gamma chains are required for the gtpase activity, for replacement of gdp by gtp, and for g protein- effector interaction.subunit: g proteins are composed of 3 units (alpha, beta & gamma).tissue specificity: abundantly expressed in brain. lo…
104697_at	Arhj	AW121127:UI-M-BH2.3-aoh-d-04-0-UI.s1 Mus musculus cDNA, 3 end /clone=UI-M-BH2.3-aoh-d-04-0-UI /clone_end=3 /gb=AW121127 /gi=6096460 /ug=Mm.33722 /len=402 /STRA=for	142.2	P	136.9	P	273.9	P	236	P	110.9	P	161.5	P	405.8	P	259.1	P	222.6	P	276	P
97143_at	-	C79450:C79450 Mus musculus cDNA, 3 end /clone=J0066E08 /clone_end=3 /gb=C79450 /gi=2519780 /ug=Mm.34943 /len=579 /STRA=rev	140.6	M	97.3	M	150.3	P	69.4	A	72.8	A	111.7	M	138.8	A	129.1	A	143.8	P	128	A
99648_at	Apoa2	X62772:Apolipoprotein A-II /cds=(47,355) /gb=X62772 /gi=50016 /ug=Mm.43677 /len=473 /STRA=for	138.8	M	146.7	A	89.3	P	91.4	A	85.2	M	65.5	A	165.8	P	115.2	P	101.1	P	102	M	function: may stabilize hdl (high density lipoprotein) structure by its association with lipids, and affect the hdl metabolism.disease: in senescence accelerated mouse (sam), the senile amyloid protein is apolipoprotein a-ii with two mutations.miscellaneous: the apo a-ii stoichiometry in hdl molecules varies among inbred mice strains, because of structural polymorphisms affecting the apo a-ii gen…	function: may stabilize hdl (high density lipoprotein) structure by its association with lipids, and affect the hdl metabolism.subunit: homodimer; disulfide-linked.subcellular location: extracellular.tissue specificity: plasma; synthesized in the liver and intestine.	Apolipoprotein (Apo-) A-II is the second most abundant protein of the high density lipoprotein particles. The apo-A-II gene consists of 4 exons and 3 introns. The four exons encode the 5'' untranslated region, pre-peptide, a short N-terminal domain and a C-terminal domain composed of a variable number of lipid-binding amphipathic helices. Familial apo-A-II deficiency may result from a splice-junc…
94214_at	Fabp3	X14961:Fatty acid binding protein heart 1 /cds=(21,422) /gb=X14961 /gi=51266 /ug=Mm.22220 /len=658 /STRA=for	138.4	P	179.7	P	69.6	A	136.7	P	162.5	P	126.5	P	361.7	P	73.3	P	178.3	P	101.6	P	function: fabp are thought to play a role in the intracellular transport of long-chain fatty acids and their acyl-coa esters.subcellular location: cytoplasmic.similarity: belongs to the fabp/p2/crbp/crabp family of transporters.	function: fabp are thought to play a role in the intracellular transport of long-chain fatty acids and their acyl-coa esters.subcellular location: cytoplasmic.similarity: belongs to the fabp/p2/crbp/crabp family of transporters.	The intracellular fatty acid-binding proteins (FABPs) belongs to a multigene family. FABPs are divided into at least three distinct types, namely the hepatic-, intestinal- and cardiac-type. They form 14-15 kDa proteins and are thought to participate in the uptake, intracellular metabolism and/or transport of long-chain fatty acids. They may also be responsible in the modulation of cell growth and…
99549_at	Ogn	D31951:Mouse mRNA for osteoglycin, complete cds /cds=(39,935) /gb=D31951 /gi=971273 /ug=Mm.4258 /len=1268 /STRA=for	138.1	P	66.9	P	82.3	P	67.4	P	160.9	P	114.8	P	165	P	97.1	P	113.3	P	74.9	P		function: oif, in conjunction with tgf-beta-1 or tgf-beta-2, induces bone formation.tissue specificity: bone.similarity: contains 4 leucine-rich repeats (lrr).	This gene encodes a protein which induces ectopic bone formation in conjunction with transforming growth factor beta. This protein is a small proteoglycan which contains tandem leucine-rich repeats (LRR). The gene expresses three transcript variants which differ only in the 5'' UTR. Transcript Variant (NP_148935): This variant (1) is the longest transcript. Variant 1 encodes the same protein as t…
101347_at	-	Z95478:Mus musculus mRNA for IgG3/kappa antibody, scFv49-CK /cds=(0,827) /gb=Z95478 /gi=2108312 /ug=Mm.57015 /len=828 /STRA=for	136.5	A	116.9	A	80.8	A	61.9	A	90.5	M	15.1	A	129.5	A	84.6	A	141.8	A	127.9	P
102732_at	-	AI849746:UI-M-AL1-ahn-d-09-0-UI.s1 Mus musculus cDNA, 3 end /clone=UI-M-AL1-ahn-d-09-0-UI /clone_end=3 /gb=AI849746 /gi=5493652 /ug=Mm.14458 /len=319 /STRA=for	136	A	103	A	91.5	A	122.2	A	84.9	A	122.4	A	155.7	A	178.1	P	144.6	A	131.6	A
98099_at	-	AW045760:UI-M-BH1-akt-b-12-0-UI.s1 Mus musculus cDNA, 3 end /clone=UI-M-BH1-akt-b-12-0-UI /clone_end=3 /gb=AW045760 /gi=5906289 /ug=Mm.34750 /len=413 /STRA=for	135.3	P	178.9	P	164.7	P	163.4	P	173.7	P	113.7	P	229.7	P	145.6	P	176.5	P	180.6	P
102049_at	Pdk4	AJ001418:Mus musculus mRNA for pyruvate dehydrogenase kinase-like protein /cds=(116,1354) /gb=AJ001418 /gi=3005989 /ug=Mm.10283 /len=3449 /STRA=for	135.3	P	122.4	A	183.2	P	207.1	P	379.9	P	194.4	P	328.5	P	197.3	M	207	P	255.9	P	function: inhibits the mitochondrial pyruvate dehydrogenase complex by phosphorylation of the e1 alpha subunit, thus contributing to the regulation of glucose metabolism (by similarity).catalytic activity: atp + [pyruvate dehydrogenase (lipoamide)] = adp + [pyruvate dehydrogenase (lipoamide)] phosphate.subcellular location: mitochondrial matrix (by similarity).similarity: belongs to the pdk/bckdk…	function: inhibits the mitochondrial pyruvate dehydrogenase complex by phosphorylation of the e1 alpha subunit, thus contributing to the regulation of glucose metabolism.catalytic activity: atp + [pyruvate dehydrogenase (lipoamide)] = adp + [pyruvate dehydrogenase (lipoamide)] phosphate.subcellular location: mitochondrial matrix.tissue specificity: ubiquitous; highest levels of expression in hear…
98349_at	Il6st	X62646:M.musculus mRNA for IL-6 signal transducer (gp130) /cds=(88,2841) /gb=X62646 /gi=840816 /ug=Mm.4364 /len=2995 /STRA=for	134.4	A	156.9	P	170.2	P	182.3	P	70.4	A	93.4	A	214.4	P	194.5	P	198.5	P	89.1	M	function: signal-transducing molecule. the receptor systems for il-6, lif, osm, cntf, and il-11 can utilize gp130 for initiating signal transmission. binds to il-6/il-6-r (alpha chain) complex, resulting in the formation of high-affinity il-6 binding site	function: signal-transducing molecule. the receptor systems for il-6, lif, osm, cntf, il-11 and ct-1 can utilize gp130 for initiating signal transmission. binds to il-6/il-6-r (alpha chain) complex, resulting in the formation of high-affinity il-6 binding
104639_i_at	-	AI464596:mz66c12.y1 Mus musculus cDNA, 5 end /clone=IMAGE-718390 /clone_end=5 /gb=AI464596 /gi=4318626 /ug=Mm.31114 /len=339 /STRA=for	132.9	A	140.7	P	138.5	A	156.1	A	193.8	P	55.9	A	273.4	M	242.8	P	116.5	A	99.3	A
103618_at	-	AI181132:ub95c01.r1 Mus musculus cDNA, 5 end /clone=IMAGE-1396224 /clone_end=5 /gb=AI181132 /gi=3731770 /ug=Mm.20240 /len=499 /STRA=for	127.1	A	245.5	P	352.4	P	344.5	P	204.1	M	153.5	A	551.7	P	424.1	P	232.6	P	324.8	P		function: reversibly catalyzes the transfer of phosphate between atp and various phosphogens (e.g. creatine phosphate). creatine kinase isoenzymes play a central role in energy transduction in tissues with large, fluctuating energy demands, such as skeletal muscle, heart, brain, and spermatozoa.catalytic activity: atp + creatine = adp + phosphocreatine.subunit: exists as an octamer composed of fo…	Mitochondrial creatine kinase (MtCK) is responsible for the transfer of high energy phosphate from mitochondria to the cytosolic carrier, creatine. It belongs to the creatine kinase isoenzyme family. It exists as two isoenzymes, sarcomeric MtCK and ubiquitous MtCK, encoded by separate genes. Mitochondrial creatine kinase occurs in two different oligomeric forms: dimers and octamers, in contrast t…
97811_at	-	AI844507:UI-M-AJ1-ahe-g-11-0-UI.s1 Mus musculus cDNA, 3 end /clone=UI-M-AJ1-ahe-g-11-0-UI /clone_end=3 /gb=AI844507 /gi=5488413 /ug=Mm.28163 /len=299 /STRA=for	124.4	A	203.4	M	219.8	P	127.4	A	181	A	56	A	273.8	A	219.6	A	87.4	A	154	A		function: gtpase-activating protein (gap) probably for arf1. may be involved in protein secretion and/or vesicle transport. probably promotes hydrolysis of the arf1-bound gtp and thus, may be required for the dissociation of coat proteins from golgi- deri
103225_at	-	AW018420:ul95h03.x1 Mus musculus cDNA, 3 end /clone=IMAGE-2159861 /clone_end=3 /gb=AW018420 /gi=5871950 /ug=Mm.20169 /len=519 /STRA=for	124.3	P	75.2	A	116.1	P	96.3	M	123	P	119.2	M	130.2	A	138.5	P	58	A	58.6	A		subcellular location: membrane-bound (potential).tissue specificity: highest levels in skeletal and cardiac muscle. detectable in all other tissues tested except brain.similarity: belongs to the dnase i family.
97162_at	-	AI451676:mu58d10.x1 Mus musculus cDNA, 3 end /clone=IMAGE-643603 /clone_end=3 /gb=AI451676 /gi=4305664 /ug=Mm.35460 /len=315 /STRA=for	122.2	A	38.3	A	102.2	A	69.1	A	70	A	31	A	127.5	A	25.9	A	99.3	A	110.7	P
101873_at	Insl3	X95603:M.musculus insl3 gene /cds=(3,368) /gb=X95603 /gi=1771291 /ug=Mm.87963 /len=583 /STRA=for	122.1	P	114.1	M	97	P	113.6	A	89.4	A	85.5	A	249.7	P	149.3	A	106.4	A	102.1	A		function: could play a role in testicular function and spermatogenesis.subunit: heterodimer of a b chain and an a chain linked by two disulfide bonds (by similarity).subcellular location: secreted.tissue specificity: expressed exclusively in prenatal and postnatal leydig cells. found as well in the corpus luteum, trophoblast, fetal membranes and breast.similarity: belongs to the insulin/igf/relax…
101008_at	Tcerg1	AB023485:Mus musculus mRNA for transcription factor CA150b, complete cds /cds=(4,3108) /gb=AB023485 /gi=6329165 /ug=Mm.67998 /len=3526 /STRA=for	121.7	P	81.1	P	128.4	P	125.5	P	167.6	P	54.4	A	154.9	P	141.9	P	140.6	P	94.7	P			This gene encodes a protein required for transactivation by the HIV-1 transactivator Tat. Although the encoded protein is not a TBP-associated factor (TAF), it is associated with the RNA polymerase II holoenzyme and is involved in the regulation of transcription elongation. This gene product has motifs found in transcription factors that permit protein-protein interactions, including a glutamine-…
98971_at	Rad54l	X97796:M.musculus mRNA homologous to S. cerevisiae RAD54 /cds=(85,2328) /gb=X97796 /gi=1495707 /ug=Mm.3655 /len=2565 /STRA=for	121.1	A	142.9	A	128.7	A	83.4	A	46.2	A	181.9	P	184.2	A	110.5	A	142.3	A	164.3	A			The protein encoded by this gene belongs to the DEAD-like helicase superfamily, and shares similarity with Saccharomyces cerevisiae Rad54, a protein known to be involved in the homologous recombination and repair of DNA. This protein has been shown to play a role in homologous recombination related repair of DNA double-strand breaks. The binding of this protein to double-strand DNA induces a DNA …
92827_at	Nsd1	AF064553:Mus musculus NSD1 protein mRNA, complete cds /cds=(1099,8865) /gb=AF064553 /gi=3329464 /ug=Mm.12964 /len=10019 /STRA=for	120.6	P	124.8	P	104.1	P	86.3	A	89.7	P	55	A	149.2	P	91.1	M	73.4	A	103.1	M
99134_at	-	U21673:T-complex-associated testis expressed 3 /cds=(133,708) /gb=U21673 /gi=709813 /ug=Mm.4116 /len=761 /STRA=for	118.3	M	128	P	77.4	A	24.7	A	84.2	A	23.3	A	160.1	A	124.5	P	94.6	A	44.8	A	function: candidate for involvement in male sterility.subcellular location: membrane-associated.alternative products: 2 isoforms; a long form (shown here) and a short form; are produced by alternative splicing. the long form is more abundant by a factor of more than ten.tissue specificity: found exclusively on the surface of sperm tail. it is stored in cytoplasmic granules during spermatogenesis.…
96205_at	Sh3bgr	AW048272:UI-M-BH1-aly-e-02-0-UI.s1 Mus musculus cDNA, 3 end /clone=UI-M-BH1-aly-e-02-0-UI /clone_end=3 /gb=AW048272 /gi=5908801 /ug=Mm.28638 /len=465 /STRA=for	113.8	A	209	P	277.7	P	222.1	P	162.2	P	240.1	P	386.5	P	318.4	P	269.8	P	259.4	P	similarity: belongs to the sh3bgr family.	tissue specificity: expressed in heart and skeletal muscle.similarity: belongs to the sh3bgr family.caution: it is uncertain whether met-1 or met-64 is the initiator.
99511_at	Prkcb	X53532:Protein kinase C, beta /cds=(48,2069) /gb=X53532 /gi=53692 /ug=Mm.4182 /len=2974 /STRA=for	112.7	P	90.9	A	78.4	A	126.5	P	77.1	P	61.9	A	113.1	A	61.6	A	111.5	M	65.3	A	function: this is a calcium-activated, phospholipid-dependent, serine- and threonine-specific enzyme.function: pkc is activated by diacylglycerol which in turn phosphorylates a range of cellular proteins. pkc also serves as the receptor for phorbol esters, a class of tumor promoters.alternative products: 2 isoforms; beta-i (shown here) and beta-ii; are produced by alternative splicing.similarity:…	function: this is a calcium-activated, phospholipid-dependent, serine- and threonine-specific enzyme.function: pkc is activated by diacylglycerol which in turn phosphorylates a range of cellular proteins. pkc also serves as the receptor for phorbol esters
100471_at	-	AW048916:UI-M-BH1-amo-b-04-0-UI.s1 Mus musculus cDNA, 3 end /clone=UI-M-BH1-amo-b-04-0-UI /clone_end=3 /gb=AW048916 /gi=5909445 /ug=Mm.4940 /len=390 /STRA=for	108.8	A	133.4	A	159.4	A	113.4	A	204.8	P	96.3	A	184	A	159.5	A	127.9	A	112.7	A		subcellular location: nuclear; nucleolar. localized uniformly throughout the granular component of the nucleolus and on the surface of chromosomes during mitosis.similarity: belongs to the no55/sc65/dualin family.	This nucleolar protein was first characterized because it was an autoantigen in cases on interstitial cystitis. The protein, with a predicted molecular weight of 50 kDa, appears to be localized in the particulate compartment of the interphase nucleolus, with a distribution distinct from that of nucleolar protein B23. During mitosis it is associated with chromosomes.
94755_at	Il1a	M14639:Interleukin 1 alpha /cds=(21,506) /gb=M14639 /gi=200756 /ug=Mm.15534 /len=507 /STRA=for	108.6	A	99.3	A	98.7	A	142.3	P	97.8	A	44.2	A	169.9	A	105.5	A	125.2	A	59.5	A	function: produced by activated macrophages, il-1 stimulates thymocyte proliferation by inducing il-2 release, b-cell maturation & proliferation, & fibroblast growth factor activity. il-1 proteins are involved in the inflammatory response, being identified as endogenous pyrogens, and are reported to stimulate the release of prostaglandin and collagenase from synovial cells.subunit: monomer.domain…	function: produced by activated macrophages, il-1 stimulates thymocyte proliferation by inducing il-2 release, b-cell maturation & proliferation, & fibroblast growth factor activity. il-1 proteins are involved in the inflammatory response, being identified as endogenous pyrogens, and are reported to stimulate the release of prostaglandin and collagenase from synovial cells.subunit: monomer.domain…
96231_at	-	AW123780:UI-M-BH2.1-apm-c-10-0-UI.s1 Mus musculus cDNA, 3 end /clone=UI-M-BH2.1-apm-c-10-0-UI /clone_end=3 /gb=AW123780 /gi=6099310 /ug=Mm.28775 /len=400 /STRA=for	108.3	A	101.4	A	147	P	72.3	A	114.3	A	137.5	A	143.6	A	104.6	A	60	A	82	A
101356_at	Tk2	AI843384:UI-M-AQ1-adz-f-07-0-UI.s1 Mus musculus cDNA, 3 end /clone=UI-M-AQ1-adz-f-07-0-UI /clone_end=3 /gb=AI843384 /gi=5477597 /ug=Mm.6851 /len=360 /STRA=for	107.9	M	111	A	87.5	A	95	A	104.8	P	40.2	A	124.4	A	91.5	A	86.4	A	83.2	M	function: deoxyribonucleoside kinase that phosphorylates thymidine, deoxycytidine, and deoxyuridine. also phosphorylates anti-viral and anti-cancer nucleoside analogs.catalytic activity: atp + thymidine = adp + thymidine 5''- phosphate.subunit: homodimer.subcellular location: mitochondrial.tissue specificity: found in most tissues; highly expressed in liver.similarity: belongs to the dck/dgk fami…	function: deoxyribonucleoside kinase that phosphorylates thymidine, deoxycytidine, and deoxyuridine. also phosphorylates anti-viral and anti-cancer nucleoside analogs.catalytic activity: atp + thymidine = adp + thymidine 5''-phosphate.subunit: monomer.subcellular location: mitochondrial.tissue specificity: predominantly expressed in liver, pancreas, muscle, and brain.similarity: belongs to the dc…	The mitochondrial deoxyribonucleotide (dNTP) pool is separated from the cytosolic pool because the mitochondria inner membrane is impermeable to charged molecules. The mitochondrial pool is maintained by either import of cytosolic dNTPs through dedicated
94642_at	Gdi2	U07951:Mus musculus BALB/c GDP-dissociation inhibitor (GDI-2) mRNA, complete cds /cds=(289,1626) /gb=U07951 /gi=1486479 /ug=Mm.8070 /len=1676 /STRA=for	105.9	P	63.2	P	108.9	P	77.3	P	74.8	P	74.3	P	148.5	P	119.8	P	115.9	P	130.9	P	function: regulates the gdp/gtp exchange reaction of most rab proteins by inhibiting the dissociation of gdp from them, and the subsequent binding of gtp to them.subcellular location: cytoplasmic and membrane-associated.tissue specificity: ubiquitously expressed.similarity: belongs to the tcd/mrs6 family of gdp dissociation inhibitor.	function: regulates the gdp/gtp exchange reaction of most rab proteins by inhibiting the dissociation of gdp from them, and the subsequent binding of gtp to them.tissue specificity: ubiquitous.similarity: belongs to the tcd/mrs6 family of gdp dissociation inhibitor.	GDP dissociation inhibitors are proteins that regulate the GDP-GTP exchange reaction of members of the rab family, small GTP-binding proteins of the ras superfamily, that are involved in vesicular trafficking of molecules between cellular organelles. GDIs slow the rate of dissociation of GDP from rab proteins and release GDP from membrane-bound rabs. GDI2 is ubiquitously expressed. The GDI2 gene …
102318_at	Siat8d	X86000:Mus musculus mRNA for N-glycan alpha 2,8-sialyltransferase /cds=(333,1412) /gb=X86000 /gi=2665331 /ug=Mm.10701 /len=6786 /STRA=for	105	P	125.3	P	70.5	A	84.8	P	138.7	P	22.4	A	125.5	M	79.6	A	69.6	A	120	P	function: catalyzes the polycondensation of alpha-2,8-linked sialic acid required for the synthesis of polysialic acid (psa), which is present on the embryonic neural cell adhesion molecule (n-cam), necessary for plasticity of neural cells.pathway: glycosylation.subcellular location: type ii membrane protein. golgi (potential).tissue specificity: strongly expressed in lung, heart and spleen and w…	function: catalyzes the polycondensation of alpha-2,8-linked sialic acid required for the synthesis of polysialic acid (psa), which is present on the embryonic neural cell adhesion molecule (n-cam), necessary for plasticity of neural cells.pathway: glycosylation.subcellular location: type ii membrane protein. golgi (potential).tissue specificity: highly expressed in fetal brain, lung and kidney a…	The adhesive properties of neural cell adhesion molecule (NCAM1; MIM 116930) are modulated by its linkage to polysialic acid (PSA). This linkage is regulated by sialyltransferases including polysialyltransferase (PST) and sialyltransferase X (STX; MIM 602546).[supplied by OMIM].
95292_at	-	AA189389:mt85f02.r1 Mus musculus cDNA, 5 end /clone=IMAGE-636699 /clone_end=5 /gb=AA189389 /gi=1776990 /ug=Mm.1919 /len=451 /STRA=for	104.4	M	62.2	A	100.3	P	30.4	A	67.7	P	41.2	A	98.6	A	51.6	A	59.8	A	71.6	A
99367_at	-	AA434661:ve16g03.r1 Mus musculus cDNA, 5 end /clone=IMAGE-818356 /clone_end=5 /gb=AA434661 /gi=2139575 /ug=Mm.56829 /len=320 /STRA=for	103.5	P	82.8	M	128.6	P	91.2	P	70.8	M	49.2	A	112	P	135	P	98.3	P	101.6	P
103395_at	Sgca	AF019564:Mus musculus adhalin mRNA, complete cds /cds=(0,1163) /gb=AF019564 /gi=2411509 /ug=Mm.18709 /len=1164 /STRA=for	103.2	A	166.8	A	100.1	A	157.9	A	126.7	A	197.3	A	429.9	P	160.7	A	165.8	A	173.3	A	function: component of the sarcoglycan complex, a subcomplex of the dystrophin-glycoprotein complex which forms a link between the f-actin cytoskeleton and the extracellular matrix.subcellular location: type i membrane protein. sarcolemmal (potential).tissue specificity: striated muscle, both skeletal and cardiac.developmental stage: in the embryo, expression begins at day 14 and coincides with t…	function: component of the sarcoglycan complex, a subcomplex of the dystrophin-glycoprotein complex which forms a link between the f-actin cytoskeleton and the extracellular matrix.subcellular location: type i membrane protein. sarcolemmal (potential).alt
95738_at	Pycs	AW124889:UI-M-BH2.1-apu-c-11-0-UI.s1 Mus musculus cDNA, 3 end /clone=UI-M-BH2.1-apu-c-11-0-UI /clone_end=3 /gb=AW124889 /gi=6100419 /ug=Mm.29751 /len=386 /STRA=for	99.8	P	100.7	P	91.6	P	96.1	P	90.9	P	46.9	A	114.8	A	56.3	P	64	A	75.5	P	catalytic activity: atp + l-glutamate = adp + l-glutamate 5- phosphate.catalytic activity: l-glutamate 5-semialdehyde + phosphate + nadp(+) = l-gamma-glutamyl 5-phosphate + nadph.enzyme regulation: the short isoform is inhibited by l-ornithine with a ki of approximately 0.25 mm. the long isoform is insensitive to ornithine inhibition. thus, the two amino acid insert in the long isoform abolishes …	catalytic activity: atp + l-glutamate = adp + l-glutamate 5-phosphate (product rapidly cyclizes to 5-oxoproline and orthophosphate).catalytic activity: l-glutamate 5-semialdehyde + orthophosphate + nadp(+) = l-gamma-glutamyl 5-phosphate + nadph.enzyme reg
97990_at	Myh11	D85923:Myosin heavy chain 11, smooth muscle /cds=(104,6022) /gb=D85923 /gi=1945077 /ug=Mm.3153 /len=6175 /STRA=rev	99.6	A	155.5	P	185.2	P	131.8	P	139.6	P	152.8	A	156.1	P	141.1	M	156	P	103.8	M	function: muscle contraction.subunit: muscle myosin is a hexameric protein that consists of 2 heavy chain subunits (mhc), 2 alkali light chain subunits (mlc) and 2 regulatory light chain subunits (mlc-2).subcellular location: thick filaments of the myofib	function: muscle contraction.subunit: muscle myosin is a hexameric protein that consists of 2 heavy chain subunits (mhc), 2 alkali light chain subunits (mlc) and 2 regulatory light chain subunits (mlc-2).subcellular location: thick filaments of the myofib	The protein encoded by this gene is a smooth muscle myosin belonging to the myosin heavy chain family. The gene product is a subunit of a hexameric protein that consists of 2 heavy chain subunits and 2 pairs of non-identical light chain subunits. It funct
94238_at	-	AW228316:up21f09.y1 Mus musculus cDNA, 5 end /clone=IMAGE-2655017 /clone_end=5 /gb=AW228316 /gi=6557612 /ug=Mm.22345 /len=193 /STRA=for	98.6	P	135.4	P	226.5	P	137.1	P	191.8	P	98.5	P	168.2	P	193	P	144.6	P	157.2	P	subcellular location: secreted (potential).similarity: belongs to peptidase family s1.	subcellular location: secreted (potential).similarity: belongs to peptidase family s1.	This gene encodes a member of the trypsin family of serine proteases. Its specific function is unknown.
99435_at	Fgf7	Z22703:Fibroblast growth factor 7 /cds=(0,584) /gb=Z22703 /gi=297755 /ug=Mm.57177 /len=585 /STRA=for	95.6	P	32.1	A	77.1	P	59.1	P	70.1	P	75.4	P	111.7	P	66.5	P	62.8	M	160.3	P	function: growth factor active on keratinocytes. possible major paracrine effector of normal epithelial cell proliferation.subcellular location: secreted.similarity: belongs to the heparin-binding growth factors family.	function: growth factor active on keratinocytes. possible major paracrine effector of normal epithelial cell proliferation.subcellular location: secreted.tissue specificity: epithelial cell.similarity: belongs to the heparin-binding growth factors family.	The protein encoded by this gene is a member of the fibroblast growth factor (FGF) family. FGF family members possess broad mitogenic and cell survival activities, and are involved in a variety of biological processes, including embryonic development, cell growth, morphogenesis, tissue repair, tumor growth and invasion. This protein is a potent epithelial cell-specific growth factor, whose mitoge…
101998_at	-	AW125086:UI-M-BH2.1-apx-f-03-0-UI.s1 Mus musculus cDNA, 3 end /clone=UI-M-BH2.1-apx-f-03-0-UI /clone_end=3 /gb=AW125086 /gi=6100616 /ug=Mm.9860 /len=461 /STRA=for	95.3	A	83.2	P	101.1	A	58.6	A	138.6	P	53.7	A	130.9	A	71.7	A	98.2	M	79.7	A
101393_at	Anxa3	AJ001633:Annexin III /cds=(200,1171) /gb=AJ001633 /gi=2437839 /ug=Mm.7214 /len=1602 /STRA=for	95.1	P	114.6	P	85.4	P	197.5	P	109.3	P	149	P	185.7	P	83.7	A	132	P	89.3	M	function: inhibitor of phospholipase a2, also possesses anti- coagulant properties.domain: a pair of annexin repeats may form one binding site for calcium and phospholipid.similarity: belongs to the annexin family.similarity: contains 4 annexin repeats.	function: inhibitor of phospholipase a2, also possesses anti- coagulant properties. also cleaves the cyclic bond of inositol 1,2-cyclic phosphate to form inositol 1-phosphate.domain: contains four homologous repeats with a consensus sequence common to all annexin proteins. a pair of these repeats may form one binding site for calcium and phospholipid.similarity: belongs to the annexin family.	This gene encodes a member of the annexin family. Members of this calcium-dependent phospholipid-binding protein family play a role in the regulation of cellular growth and in signal transduction pathways. This protein functions in the inhibition of phopholipase A2 and cleavage of inositol 1,2-cyclic phosphate to form inositol 1-phosphate. This protein may also play a role in anti-coagulation.
93374_at	Jph3	AI836349:UI-M-AQ0-aag-h-07-0-UI.s2 Mus musculus cDNA, 3 end /clone=UI-M-AQ0-aag-h-07-0-UI /clone_end=3 /gb=AI836349 /gi=5470562 /ug=Mm.6144 /len=452 /STRA=rev	94.6	P	70.4	A	63	A	89.3	A	71.7	P	50.4	A	120.2	A	81.6	A	80.5	P	67	A			Junctional complexes between the plasma membrane and endoplasmic/sarcoplasmic reticulum are a common feature of all excitable cell types and mediate cross talk between cell surface and intracellular ion channels. The protein encoded by this gene is a component of junctional complexes and is composed of a C-terminal hydrophobic segment spanning the endoplasmic/sarcoplasmic reticulum membrane and a…
101467_at	S100b	L22144:S100 protein, beta polypeptide, neural /cds=(8,286) /gb=L22144 /gi=404768 /ug=Mm.829 /len=1344 /STRA=for	93.3	M	43.1	A	80.6	A	38.8	A	64.6	P	62.6	A	99.5	A	39.2	A	105.5	M	120.1	P	function: weakly binds calcium but binds zinc very tightly- distinct binding sites with different affinities exist for both ions on each monomer. physiological concentrations of potassium ion antagonize the binding of both divalent cations, especially affecting high-affinity calcium-binding sites.subunit: dimer of either two alpha chains, or two beta chains, or one alpha and one beta chain.subcel…	function: weakly binds calcium but binds zinc very tightly- distinct binding sites with different affinities exist for both ions on each monomer. physiological concentrations of potassium ion antagonize the binding of both divalent cations, especially affecting high-affinity calcium-binding sites.subunit: dimer of either two alpha chains, or two beta chains, or one alpha and one beta chain.subcel…	The protein encoded by this gene is a member of the S100 family of proteins containing 2 EF-hand calcium-binding motifs. S100 proteins are localized in the cytoplasm and/or nucleus of a wide range of cells, and involved in the regulation of a number of ce
93530_at	-	AI842807:UI-M-AP1-agi-f-08-0-UI.s1 Mus musculus cDNA, 3 end /clone=UI-M-AP1-agi-f-08-0-UI /clone_end=3 /gb=AI842807 /gi=5477020 /ug=Mm.19803 /len=382 /STRA=for	89.9	P	95.7	A	80.3	A	68.6	A	64.3	A	62.4	A	94.3	A	93.1	A	85.8	A	9.6	A
93470_at	Dnmt2	AF012129:Mus musculus putative DNA methyltransferase (Dnmt2) mRNA, complete cds /cds=(19,1266) /gb=AF012129 /gi=2636723 /ug=Mm.6979 /len=1691 /STRA=for	88.6	P	61.3	P	51.4	A	61.7	A	74.5	P	78.4	M	88.5	M	79.3	P	93.4	A	65.9	A	function: it doesn''t seem to be active as a dna methyltransferase. its strong binding to dna suggests that it may mark specific sequences in the genome by binding to dna through the specific target-recognizing motif (by similarity).subcellular location: nuclear (probable).tissue specificity: highly expressed in thymus, testis, and at much lower levels in spleen, lung, brain, heart, kidney, liver…	function: it doesn''t seem to be active as a dna methyltransferase. its strong binding to dna suggests that it may mark specific sequences in the genome by binding to dna through the specific target-recognizing motif.subcellular location: nuclear (probable).alternative products: at least 6 isoforms; a (shown here), b, c, d, e and f; are produced by alternative splicing.tissue specificity: ubiquit…
93958_at	Rnf14	AA086863:mm86g02.r1 Mus musculus cDNA, 5 end /clone=IMAGE-535346 /clone_end=5 /gb=AA086863 /gi=1630072 /ug=Mm.95627 /len=494 /STRA=for	83.7	P	185.7	P	181.5	P	118.2	P	90.7	P	106.9	M	201.9	M	222.5	P	144.2	M	166	P	function: might act as an e3 ubiquitin-protein ligase which accepts ubiquitin from specific e2 ubiquitin-conjugating enzymes and then transfers it to substrates, which could be nuclear proteins. could play a role as a coactivator for androgen-and, to a le	function: might act as an e3 ubiquitin-protein ligase which accepts ubiquitin from specific e2 ubiquitin-conjugating enzymes and then transfers it to substrates, which could be nuclear proteins. could play a role as a coactivator for androgen-and, to a le
94856_r_at	-	AI842362:UI-M-AM1-agc-a-03-0-UI.s1 Mus musculus cDNA, 3 end /clone=UI-M-AM1-agc-a-03-0-UI /clone_end=3 /gb=AI842362 /gi=5476575 /ug=Mm.23566 /len=298 /STRA=for	81.2	M	149.8	P	97.2	A	97.2	A	92	A	49.3	A	129.3	M	96.9	P	100.4	P	36.9	A
92927_at	Etv1	L10426:Mus musculus ets-related protein 81 (ER81) mRNA, complete cds /cds=(200,1633) /gb=L10426 /gi=193195 /ug=Mm.4866 /len=2499 /STRA=rev	81.2	M	61.8	P	37.3	A	69.1	P	81.3	P	83.8	A	109.4	M	88.1	P	69.5	A	71.7	P	function: transcriptional activator that binds to dna sequences containing the consensus pentanucleotide 5''-cgga[at]-3''.subcellular location: nuclear.tissue specificity: abundant in kidney. moderate levels seen in the heart, brain, lung, embryo and lower levels seen in spleen, intestine, testis and thymus.similarity: belongs to the ets family.	function: transcriptional activator that binds to dna sequences containing the consensus pentanucleotide 5''-cgga[at]-3''.subcellular location: nuclear (probable).alternative products: 2 isoforms; 1 (shown here) and 2; are produced by alternative splicing.tissue specificity: very highly expressed in brain, highly expressed in testis, lung and heart, moderately in spleen, small intestine, pancreas…
93202_at	Nt5e	L12059:Mus musculus ecto-5 -nucleotidase (Cd73) mRNA, complete cds /cds=(0,1730) /gb=L12059 /gi=3046874 /ug=Mm.56948 /len=1731 /STRA=for	80.2	M	53.5	A	71.7	A	76.7	A	130.9	P	28.7	A	106.8	A	100	A	53.4	A	59.2	A	function: hydrolyzes extracellular nucleotides into membrane permeable nucleosides.catalytic activity: a 5''-ribonucleotide + h(2)o = a ribonucleoside + phosphate.cofactor: zinc (by similarity).subunit: homodimer; disulfide-linked (by similarity).subcellular location: attached to the membrane by a gpi-anchor (by similarity).similarity: belongs to the 5''-nucleotidase family.	function: hydrolyzes extracellular nucleotides into membrane permeable nucleosides.catalytic activity: a 5''-ribonucleotide + h(2)o = a ribonucleoside + orthophosphate.cofactor: zinc.subunit: homodimer; disulfide-linked.subcellular location: attached to the membrane by a gpi-anchor.disease: there is a decrease in the activity of nt5 in b-cell chronic lymphocytic leukemia.similarity: belongs to th…
94545_at	-	AW123115:UI-M-BH2.1-apc-f-12-0-UI.s1 Mus musculus cDNA, 3 end /clone=UI-M-BH2.1-apc-f-12-0-UI /clone_end=3 /gb=AW123115 /gi=6098645 /ug=Mm.29075 /len=307 /STRA=for	79.8	M	63.5	M	49.6	A	61.1	P	69.5	A	38	A	80.6	A	93	P	50.4	A	42.4	A		function: may be involved in neuroendocrine secretion or in membrane trafficking in neuroendocrine cells.subcellular location: endoplasmic reticulum membrane.alternative products: 3 isoforms; rtn1-a/nsp-a (shown here), rtn1- b/nsp-b and rtn1-c/nsp-c; are produced by alternative splicing.tissue specificity: expressed in neural and neuroendocrine tissues and cell cultures derived therefrom. express…
97353_at	-	AI837497:UI-M-AL0-abr-g-08-0-UI.s1 Mus musculus cDNA, 3 end /clone=UI-M-AL0-abr-g-08-0-UI /clone_end=3 /gb=AI837497 /gi=5471710 /ug=Mm.29629 /len=224 /STRA=for	79.7	A	145.4	A	232.4	P	148.8	P	196.1	P	138.3	A	240.8	A	163.3	P	144.3	A	231	P
101343_at	Eat2	AF020263:Mus musculus EWS/FLI1 activated transcript 2 (EAT-2) mRNA, complete cds /cds=(0,398) /gb=AF020263 /gi=2429353 /ug=Mm.57009 /len=399 /STRA=for	77.7	M	71.4	M	51.3	A	64.6	A	38.3	A	53.1	A	131.2	P	57.8	P	109.9	P	59.6	A	similarity: contains 1 sh2 domain.
103502_at	-	AA866768:ud07g06.r1 Mus musculus cDNA, 5 end /clone=IMAGE-1434490 /clone_end=5 /gb=AA866768 /gi=2962213 /ug=Mm.22367 /len=376 /STRA=for	77.5	A	147	A	147.2	P	79.1	A	157.5	P	193.1	P	205.2	M	172.8	P	112.5	A	105.5	P
95568_at	-	AI853412:UI-M-BH0-ajy-a-05-0-UI.s1 Mus musculus cDNA, 3 end /clone=UI-M-BH0-ajy-a-05-0-UI /clone_end=3 /gb=AI853412 /gi=5497318 /ug=Mm.27799 /len=587 /STRA=for	75.7	A	85.2	A	51.5	A	50.3	A	101.5	P	97.1	A	119.6	A	74.4	A	111.6	A	62.2	A
100634_at	Rdh7	AF056194:Mus musculus short-chain dehydrogenase CRAD2 mRNA, complete cds /cds=(97,1047) /gb=AF056194 /gi=3294554 /ug=Mm.6696 /len=1612 /STRA=for	74.6	A	72.5	A	75.2	A	33.2	A	37.9	A	52.8	A	189.2	A	111.1	A	130	A	191.3	P
92558_at	Vcam1	M84487:Vascular cell adhesion molecule 1 /cds=(57,2276) /gb=M84487 /gi=202345 /ug=Mm.1021 /len=3014 /STRA=for	72.8	P	64.4	M	66.9	P	53.9	A	113.2	P	35.4	A	99.5	A	91.4	P	70.2	A	54.9	M	function: important in cell-cell recognition. appears to function in leukocyte-endothelial cell adhesion. interacts with the beta-1 integrin vla4 on leukocytes, and mediates both adhesion and signal transduction. the vcam1/vla4 interaction may play a pathophysiologic role both in immune responses and in leukocyte emigration to sites of inflammation.subcellular location: type i membrane protein (l…	function: important in cell-cell recognition. appears to function in leukocyte-endothelial cell adhesion. interacts with the beta-1 integrin vla4 on leukocytes, and mediates both adhesion and signal transduction. the vcam1/vla4 interaction may play a path	This gene is a member of the Ig superfamily and encodes a cell surface sialoglycoprotein expressed by cytokine-activated endothelium. This type I membrane protein mediates leukocyte-endothelial cell adhesion and signal transduction, and may play a role in the development of artherosclerosis and rheumatoid arthritis. Two alternatively spliced transcripts encoding different isoforms have been descr…
92465_at	Plcb1	U85713:Mus musculus phospholipase C-beta-1b mRNA, complete cds /cds=(3,3524) /gb=U85713 /gi=4099294 /ug=Mm.42083 /len=3915 /STRA=for	70.7	A	50.8	A	66.2	A	27	A	61.7	M	110.2	P	83.5	P	122	A	70.6	P	65.4	A		function: the production of the second messenger molecules diacylglycerol (dag) and inositol 1,4,5-trisphosphate (ip3) is mediated by activated phosphatidylinositol-specific phospholipase c enzymes.catalytic activity: 1-phosphatidyl-d-myo-inositol 4,5-bisphosphate + h(2)o = d-myo-inositol 1,4,5-triphosphate + diacyglycerol.cofactor: requires calcium.alternative products: 2 isoforms; a (shown here…	Phospholipase C-beta (PLCB) catalyzes the generation of inositol 1,4,5-trisphosphate (IP3) and diacylglycerol (DAG) from phosphatidylinositol 4,5-bisphosphate (IP2), a key step in the intracellular transduction of many extracellular signals. PLCB1 is one of several mammalian PLCB isoforms which differ in their function and expression patterns in vivo.[supplied by OMIM].
99779_at	-	N28141:MDB1452 Mus musculus cDNA, 3 end /clone_end=3 /gb=N28141 /gi=1145997 /ug=Mm.23866 /len=348 /STRA=rev	70.5	A	105.3	M	151.2	P	108.9	A	117.8	P	117.3	A	145.2	A	128.1	M	151	P	107.3	A
98384_at	Ptk6	U16805:Mus musculus Src-related intestinal kinase (sik) mRNA, complete cds /cds=(285,1640) /gb=U16805 /gi=847794 /ug=Mm.4497 /len=2293 /STRA=for	70.4	A	84.6	A	121.3	A	122.8	P	71.5	A	60.3	A	129.3	A	125.7	A	112.7	A	115.2	M	function: may function as an intracellular signal transducer in epithelial tissues.catalytic activity: atp + a protein tyrosine = adp + protein tyrosine phosphate.subcellular location: cytoplasmic (potential).tissue specificity: expressed only in epithelial tissues, including the skin and lining of the alimentary canal. restricted to the cell layers immediately above the proliferative cell zone i…	function: may function as an intracellular signal transducer in epithelial tissues. overexpression in mammary cells leads to mitogenically sensitization to egf, and results in a partially transformed phenotype.catalytic activity: atp + a protein tyrosine = adp + protein tyrosine phosphate.subcellular location: cytoplasmic (potential).tissue specificity: very high level in colon and high levels in…
97139_at	-	C77614:C77614 Mus musculus cDNA, 3 end /clone=J0034E10 /clone_end=3 /gb=C77614 /gi=2517944 /ug=Mm.34934 /len=628 /STRA=rev	69	P	67.1	P	53.2	A	39.6	A	67	A	42.3	A	122.6	M	70.9	A	70	A	68.2	A
97912_at	Tm4sf8	AI843488:UI-M-AQ1-aec-h-07-0-UI.s1 Mus musculus cDNA, 3 end /clone=UI-M-AQ1-aec-h-07-0-UI /clone_end=3 /gb=AI843488 /gi=5477701 /ug=Mm.28484 /len=373 /STRA=for	66.5	A	62.8	A	15.1	A	60.6	A	81.7	A	70.9	A	98.4	P	88.5	M	110	P	103.3	M	subcellular location: integral membrane protein (probable).similarity: belongs to the tetraspanin (tm4sf) family.	subcellular location: integral membrane protein (probable).similarity: belongs to the tetraspanin (tm4sf) family.	The protein encoded by this gene is a member of the transmembrane 4 superfamily, also known as the tetraspanin family. Most of these members are cell-surface proteins that are characterized by the presence of four hydrophobic domains. The proteins mediate signal transduction events that play a role in the regulation of cell development, activation, growth and motility. The use of alternate polyad…
98514_at	-	AF004833:Mus musculus tissue factor pathway inhibitor (TFPI) mRNA, complete cds /cds=(104,1024) /gb=AF004833 /gi=2897076 /ug=Mm.3601 /len=1288 /STRA=for	65.3	A	105.4	M	68.3	A	61.8	P	137.5	P	56.5	A	97.8	A	57	P	65.1	P	84.6	A	function: inhibits factor x (x(a)) directly and, in a xa-dependent way, inhibits vii(a)/tissue factor activity, presumably by forming a quaternary x(a)/laci/vii(a)/tf complex. it possesses an antithrombotic action and also the ability to associate with lipoproteins in plasma (by similarity).subcellular location: secreted.alternative products: 2 isoforms; alpha/tfpialpha (shown here) and beta/tfpi…	function: inhibits factor x (x(a)) directly and, in a xa-dependent way, inhibits vii(a)/tissue factor activity, presumably by forming a quaternary x(a)/laci/vii(a)/tf complex. it possesses an antithrombotic action and also the ability to associate with lipoproteins in plasma.subcellular location: secreted.tissue specificity: mostly in endothelial cells.domain: this inhibitor contains three inhibi…
104065_at	-	AW212878:uo68g01.x1 Mus musculus cDNA, 3 end /clone=IMAGE-2647728 /clone_end=3 /gb=AW212878 /gi=6519026 /ug=Mm.21596 /len=280 /STRA=for	65	M	27.3	A	50.3	A	46.7	A	61.8	P	24.1	A	98.8	A	55.7	A	25.8	A	47.3	A		subcellular location: type ii membrane protein (potential).similarity: belongs to family 47 of glycosyl hydrolases.
101687_r_at	-	C79518:C79518 Mus musculus cDNA, 3 end /clone=J0067E04 /clone_end=3 /gb=C79518 /gi=2519848 /ug=Mm.36431 /len=252 /STRA=rev	64.4	P	44.2	A	77.7	M	55.6	P	33.2	A	22	A	57.1	P	59.4	A	62	P	63.5	P
93872_at	Gfra1	AF014117:Mus musculus GDNF receptor alpha (GDNFR-alpha) mRNA, complete cds /cds=(913,2319) /gb=AF014117 /gi=2624960 /ug=Mm.88367 /len=2549 /STRA=for	62.3	P	51.3	P	59	P	73.2	M	70.2	P	70.7	A	92.8	M	55.4	M	113.5	P	71.8	P	function: receptor for gdnf. mediates the gdnf-induced autophosphorylation and activation of the ret receptor (by similarity).subunit: 2 molecules of gdnfr-alpha are thought to form a complex with the disulfide-linked gdnf dimer and with 2 molecules of ret (by similarity).subcellular location: attached to the membrane by a gpi-anchor (by similarity).similarity: belongs to the gdnfr family.	function: receptor for gdnf. mediates the gdnf-induced autophosphorylation and activation of the ret receptor (by similarity).subunit: 2 molecules of gdnfr-alpha are thought to form a complex with the disulfide-linked gdnf dimer and 2 molecules of ret (by similarity).subcellular location: attached to the membrane by a gpi-anchor (by similarity).similarity: belongs to the gdnfr family.	Glial cell line-derived neurotrophic factor (GDNF) and neurturin (NTN) are two structurally related, potent neurotrophic factors that play key roles in the control of neuron survival and differentiation. The protein encoded by this gene is a member of the GDNF receptor family. It is a glycosylphosphatidylinositol(GPI)-linked cell surface receptor for both GDNF and NTN, and mediates activation of …
104659_g_at	Lifr	D17444:Leukemia inhibitory factor receptor /cds=(71,2230) /gb=D17444 /gi=441493 /ug=Mm.3174 /len=2502 /STRA=for	62.3	A	17.4	A	100.3	M	75.6	A	95.6	P	60.1	M	112.6	M	83.4	P	98.8	M	73.9	A	function: signal-transducing molecule. may have a common pathway with gp130. the soluble form inhibits the biological activity of lif by blocking its binding to receptors on target cells.subunit: heterodimer composed of lifr and gp130.subcellular location: type i membrane protein. there is a membrane-bound and a secreted form.alternative products: 2 isoforms; 1/membrane (shown here) and 2/secrete…	function: signal-transducing molecule. may have a common pathway with gp130. the soluble form inhibits the biological activity of lif by blocking its binding to receptors on target cells.subunit: heterodimer composed of lifr and gp130.subcellular location: type i membrane protein. there is a membrane-bound and a secreted form.alternative products: the secreted and the membrane-bound forms may ari…	The leukemia inhibitory factor is a polyfunctional cytokine that affects the differentiation, survival, and proliferation of a wide variety of cells in the adult and the embryo. LIF action appears to be mediated through a high-affinity receptor complex composed of a low-affinity LIF binding chain (LIF receptor) and a high-affinity converter subunit, gp130. Both LIFR and gp130 are members of a fam…
103766_at	Sema5a	X97817:Semaphorin F /cds=(27,3260) /gb=X97817 /gi=1419018 /ug=Mm.24733 /len=3949 /STRA=for	61.6	A	84.6	A	74	A	63.9	A	70.6	A	46.2	A	121	A	94	P	100.9	M	70.7	A	function: may act as positive axonal guidance cues.subcellular location: type i membrane protein.tissue specificity: in adult, detected in liver, brain, kidney, heart, lung and spleen.developmental stage: differentially expressed in embryonic and adult tissues. its abundance decreases from e10 to bith.similarity: belongs to the semaphorin family.similarity: contains 1 sema domain.similarity: cont…	function: may act as positive axonal guidance cues.subcellular location: type i membrane protein.similarity: belongs to the semaphorin family.similarity: contains 1 sema domain.similarity: contains 7 tsp type-1 domains.
98837_at	-	AI462038:ub69g03.x1 Mus musculus cDNA, 3 end /clone=IMAGE-1383028 /clone_end=3 /gb=AI462038 /gi=4316068 /ug=Mm.5033 /len=816 /STRA=rev	57.6	A	71.2	A	37	A	14.9	A	29.7	A	44.2	A	55.9	A	72.3	P	92.6	M	72.8	A	function: relaxin is an ovarian hormone that acts with estrogen to produce dilatation of the birth canal in many mammals.subunit: heterodimer of a b chain and an a chain linked by two disulfide bonds.subcellular location: secreted.similarity: belongs to the insulin/igf/relaxin family.
104256_at	-	AI120844:ub73a05.r1 Mus musculus cDNA, 5 end /clone=IMAGE-1383344 /clone_end=5 /gb=AI120844 /gi=3521168 /ug=Mm.28391 /len=462 /STRA=for	57.4	A	35.4	A	119	M	94.2	P	71.8	A	62	A	97.6	A	75.1	A	73.3	A	55.2	A			This gene encodes a cytohesin binding protein. The predicted protein contains 2 leucine zipper domains and a putative C-terminal nuclear targeting signal, and it does not have any hydrophobic regions. This protein is expressed weakly in resting NK and T cells.
99824_at	-	C79764:C79764 Mus musculus cDNA, 3 end /clone=J0071E12 /clone_end=3 /gb=C79764 /gi=2520094 /ug=Mm.5874 /len=597 /STRA=rev	56	A	42	A	37.6	A	56.3	P	51.3	A	43.5	A	76.4	A	82	A	95.6	A	89.4	M
102852_at	Cdh2	M31131:Cadherin 2 /cds=(332,3052) /gb=M31131 /gi=192327 /ug=Mm.14897 /len=4321 /STRA=for	52.8	A	52.5	A	67	A	35.9	A	81.7	P	32.5	A	73.3	A	76.7	M	58.2	A	54.8	A	function: cadherins are calcium dependent cell adhesion proteins. they preferentially interact with themselves in a homophilic manner in connecting cells; cadherins may thus contribute to the sorting of heterogeneous cell types. n-cadherin may be involved in neuronal recognition mechanism.subcellular location: type i membrane protein.developmental stage: expressed at all stages of testicular deve…	function: cadherins are calcium dependent cell adhesion proteins. they preferentially interact with themselves in a homophilic manner in connecting cells; cadherins may thus contribute to the sorting of heterogeneous cell types. n-cadherin may be involved in neuronal recognition mechanism.subcellular location: type i membrane protein.similarity: contains 5 cadherin domains.	This gene is a classical cadherin from the cadherin superfamily. The encoded protein is a calcium dependent cell-cell adhesion glycoprotein comprised of five extracellular cadherin repeats, a transmembrane region and a highly conserved cytoplasmic tail. The protein functions during gastrulation and is required for establishment of left-right asymmetry. At certain central nervous system synapses, …
95304_at	Attp	U97571:Mus musculus signaling molecule (ATTP) mRNA, complete cds /cds=(40,564) /gb=U97571 /gi=2098804 /ug=Mm.1999 /len=803 /STRA=for	52.6	A	26.1	A	28.1	A	45.7	A	34.6	A	40.6	A	59.7	A	56.1	A	56.4	A	71	P
104263_at	-	AA914734:vy91g08.r1 Mus musculus cDNA, 5 end /clone=IMAGE-1313630 /clone_end=5 /gb=AA914734 /gi=3054126 /ug=Mm.28450 /len=470 /STRA=rev	52.1	A	53.1	A	43.5	A	39.9	A	57.2	P	47	A	70	A	66.4	A	59.9	A	55.5	A
102030_at	Xnp	AF026032:X-linked nuclear protein /cds=(220,7650) /gb=AF026032 /gi=3002557 /ug=Mm.10141 /len=7673 /STRA=for	48.1	P	34.6	A	33.4	A	34	A	55.5	A	26.9	A	61.7	A	39	A	58.1	P	51.1	A	function: could be a global transcriptional regulator. modifies gene expression by affecting chromatin.subunit: probably binds ezh2. binds annexin v in a calcium and phosphatidylcholine/phosphatidylserine-dependent manner (by similarity).subcellular location: nuclear. associated with pericentromeric heterochromatin during interphase and mitosis, probably by interacting with hp1.similarity: belong…	function: could be a global transcriptional regulator. modifies gene expression by affecting chromatin. may be involved in brain development and facial morphogenesis.subcellular location: nuclear.disease: defects in atrx are the cause of x-linked alpha- thalassemia/mental retardation syndrome (also known as atr-x syndrome). atr-x is an x-linked disorder comprising severe psychomotor retardation, …	The protein encoded by this gene contains an ATPase/helicase domain, and thus it belongs to the SWI/SNF family of chromatin remodeling proteins. The mutations of this gene are associated with an X-linked mental retardation (XLMR) syndrome most often accom
95228_f_at	Angl	U72672:Mus musculus angiogenin-3 precursor mRNA, complete cds /cds=(101,538) /gb=U72672 /gi=2967522 /ug=Mm.24663 /len=708 /STRA=for	48.1	A	35.5	A	36.9	A	62.8	M	37.3	A	25	A	57.7	P	30.6	A	44.2	A	36	A	function: angiogenin induces vascularization of normal and malignant tissues. abolishes protein synthesis by specifically hydrolyzing cellular trnas (by similarity).similarity: belongs to the pancreatic ribonuclease family.
95355_at	-	AA407794:EST02385 Mus musculus cDNA, 3 end /clone=C0021B10 /clone_end=3 /gb=AA407794 /gi=2067300 /ug=Mm.21258 /len=311 /STRA=rev	46.6	A	102.7	A	101	A	83.4	A	98.2	P	86.5	P	135	A	108.9	A	124.1	A	104.3	A
100431_at	Lepr	U42467:Leptin receptor /cds=(60,2744) /gb=U42467 /gi=1139592 /ug=Mm.4756 /len=4560 /STRA=for	46.6	A	49.7	A	79.4	A	10.3	A	51.8	P	23.8	A	65.1	A	59.1	A	62.2	A	61.2	A	function: receptor for obesity factor (leptin).function: the short form (variant a) may act to transport leptin to the cerebrospinal fluid. the putative soluble receptor (variant e) could function as a transport protein.subcellular location: type i membrane protein. except for form e which could be secreted.alternative products: 5 isoforms; a, b (shown here), c, d and e; are produced by alternati…	function: receptor for obesity factor (leptin).subcellular location: type i membrane protein.similarity: contains 3 fibronectin type iii-like domains.similarity: belongs to the cytokine family of receptors.
94977_at	Itpr1	X15373:Inositol 1,4,5-triphosphate receptor 1 /cds=(328,8577) /gb=X15373 /gi=53568 /ug=Mm.2726 /len=9841 /STRA=for	46.3	A	101.4	A	50.4	A	83	A	104.2	P	75	A	141	A	79.7	A	115.8	A	69.2	A	function: receptor for inositol 1,4,5-trisphosphate, a second messenger that mediates the release of intracellular calcium.subunit: homotetramer.subcellular location: integral membrane protein. endoplasmic reticulum.alternative products: 8 isoforms; 1/sis	function: receptor for inositol 1,4,5-trisphosphate, a second messenger that mediates the release of intracellular calcium.subunit: homotetramer (by similarity). interacts with trpc4.subcellular location: integral membrane protein. endoplasmic reticulum.a
99481_at	-	AI839697:UI-M-AN0-acp-f-01-0-UI.s1 Mus musculus cDNA, 3 end /clone=UI-M-AN0-acp-f-01-0-UI /clone_end=3 /gb=AI839697 /gi=5473910 /ug=Mm.41398 /len=274 /STRA=for	44.9	A	151.6	A	17.8	A	85.4	A	149.9	P	102.2	A	174.2	A	22.1	A	125.5	A	172.8	A		function: this is the catalytic component of the active enzyme, which catalyzes the hydrolysis of atp coupled with the exchange of na & k ions across the plasma membrane. this action creates the electrochemical gradient of na & k, providing the energy for active transport of various nutrients.catalytic activity: atp + h(2)o + h(+)(in) + na(+)(out) = adp + phosphate + h(+)(out) + na(+)(in).subunit…
97710_f_at	Terf2ip	AI425990:mg38e07.x1 Mus musculus cDNA, 3 end /clone=IMAGE-426084 /clone_end=3 /gb=AI425990 /gi=4271921 /ug=Mm.38264 /len=407 /STRA=rev	44.6	A	52	P	40.3	A	25.3	A	71.3	M	50.1	A	108.7	A	44.5	A	57	A	82.2	P
102798_at	Adm	U77630:Adrenomedullin /cds=(175,729) /gb=U77630 /gi=1684819 /ug=Mm.1408 /len=1381 /STRA=for	42.9	A	63.6	A	77.4	A	48	A	94.6	P	142.2	P	141.5	M	119.5	P	147.7	M	114	P	function: am and pamp are potent hypotensive and vasodilatator agents.subcellular location: secreted.similarity: belongs to the adrenomedullin family.	function: am and pamp are potent hypotensive and vasodilatator agents. numerous actions have been reported most related to the physiologic control of fluid and electrolyte homeostasis. in the kidney, am is diuretic and natriuretic, and both am and pamp inhibit aldosterone secretion by direct adrenal actions. in pituitary gland, both peptides at physiologically relevant doses inhibit basal acth se…	Adrenomedullin, a hypotensive peptide found in human pheochromocytoma, consists of 52 amino acids, has 1 intramolecular disulfide bond, and shows a slight homology with the calcitonin gene-related peptide. It may function as a hormone in circulation control because it is found in blood in a considerable concentration. The precursor, called preproadrenomedullin, is 185 amino acids long. By RNA-blo…
93106_i_at	-	M20878:Murine T-cell receptor beta-chain mRNA, VDJ region, clone 7.9R.1F8 /cds=(0,348) /gb=M20878 /gi=201833 /ug=Mm.16654 /len=349 /STRA=for	39.2	P	29.3	A	11	A	23	A	17.6	A	2.5	A	27.9	A	28.6	A	28.7	A	23.5	A
102749_at	Cox7a1	AF037370:Mus musculus cytochrome c oxidase subunit VIIa-H precursor (Cox7ah) mRNA, nuclear gene encoding mitochondrial protein, complete cds /cds=(23,265) /gb=AF037370 /gi=3213235 /ug=Mm.12907 /len=328 /STRA=for	39	A	77.2	A	107.9	A	85.3	A	150.2	P	93.8	A	98.8	A	120.5	A	55.3	A	92.5	A	function: this protein is one of the nuclear-coded polypeptide chains of cytochrome c oxidase, the terminal oxidase in mitochondrial electron transport.catalytic activity: 4 ferrocytochrome c + o(2) = 4 ferricytochrome c + 2 h(2)o.subcellular location: mitochondrial inner membrane.similarity: belongs to the cytochrome c oxidase viia family.	function: this protein is one of the nuclear-coded polypeptide chains of cytochrome c oxidase, the terminal oxidase in mitochondrial electron transport.catalytic activity: 4 ferrocytochrome c + o(2) = 2 h(2)o + 4 ferricytochrome c.subcellular location: mitochondrial inner membrane.similarity: belongs to the cytochrome c oxidase viia family.	Cytochrome c oxidase (COX), the terminal component of the mitochondrial respiratory chain, catalyzes the electron transfer from reduced cytochrome c to oxygen. This component is a heteromeric complex consisting of 3 catalytic subunits encoded by mitochondrial genes and multiple structural subunits encoded by nuclear genes. The mitochondrially-encoded subunits function in electron transfer, and th…
95369_at	Sepp1	AF021345:Mus musculus plasma selenoprotein P (SELP) gene, complete cds /cds=(56,1198) /gb=AF021345 /gi=4103141 /ug=Mm.22699 /len=2823 /STRA=for	30.2	A	57.7	A	42.7	A	40.8	A	39.5	A	35.3	A	57.8	A	12.3	A	69.3	P	47.4	A	function: might be responsible for some of the extracellular antioxidant defense properties of selenium or might be involved in the transport of selenium (by similarity).subcellular location: extracellular.tissue specificity: made in the liver and secreted into the plasma (by similarity).miscellaneous: the selenocysteines are all encoded by the opal codon, uga.	function: might be responsible for some of the extracellular antioxidant defense properties of selenium or might be involved in the transport of selenium.subcellular location: extracellular.tissue specificity: made in the liver and heart and secreted into the plasma. it is also found in the kidney.miscellaneous: the selenocysteines are all encoded by the opal codon, uga.	Selenoprotein P is an extracellular glycoprotein and is the only selenoprotein known to contain multiple selenocysteine residues. Two isoforms of this protein are Sep51 and Sep61. Sep51 lacks part of the C-terminal sequence. Selenoprotein P binds heparin and associates with endothelial cells. They are implicated as an oxidant defense in the extracellular space and in the transport of selenium.
95244_at	Zfp40	D10632:Zinc finger protein 40 /cds=(222,2408) /gb=D10632 /gi=286104 /ug=Mm.21025 /len=2754 /STRA=for	29.3	P	20.4	A	33.1	P	21.4	A	35	A	4.9	A	32.9	A	32.6	A	33.1	M	25.5	P
95879_at	-	C79052:C79052 Mus musculus cDNA, 3 end /clone=J0059F07 /clone_end=3 /gb=C79052 /gi=2519382 /ug=Mm.25008 /len=608 /STRA=rev	26.5	A	22.4	A	2.6	A	33.5	A	29.5	A	49.4	A	98.1	P	66.2	P	62.3	P	64.7	P
98829_at	Kcnj12	X80417:Potassium inwardly rectifying channel, subfamily J, member 12 /cds=(1,1284) /gb=X80417 /gi=550388 /ug=Mm.4970 /len=1618 /STRA=for	25.4	A	77.4	M	82.4	P	28.3	A	67.4	A	103.1	A	146.4	P	113.7	P	35.1	A	35.7	A	function: probably participates in establishing action potential waveform and excitability of neuronal and muscle tissues.inward rectifier k+ channels are characterized by a greater tendancy to allow potassium to flow into the cell rather than out of it. their voltage dependance is regulated by the concentration of extracellular potassium; as external k+ is raised, the voltage range of the channe…	function: probably participates in establishing action potential waveform and excitability of neuronal and muscle tissues.inward rectifier k+ channels are characterized by a greater tendancy to allow potassium to flow into the cell rather than out of it. their voltage dependance is regulated by the concentration of extracellular potassium; as external k+ is raised, the voltage range of the channe…	This gene encodes an inwardly rectifying K+ channel which may be blocked by divalent cations. This protein is thought to be one of multiple inwardly rectifying channels which contribute to the cardiac inward rectifier current (IK1). The gene is located within the Smith-Magenis syndrome region on chromosome 17.
93414_at	Abcb1b	M60348:Mouse multidrug-resistance protein (MDR1) gene, exons 1 and 2 /cds=(153,217) /gb=M60348 /gi=199102 /ug=Mm.6404 /len=218 /STRA=for	24.4	P	5.7	A	4.3	A	18.7	A	17.1	A	5.1	A	46.9	A	1.8	A	5.8	A	19.8	A	function: energy-dependent efflux pump responsible for decreased drug accumulation in multidrug-resistant cells.subcellular location: integral membrane protein.ptm: several phosphorylated serine residues are present in the linker domain.miscellaneous: in mouse the mdr gene family includes three or more related but distinct cellular genes.similarity: belongs to the abc transporter family. mdr subf…
102379_at	Rassf1	AW049415:UI-M-BH1-ane-g-11-0-UI.s1 Mus musculus cDNA, 3 end /clone=UI-M-BH1-ane-g-11-0-UI /clone_end=3 /gb=AW049415 /gi=5909944 /ug=Mm.12091 /len=572 /STRA=for	22.7	A	52.9	A	60.6	A	54.2	A	81.3	M	19	A	104.2	A	48.6	A	73.1	A	95.3	P
96905_at	Mir16	AI853945:UI-M-BH0-aiv-a-09-0-UI.s1 Mus musculus cDNA, 3 end /clone=UI-M-BH0-aiv-a-09-0-UI /clone_end=3 /gb=AI853945 /gi=5497851 /ug=Mm.30126 /len=379 /STRA=for	22.5	A	39.7	A	55.8	A	40.6	A	54.1	A	50.8	A	73	P	23.6	A	80	A	33.2	A
92600_f_at	-	AB018421:Mus musculus CYP4A10 mRNA for cytochrome P-450, complete cds /cds=(29,1558) /gb=AB018421 /gi=3738262 /ug=Mm.10742 /len=2077 /STRA=for	21.9	A	14.8	A	6.2	A	7.8	A	39.9	P	42.3	A	44.3	A	24.1	A	3.7	A	20.4	A
92763_at	-	U43892:ATP-binding cassette 7 /cds=(0,2084) /gb=U43892 /gi=1167981 /ug=Mm.4739 /len=2684 /STRA=for	21.7	A	42.1	A	23.7	A	21.9	A	38.1	M	34.9	P	56.7	A	3.4	A	12.4	A	23.7	A	function: could be involved in the transport of heme from the mitochondria to the cytosol. plays a central role in the maturation of cytosolic iron-sulfur (fe/s) cluster-containing proteins (by similarity).subunit: homodimer or heterodimer (potential).subcellular location: integral membrane protein. mitochondrial inner membrane (potential).similarity: belongs to the abc transporter family. mdr su…	function: could be involved in the transport of heme from the mitochondria to the cytosol.subunit: homodimer or heterodimer (potential).subcellular location: integral membrane protein. mitochondrial inner membrane (potential).disease: defects in abcb7 are the cause of x-linked sideroblastic anemia with ataxia (asat). asat is a recessive disorder characterized by an infantile to early childhood on…	The membrane-associated protein encoded by this gene is a member of the superfamily of ATP-binding cassette (ABC) transporters. ABC proteins transport various molecules across extra- and intra-cellular membranes. ABC genes are divided into seven distinct subfamilies (ABC1, MDR/TAP, MRP, ALD, OABP, GCN20, White). This protein is a member of the MDR/TAP subfamily. Members of the MDR/TAP subfamily a…
104743_at	Cdh13	AB022100:Mus musculus mRNA for T-cadherin, complete cds /cds=(108,2252) /gb=AB022100 /gi=4587237 /ug=Mm.24700 /len=2305 /STRA=for	20.6	A	112	A	127.9	A	127.3	A	65.3	A	159.7	A	173.8	M	130.2	A	119.5	A	206.3	P	function: cadherins are calcium dependent cell adhesion proteins. they preferentially interact with themselves in a homophilic manner in connecting cells; cadherins may thus contribute to the sorting of heterogeneous cell types. t-cadherin may act as a negative regulator of neural cell growth.subcellular location: attached to the membrane by a gpi-anchor (by similarity).similarity: contains 5 cad…	function: cadherins are calcium dependent cell adhesion proteins. they preferentially interact with themselves in a homophilic manner in connecting cells; cadherins may thus contribute to the sorting of heterogeneous cell types. t-cadherin may act as a negative regulator of neural cell growth.subcellular location: attached to the membrane by a gpi-anchor.tissue specificity: highly expressed in he…	This gene is a member of the cadherin superfamily. The encoded protein is a calcium dependent cell-cell adhesion glycoprotein comprised of five extracellular cadherin repeats, a transmembrane region but, unlike the typical cadherin superfamily member, lacks the highly conserved cytoplasmic region. This particular cadherin is a putative mediator of cell-cell interaction in the heart and may act as…
101893_r_at	Fts	Z67963:Fused toes /cds=(213,1091) /gb=Z67963 /gi=1067144 /ug=Mm.88777 /len=2173 /STRA=for	20.3	P	5.9	P	11.9	M	18.1	P	2	A	17.1	A	28.3	P	19.4	P	13.5	P	9.7	A
103532_at	-	AW120579:UI-M-BH1-ana-h-04-0-UI.s2 Mus musculus cDNA, 3 end /clone=UI-M-BH1-ana-h-04-0-UI /clone_end=3 /gb=AW120579 /gi=6095912 /ug=Mm.23288 /len=491 /STRA=rev	20	A	9.6	A	66.5	P	17.8	A	32.8	A	42	A	61.2	A	19.3	A	26.1	A	18.3	A
102118_at	-	C76020:C76020 Mus musculus cDNA, 3 end /clone=J0002B01 /clone_end=3 /gb=C76020 /gi=2516350 /ug=Mm.42670 /len=568 /STRA=rev	13.8	A	69.3	P	40.1	A	30.3	A	43.9	A	45.2	A	134	A	17.6	A	54	M	69.2	A
94838_r_at	Plf	K02245:Proliferin /cds=(4,678) /gb=K02245 /gi=200400 /ug=Mm.22777 /len=790 /STRA=for	4.4	A	17.6	A	14.5	A	5.2	A	11.1	A	31.3	A	30.6	A	5.6	A	29	A	49.9	P	function: may have a role in embryonic development. it is likely to provide a growth stimulus to target cells in maternal and fetal tissues during the development of the embryo at mid- gestation.subcellular location: secreted.similarity: belongs to the somatotropin/prolactin family.function: may have a role in embryonic development. it is likely to provide a growth stimulus to target cells in mat…
97714_r_at	-	W91600:MTA.G06.079.B Mus musculus cDNA, 3 end /clone=MTA.G06.079 /clone_end=3 /gb=W91600 /gi=1408026 /ug=Mm.38487 /len=384 /STRA=rev	1.9	A	4.1	A	9.1	A	2.2	A	9	A	30	A	28.6	A	25.1	A	23.6	M	28.9	P

## Sheet: "Activation"
Affymetrix ID	Gene Symbol	Genbank description	WT 0hr	WT 0hr	WT 30min	WT 30min	WT 3hr	WT 3hr	WT 12hr	WT 12hr	WT 24hr	WT 24hr	PU1 KO 0hr control	PU1KO 0hr control	PU1KO 30min	PU1KO 30min	PU1KO 3hour	PU1KO 3hour	PU1KO 12hr	PU1KO 12hr	PU1KO 24hr	PU1KO 24hr	Rodent Swissprot Function	Human Swissprot Function	Refseq Function
101110_at	Col6a3	AF064749; AF064749:Mus musculus type VI collagen alpha 3 subunit mRNA, complete cds /cds=(61,8034) /gb=AF064749 /gi=3236369 /ug=Mm.7562 /len=8775	3069.9	P	4640.5	P	5230.7	P	3078	P	3911.3	P	2824.4	P	3459.2	P	5235.4	P	2170.4	P	3234.6	P		function: collagen vi acts as a cell-binding protein.subunit: trimers composed of three different chains: alpha 1(vi), alpha 2(vi), and alpha 3(vi).alternative products: 2 isoforms; 1 (shown here) and 2; are produced by alternative splicing.ptm: prolines at the third position of the tripeptide repeating unit (g-x-y) are hydroxylated in some or all of the chains.disease: defects in col6a3 are a ca…	This gene encodes the alpha 3 chain, one of the three alpha chains of type VI collagen, a beaded filament collagen found in most connective tissues. The alpha 3 chain of type VI collagen is much larger than the alpha 1 and 2 chains. This difference in siz
101028_i_at	Actc1	M15501; M15501:Actin, alpha, cardiac /cds=(0,1127) /gb=M15501 /gi=191653 /ug=Mm.686 /len=1226	755.2	P	2507	P	4644.4	P	1470.8	P	1657.6	P	990.6	P	3763.5	P	5725.6	P	1330.9	P	2011.2	P
94817_at	Serpinh1	X60676; X60676:M.musculus HSP47 mRNA /cds=(256,1509) /gb=X60676 /gi=51449 /ug=Mm.22708 /len=2273	2600.7	P	2955.6	P	3953.6	P	2128.6	P	1978	P	2030.2	P	1712.6	P	3446.3	P	1282.2	P	1433.6	P	function: binds specifically to collagen. could be involved as a chaperone in the biosynthetic pathway of collagen.subcellular location: endoplasmic reticulum lumen.induction: by heat shock and retinoic acid.similarity: belongs to the serpin family.	function: binds specifically to collagen. could be involved as a chaperone in the biosynthetic pathway of collagen.subcellular location: endoplasmic reticulum lumen.induction: by heat shock.similarity: belongs to the serpin family.
101554_at	Nfkbia	U57524; U57524:Mus musculus I kappa B alpha gene, exons 2-6, partial cds /cds=(0,717) /gb=U57524 /gi=4097334 /ug=Mm.8884 /len=815	777	P	828.5	P	3847.8	P	1363.9	P	891.4	P	927.7	P	1498.4	P	4861.9	P	997	P	1219.8	P	function: inhibitor of nf-kappa-b that tightly regulates nf-kappa- b activation by complexing and trapping it in the cytoplasm. may be involved in regulation of transcriptional responses to nf- kappa-b, including cell adhesion, immune and proinflammatory	function: inhibitor of nf-kappa-b that tightly regulates nf-kappa- b activation by complexing and trapping it in the cytoplasm. may be involved in regulation of transcriptional responses to nf- kappa-b, including cell adhesion, immune and proinflammatory responses, apoptosis, differentiation and growth. controlled by sequential serine-phosphorylation, ubiquitination and degradation. tyrosine-phos…
92567_at	Col5a2	L02918; L02918:Mouse procollagen type V alpha 2 (Col5a-2) mRNA, complete cds /cds=(0,4493) /gb=L02918 /gi=309180 /ug=Mm.10299 /len=4494	1655.3	P	3133.8	P	3767.6	P	1651.3	P	2719.9	P	1717.3	P	2417.6	P	2791.4	P	1245.9	P	1694.6	P		function: type v collagen is a member of group i collagen (fibrillar forming collagen). it is a minor connective tissue component of nearly ubiquitous distribution. type v collagen binds to dna, heparan sulfate, thrombospondin, heparin, and insulin.subunit: trimers of two alpha 1(v) and one alpha 2(v) chains in most tissues and trimers of one alpha 1(v), one alpha 2(v), and one alpha 3(v) chains …	This gene encodes an alpha chain for one of the low abundance fibrillar collagens. Fibrillar collagen molecules are trimers that can be composed of one or more types of alpha chains. Type V collagen is found in tissues containing type I collagen and appears to regulate the assembly of heterotypic fibers composed of both type I and type V collagen. This gene product is closely related to type XI c…
104598_at	Dusp1	X61940; X61940:Mouse mRNA for a growth factor-inducible immediate early gene (3CH134) /cds=(139,1242) /gb=X61940 /gi=49735 /ug=Mm.2404 /len=1933	733.1	P	1000.2	P	3124.6	P	1289	P	1056.7	P	730.5	P	1653.1	P	5258.2	P	988	P	1206.3	P	function: dual specificity phosphatase that dephosphorylates map kinase erk2 on both thr-183 and tyr-185.catalytic activity: protein tyrosine phosphate + h(2)o = protein tyrosine + phosphate.catalytic activity: a phosphoprotein + h(2)o = a protein + phosphate.induction: by growth factors.similarity: belongs to the non-receptor class of the protein- tyrosine phosphatase family. dual specificity su…	function: dual specificity phosphatase that dephosphorylates map kinase erk2 on both thr-183 and tyr-185.catalytic activity: protein tyrosine phosphate + h(2)o = protein tyrosine + orthophosphate.induction: by oxidative stress and heat shock.similarity: belongs to the non-receptor class of the protein- tyrosine phosphatase family. dual specificity subfamily.	The expression of DUSP1 gene is induced in human skin fibroblasts by oxidative/heat stress and growth factors. It specifies a protein with structural features similar to members of the non-receptor-type protein-tyrosine phosphatase family, and which has significant amino-acid sequence similarity to a Tyr/Ser-protein phosphatase encoded by the late gene H1 of vaccinia virus. The bacterially expres…
93517_at	Col6a2	Z18272; Z18272:Procollagen, type VI, alpha 2 /cds=(0,1115) /gb=Z18272 /gi=57957 /ug=Mm.1949 /len=1562	1574	P	3150.8	P	2782.2	P	1732.2	P	1807.3	P	1761.3	P	2044.3	P	2865	P	1295.2	P	1923.1	P	function: collagen vi acts as a cell-binding protein.subunit: trimers composed of three different chains: alpha 1(vi), alpha 2(vi), and alpha 3(vi).tissue specificity: highly expressed in adipose tissue, lung, adrenal glands and ovary. lower levels in testis, tongue, skin, kidney, heart, intestine and spleen. no expression in skeletal muscle or liver.ptm: prolines at the third position of the tri…	function: collagen vi acts as a cell-binding protein.subunit: trimers composed of three different chains: alpha 1(vi), alpha 2(vi), and alpha 3(vi).alternative products: 3 isoforms; 2c2 (shown here), 2c2a and 2c2a''; are produced by alternative splicing.ptm: prolines at the third position of the tripeptide repeating unit (g-x-y) are hydroxylated in some or all of the chains.similarity: contains 3…	This gene encodes one of the three alpha chains of type VI collagen, a beaded filament collagen found in most connective tissues. The product of this gene contains several domains similar to von Willebrand Factor type A domains. These domains have been sh
103990_at	Fosb	X14897; X14897:FBJ osteosarcoma oncogene B /cds=(1201,2217) /gb=X14897 /gi=50991 /ug=Mm.26091 /len=4145	398.3	A	451.9	A	2319.1	P	391	A	367.9	A	326.9	A	501.3	A	4328.9	P	688.3	A	282.3	A	function: fosb interacts with jun proteins enhancing their dna binding activity.subunit: heterodimer (by similarity).subcellular location: nuclear.induction: by growth factors.similarity: belongs to the bzip family. fos subfamily.	function: fosb interacts with jun proteins enhancing their dna binding activity.subunit: heterodimer (by similarity).subcellular location: nuclear.similarity: belongs to the bzip family. fos subfamily.	The Fos gene family consists of 4 members: FOS, FOSB, FOSL1, and FOSL2. These genes encode leucine zipper proteins that can dimerize with proteins of the JUN family, thereby forming the transcription factor complex AP-1. As such, the FOS proteins have been implicated as regulators of cell proliferation, differentiation, and transformation.
101095_at	Mfap2	L23769; L23769:Microfibril-associated glycoprotein /cds=(80,631) /gb=L23769 /gi=440831 /ug=Mm.7386 /len=1020	730.9	P	1489.9	P	1855.4	P	703.1	P	889.5	P	803.6	P	1230	P	1791.9	P	497.5	P	713.6	P	function: component of the elastin-associated microfibrils. binds tropoelastin.subcellular location: secreted; extracellular matrix.ptm: forms intermolecular disulfide bonds either with other magp- 1 molecules or with other components of the microfibrils. may form transglutaminase cross-links.ptm: o-glycosylated (by similarity).similarity: belongs to the magp-1 / magp-2 family.	function: component of the elastin-associated microfibrils. binds tropoelastin.subcellular location: secreted; extracellular matrix.ptm: forms intermolecular disulfide bonds either with other magp- 1 molecules or with other components of the microfibrils. may form transglutaminase cross-links.ptm: o-glycosylated.similarity: belongs to the magp-1 / magp-2 family.	Microfibrillar-associated protein 2 is a major antigen of elastin-associated microfibrils and a candidate for involvement in the etiology of inherited connective tissue diseases. This gene encodes two transcripts with two alternatively spliced 5'' untranslated exons. These two transcripts contain the same 8 coding exons, and therefore, encode the same protein. Transcript Variant (NP_059453): This…
99109_at	Ier2	M59821; M59821:Mouse growth factor-inducible protein (pip92) mRNA, complete cds /cds=(103,768) /gb=M59821 /gi=200354 /ug=Mm.399 /len=1515	739	P	898.4	P	1723.6	P	1096.8	P	819.3	P	920.5	P	1012.4	P	3227	P	916.3	P	872.1	P
98579_at	Egr1	M28845; M28845:Early growth response 1 /cds=(489,2090) /gb=M28845 /gi=1325981 /ug=Mm.3765 /len=3476	706.4	P	724.1	P	1459.6	P	605.6	P	516.6	P	803.8	P	820.2	P	2726.3	P	842.6	P	622.3	P	function: transcriptional regulator. recognize and binds to the dna sequence 5''-cgcccccgc-3''(egr-site). activate the transcription of target genes whose products are required for mitogenesis and differentiation.subcellular location: nuclear.induction: by growth factors.similarity: belongs to the egr family of c2h2-type zinc-finger proteins.	function: transcriptional regulator. recognize and binds to the dna sequence 5''-cgcccccgc-3''(egr-site). activate the transcription of target genes whose products are required for mitogenesis and differentiation.subcellular location: nuclear.induction: by growth factors.similarity: belongs to the egr family of c2h2-type zinc-finger proteins.
102362_i_at	Junb	U20735; U20735:Mus musculus transcription factor junB (junB) gene, 5' region and complete cds /cds=(294,1328) /gb=U20735 /gi=965003 /ug=Mm.1167 /len=1786	413.2	A	270.4	A	1358.1	P	851.1	P	463.2	M	474.6	M	575.6	M	2485.6	P	633.7	P	693.4	P	function: transcription factor involved in regulating gene activity following the primary growth factor response. binds to the dna sequence tgac/gtca.subunit: binds dna as an homodimer or as an heterodimer with another member of the jun/fos family.subcellular location: nuclear.induction: by growth factors.similarity: belongs to the bzip family. jun subfamily.	function: transcription factor involved in regulating gene activity following the primary growth factor response. binds to the dna sequence tgac/gtca.subunit: binds dna as an homodimer or as an heterodimer with another member of the jun/fos family.subcellular location: nuclear.induction: by growth factors.similarity: belongs to the bzip family. jun subfamily.
102363_r_at	Junb	U20735; U20735:Mus musculus transcription factor junB (junB) gene, 5' region and complete cds /cds=(294,1328) /gb=U20735 /gi=965003 /ug=Mm.1167 /len=1786	762	P	355.1	P	1319.5	P	1241.7	P	318.7	P	712.2	P	620.2	P	2938.7	P	566.4	P	1023.5	P	function: transcription factor involved in regulating gene activity following the primary growth factor response. binds to the dna sequence tgac/gtca.subunit: binds dna as an homodimer or as an heterodimer with another member of the jun/fos family.subcellular location: nuclear.induction: by growth factors.similarity: belongs to the bzip family. jun subfamily.	function: transcription factor involved in regulating gene activity following the primary growth factor response. binds to the dna sequence tgac/gtca.subunit: binds dna as an homodimer or as an heterodimer with another member of the jun/fos family.subcellular location: nuclear.induction: by growth factors.similarity: belongs to the bzip family. jun subfamily.
93975_at	-	AI853531; AI853531:UI-M-BH0-ajd-f-01-0-UI.s1 Mus musculus cDNA, 3' end /clone=UI-M-BH0-ajd-f-01-0-UI /clone_end=3' /gb=AI853531 /gi=5497437 /ug=Mm.21679 /len=425	405.1	P	342.6	M	1294.5	P	810.4	P	458.4	P	427.4	P	608.4	P	877.1	P	626.5	P	849.2	P
104149_at	-	AI642048; AI642048:ub75b05.x1 Mus musculus cDNA, 3' end /clone=IMAGE-1383537 /clone_end=3' /gb=AI642048 /gi=4720523 /ug=Mm.22188 /len=434	238.3	P	339.2	P	1294.3	P	406.3	P	403.5	P	208.3	P	552	P	2017.8	P	487	P	616.5	P
92607_at	Mest	AF017994; AF017994:Mus musculus Peg1/MEST protein (Peg1/MEST) gene, partial cds /cds=(247,427) /gb=AF017994 /gi=2570405 /ug=Mm.1089 /len=428	609.6	P	1107	P	1292.7	P	952	P	1199.1	P	598.1	P	617.1	P	1292.8	P	483.1	P	792.8	P
98440_at	2510002C21Rik	AA596710; AA596710:vm60d08.r1 Mus musculus cDNA, 5' end /clone=IMAGE-1002639 /clone_end=5' /gb=AA596710 /gi=2412145 /ug=Mm.34497 /len=396	631.8	P	807.4	P	1274.8	P	387.3	P	660.6	P	763.5	P	451.6	P	979.5	P	320.7	P	329.7	P		function: catalyzes the conversion of leukotriene b4 into its biologically less active metabolite, 12-oxo-leukotriene b4. this is an initial and key step of metabolic inactivation of leukotriene b4 in various tissues other than leukocytes.subunit: monomer (by similarity).subcellular location: cytoplasmic.tissue specificity: high expression in the kidney, liver, and intestine but not in leukocytes…
98561_at	Tnni1	AJ242874; AJ242874:Mus musculus mRNA for slow skeletal muscle troponin I (Tnni1 gene) /cds=(143,706) /gb=AJ242874 /gi=5457404 /ug=Mm.36900 /len=1054	452.5	A	846.2	P	1268.7	P	618.5	P	611.1	P	593.4	A	1200.2	P	2110.5	P	519.2	M	928.6	P		function: troponin i is the inhibitory subunit of troponin, the thin filament regulatory complex which confers calcium-sensitivity to striated muscle actomyosin atpase activity.miscellaneous: troponin i binds to actin-tropomyosin.
94906_at	Adh1	M22679; M22679:Mouse alcohol dehydrogenase class I gene (ADH-A-2) /cds=(0,1127) /gb=M22679 /gi=191715 /ug=Mm.2409 /len=1128	285.2	A	591.9	A	1248.3	P	322.1	A	510.2	P	449.3	A	504	P	1043.2	P	428.9	A	432.4	A	catalytic activity: an alcohol + nad(+) = an aldehyde or ketone + nadh.cofactor: zinc.subunit: dimer of identical or nonidentical chains of three types (a, b, c), which are coded by 3 separate genes at different loci.subcellular location: cytoplasmic.tissue specificity: expressed at high levels in the liver, small intestine and eye, at moderate levels in kidney, ovary and uterus, and at low level…
98083_at	-	AW049031; AW049031:UI-M-BH1-amp-g-08-0-UI.s1 Mus musculus cDNA, 3' end /clone=UI-M-BH1-amp-g-08-0-UI /clone_end=3' /gb=AW049031 /gi=5909560 /ug=Mm.34576 /len=473	404	P	523.9	P	1244.7	P	619.4	P	606.3	P	533.3	P	624.9	P	2352.2	P	330.7	P	685.3	P
93284_at	Cirbp	D78135; D78135:Mus musculus mRNA for CIRP, complete cds /cds=(82,600) /gb=D78135 /gi=1060918 /ug=Mm.17898 /len=1256	684.1	P	1020.2	P	1236.5	P	712.9	P	789.8	P	558.6	P	1289.5	P	1516.8	P	971.4	P	784.3	P	function: seems to play an essential role in cold-induced suppression of cell proliferation.subcellular location: nuclear; nucleoplasm.tissue specificity: ubiquitous.induction: by cold stress.similarity: contains 1 rna recognition motif (rrm).	function: seems to play an essential role in cold-induced suppression of cell proliferation.subcellular location: nuclear; nucleoplasm (by similarity).tissue specificity: ubiquitous.induction: by cold stress an in response to dna damage induced by uv irradiation or uv mimetic agents.similarity: contains 1 rna recognition motif (rrm).
102371_at	Nr4a1	X16995; X16995:Hormone receptor /cds=(2,1807) /gb=X16995 /gi=53312 /ug=Mm.119 /len=2351	185.4	P	157.6	A	1208.7	P	213.2	P	139.7	P	143.5	A	314.3	P	1891.3	P	301.5	P	261.1	P	function: orphan nuclear receptor. may act concomitantly with nurr1 in regulating the expression of delayed-early genes during liver regeneration.subcellular location: nuclear.tissue specificity: highest levels occur in the testis followed by brain and muscle tissue.developmental stage: highest levels are found in the adult with barely detectable levels in pre- and early postnatal tissue.inductio…	function: orphan nuclear receptor.subcellular location: nuclear.tissue specificity: fetal muscle and adult liver, brain, and thyroid.induction: by growth-stimulating agents.similarity: belongs to the nuclear hormone receptors family. nr4 subfamily.
94297_at	Fkbp5	U16959; U16959:FK506 binding protein 5, 51 kDa /cds=(219,1589) /gb=U16959 /gi=915279 /ug=Mm.22595 /len=2285	408.1	P	607.8	P	1160.6	P	869.8	P	615.2	P	447	P	805.4	P	1307.9	P	701	P	1209.2	P	function: interacts with progesterone receptor (by similarity).catalytic activity: cis-trans isomerization of proline imidic peptide bonds in oligopeptides.enzyme regulation: inhibited by both fk506 and rapamycin.subcellular location: nuclear and cytoplasmic.tissue specificity: widely expressed, highest levels found in the liver, skeletal muscle, kidney and thymus. expression is regulated during …	function: interacts with functionally mature hetero-oligomeric progesterone receptor complexes along with hsp90 and p23.catalytic activity: cis-trans isomerization of proline imidic peptide bonds in oligopeptides.enzyme regulation: inhibited by fk506 but not cyclosporin.subcellular location: nuclear and cytoplasmic.tissue specificity: widely expressed, enriched in testis compared to other tissues…	The protein encoded by this gene is a member of the immunophilin protein family, which play a role in immunoregulation and basic cellular processes involving protein folding and trafficking. This encoded protein is a cis-trans prolyl isomerase that binds to the immunosuppressants FK506 and rapamycin. It is thought to mediate calcineurin inhibition. It also interacts functionally with mature heter…
93728_at	Tgfb1i4	X62940; X62940:Transforming growth factor beta 1 induced transcript 4 /cds=(186,617) /gb=X62940 /gi=54928 /ug=Mm.20927 /len=1706	767.9	P	797.1	P	1116.2	P	865.2	P	849.9	P	639.8	P	774.6	P	1372.8	P	796.9	P	657.7	P	function: transcriptional repressor. acts on the c-type natriuretic peptide (cnp) promoter.subunit: forms homodimer or heterodimer. can form an heterodimer with tilz2/thg-1 (by similarity).subcellular location: nuclear and cytoplasmic.tissue specificity: fairly ubiquitous, slightly higher in bone.induction: by transforming growth factor beta-1 and other growth factors.similarity: belongs to the t…	function: transcriptional repressor. acts on the c-type natriuretic peptide (cnp) promoter.subunit: forms homodimer or heterodimer. can form an heterodimer with tilz2/thg-1.subcellular location: nuclear and cytoplasmic (by similarity).similarity: belongs to the tsc-22/dip/bun family.
94384_at	-	X67644; X67644:M.musculus gly96 mRNA /cds=UNKNOWN /gb=X67644 /gi=287803 /ug=Mm.25613 /len=1938	399.1	P	151.6	A	1108.9	P	901	P	475.4	P	375.2	P	460.8	P	1742.8	P	604.3	P	825.8	P	function: not known; expressed during the g0-g1 transition of the cell cycle.subcellular location: type ii membrane protein (potential).tissue specificity: expressed predominantly in the lung, testes and the uterus.induction: by serum growth factors and tpa.ptm: glycosylated.similarity: strong, to human ortholog.	subcellular location: type ii membrane protein (potential).induction: by radiation, tpa, okadaic acid and tnf-alpha.ptm: glycosylated.similarity: strong, to mouse ortholog.caution: ref.4 sequence differs from that shown due to frameshifts.	This gene functions in the protection of cells from Fas- or tumor necrosis factor type alpha-induced apoptosis. Alternative splicing of this gene results in two transcript variants. Transcript Variant (NP_003888): This variant (short) represents the shorter of the two variants. This variant lacks the 111 nt internal fragment of the coding region but maintains the same reading frame. The encoded p…
97819_at	Gsto1	AI843119; AI843119:UI-M-AK1-aes-f-05-0-UI.s1 Mus musculus cDNA, 3' end /clone=UI-M-AK1-aes-f-05-0-UI /clone_end=3' /gb=AI843119 /gi=5477332 /ug=Mm.282 /len=199	462.4	P	865.3	P	1100.7	P	701.2	P	985.8	P	640.6	P	660.7	P	1119.7	P	455.4	P	907.8	P	function: exhibits glutathione-dependent thiol transferase and dehydroascorbate reductase activities (by similarity).catalytic activity: rx + glutathione = hx + r-s-glutathione.subunit: homodimer (by similarity).subcellular location: cytoplasmic (by similarity).similarity: belongs to the gst superfamily. omega family.	function: exhibits glutathione-dependent thiol transferase and dehydroascorbate reductase activities.catalytic activity: rx + glutathione = hx + r-s-glutathione.subunit: homodimer.subcellular location: cytoplasmic.tissue specificity: ubiquitous. highest expression in liver, skeletal muscle, and heart, and lowest expression in brain, placenta, and lung.similarity: belongs to the gst superfamily. o…	Human GSTTLp28 is a homolog of mouse p28. Mouse p28 belongs to a family of theta class glutathione S-transferase-like (GSTTL) proteins. It acts as a small stress response protein, likely involved in cellular redox homeostasis. The function of human GSTTLp28 has not been reported.
104155_f_at	Atf3	U19118; U19118:Mus musculus transcription factor LRG-21 mRNA, complete cds /cds=(167,712) /gb=U19118 /gi=633751 /ug=Mm.2706 /len=1897	316.2	P	303.8	P	1085.2	P	316	P	320.4	P	272.9	P	335.6	P	2693.3	P	266.2	P	293.3	P	function: this protein binds the camp response element (cre) (consensus: 5''gtgacgt(a/c)(a/g)-3''), a sequence present in many viral and cellular promoters. represses transcription from promoters with atf sites. it may repress transcription by stabilizing the binding of inhibitory co-factors at the promoter (by similarity).subunit: binds dna as a homodimer or a heterodimer.subcellular location: n…	function: this protein binds the camp response element (cre) (consensus: 5''-gtgacgt[ac][ag]-3''), a sequence present in many viral and cellular promoters. represses transcription from promoters with atf sites. it may repress transcription by stabilizing the binding of inhibitory co-factors at the promoter. an alternative spliced form (atf3-delta-zip) activates transcription presumably by sequest…	Activating transcription factor 3 (ATF3)is a member of the mammalian activation transcription factor/cAMP responsive element-binding (CREB) protein family of transcription factors. It encodes a protein with a calculated molecular mass of 22 kD. ATF3 repr
92830_s_at	Zfp36	X14678; X14678:Zinc finger protein 36 /cds=(756,1307) /gb=X14678 /gi=54803 /ug=Mm.1298 /len=2282	376.3	A	237.7	A	1078	P	473.6	P	396.1	P	263.2	A	360.3	A	1668.6	P	419.6	P	528	P	function: probable regulatory protein with a novel zinc finger structure involved in regulating the response to growth factors. has been experimentaly shown to be able to bind zinc.subcellular location: nuclear.tissue specificity: especially abundant in intestine, thymus, and regenerating liver, and in macrophage cell line stimulated by gamma-interferon.induction: by growth factors and by extrace…	function: probable regulatory protein with a novel zinc finger structure involved in regulating the response to growth factors. has been experimentaly shown to be able to bind zinc.subcellular location: nuclear.induction: by stimulation with various mitogens.similarity: contains 2 cx(8)cx(5)cx(3)h-type zinc fingers.
101069_g_at	Mkrn1	AA656621; AA656621:vr49a10.s1 Mus musculus cDNA, 5' end /clone=IMAGE-1123962 /clone_end=5' /gb=AA656621 /gi=2592775 /ug=Mm.7198 /len=335	425.1	P	788.4	P	1068.8	P	466	P	462.5	P	412.1	P	1632.4	P	1695	P	457.6	P	621	P	similarity: contains 1 ring-type zinc finger.similarity: contains 4 c3h1-type zinc fingers.	tissue specificity: ubiquitous.similarity: contains 1 ring-type zinc finger.similarity: contains 4 c3h1-type zinc fingers.
95348_at	Cxcl1	J04596; J04596:GRO1 oncogene /cds=(1,291) /gb=J04596 /gi=201042 /ug=Mm.21013 /len=884	15.9	A	7.8	A	1064.8	P	114.9	A	15.3	A	18.6	A	25.4	A	1780.3	P	72.1	A	83.9	A	function: has chemotactic activity for neutrophils. contributes to neutrophil activation during inflammation (by similarity).induction: by platelet-derived growth factor. in lung, by lipopolysaccharide or inflammation (by similarity).similarity: belongs to the intercrine alpha family (small cytokine c-x-c) (chemokine cxc).
98988_at	Mail	AA614971; AA614971:vo32e09.r1 Mus musculus cDNA, 5' end /clone=IMAGE-1051624 /clone_end=5' /gb=AA614971 /gi=2502199 /ug=Mm.3732 /len=137	83	P	91.2	P	1009.7	P	121.7	P	182	P	83.8	P	122.4	P	977.8	P	175.8	P	93.4	P			This gene is a member of the ankyrin-repeat family and is induced by lipopolysaccharide (LPS). The C-terminal portion of the encoded product which contains the ankyrin repeats, shares high sequence similarity with the I kappa B family of proteins. The latter are known to play a role in inflammatory responses to LPS by their interaction with NF-B proteins through ankyrin-repeat domains. Studies in…
95430_f_at	-	AI854154; AI854154:UI-M-BH0-ajw-h-03-0-UI.s1 Mus musculus cDNA, 3' end /clone=UI-M-BH0-ajw-h-03-0-UI /clone_end=3' /gb=AI854154 /gi=5498060 /ug=Mm.24460 /len=561	270.6	P	759.9	P	1003.7	P	752.3	P	269.8	P	866.9	P	608.5	P	796.3	P	310.1	P	263.3	P			The protein encoded by this gene was identified by a two-hybrid screen using CD4 as the bait. It binds to the hydrophobic C-terminal amino acids of CD4 which are involved in repression of T cell activation. The interaction with CD4 is mediated by the noncatalytic alpha/beta hydrolase fold domain of this protein. It is thus proposed that this gene product modulates the stimulatory activity of CD4.
95349_g_at	Cxcl1	J04596; J04596:GRO1 oncogene /cds=(1,291) /gb=J04596 /gi=201042 /ug=Mm.21013 /len=884	12.9	A	80.1	A	983.9	P	159	M	15.3	A	40.1	A	67.4	A	1191.4	P	69	A	117	A	function: has chemotactic activity for neutrophils. contributes to neutrophil activation during inflammation (by similarity).induction: by platelet-derived growth factor. in lung, by lipopolysaccharide or inflammation (by similarity).similarity: belongs to the intercrine alpha family (small cytokine c-x-c) (chemokine cxc).
93974_at	-	AW212475; AW212475:uo89c05.x1 Mus musculus cDNA, 3' end /clone=IMAGE-2649704 /clone_end=3' /gb=AW212475 /gi=6518562 /ug=Mm.21679 /len=230	416.8	P	286.8	M	973.5	P	504.5	P	250.3	M	292.5	A	236.6	P	736.6	P	467.6	P	432.8	P
92768_s_at	-	M15268; M15268:Aminolevulinic acid synthase 2, erythroid /cds=(0,1760) /gb=M15268 /gi=191857 /ug=Mm.1217 /len=1896	260.8	A	820.2	P	942.3	P	268.6	A	326.1	P	391.3	P	2004.8	P	2811	P	426.3	A	517.8	P	catalytic activity: succinyl-coa + glycine = 5-aminolevulinate + coa + co(2).cofactor: pyridoxal phosphate.pathway: first and rate-limiting step in heme biosynthesis.subunit: homodimer.subcellular location: mitochondrial matrix.tissue specificity: erythroid-specific.miscellaneous: there are two delta-ala synthetase in vertebrates: an erythroid- specific form and one (housekeeping) which is expres…	catalytic activity: succinyl-coa + glycine = 5-aminolevulinate + coa + co(2).cofactor: pyridoxal phosphate.pathway: first and rate-limiting step in heme biosynthesis.subunit: homodimer.subcellular location: mitochondrial matrix.tissue specificity: erythroid-specific.disease: defects in alas2 are the cause of x-linked sideroblastic anemia (xlsa).miscellaneous: there are two delta-ala synthetase in…	The nuclear ALAS2 gene specifies an erythroid-specific mitochondrially located enzyme. The ALAS2 gene product catalyzes the first step in the heme biosynthetic pathway. A second delta-aminolevulinate synthase gene (ALAS1)is located on chromosome 3 and is expressed in all tissues. A defective ALAS2 gene causes X-linked pyridoxine-responsive sideroblastic anemia (Hypochromic Anemia).
94288_at	H1f2	J03482; J03482:Mouse histone H1 gene, complete cds /cds=(42,680) /gb=J03482 /gi=193847 /ug=Mm.22570 /len=725	469.1	M	597.6	A	904.8	P	690.6	P	493.7	M	338.4	A	786.3	P	1019.5	P	714.8	M	515.2	A	function: histones h1 are necessary for the condensation of nucleosome chains into higher order structures.subcellular location: nuclear.similarity: belongs to the histone h1/h5 family.	function: histones h1 are necessary for the condensation of nucleosome chains into higher order structures.subcellular location: nuclear.similarity: belongs to the histone h1/h5 family.	Histones are basic nuclear proteins that are responsible for the nucleosome structure of the chromosomal fiber in eukaryotes. Two molecules of each of the four core histones (H2A, H2B, H3, and H4) form an octamer, around which approximately 146 bp of DNA is wrapped in repeating units, called nucleosomes. The linker histone, H1, interacts with linker DNA between nucleosomes and functions in the co…
93528_s_at	Klf9	AI848050; AI848050:UI-M-AH1-agp-g-10-0-UI.s1 Mus musculus cDNA, 3' end /clone=UI-M-AH1-agp-g-10-0-UI /clone_end=3' /gb=AI848050 /gi=5491956 /ug=Mm.19788 /len=377	446.4	P	583.5	P	897.7	P	636.6	P	509.4	P	666.8	P	1478.3	P	2083.6	P	892.5	P	1328.3	P	function: transcription factor that binds to gc box promoter elements. selectively activates mrna synthesis from genes containing tandem repeats of gc boxes but represses genes with a single gc box.subcellular location: nuclear.	function: transcription factor that binds to gc box promoter elements. selectively activates mrna synthesis from genes containing tandem repeats of gc boxes but represses genes with a single gc box.subcellular location: nuclear.	Basic transcription element binding protein 1 (BTEB1) is a transcription factor that binds to GC box elements located in the promoter. Binding of BTEB1 to a single GC box inhibits mRNA expression while BTEB1 binding to tandemly repeated GC box elements activates transcription.
99602_at	Tieg	AF064088; AF064088:Mus musculus transcription factor GIF mRNA, complete cds /cds=(109,1548) /gb=AF064088 /gi=3139151 /ug=Mm.4292 /len=3036	532.3	P	418.2	P	891.6	P	611.2	P	573.5	P	374.3	P	474.4	P	946	P	543.3	P	610.5	P	function: transcriptional repressor involved in the regulation of cell growth. inhibits cell growth.subcellular location: nuclear.induction: by tgf beta and gdnf.similarity: belongs to the sp1 family of c2h2-type zinc-finger proteins.	function: transcriptional repressor involved in the regulation of cell growth. inhibits cell growth.subcellular location: nuclear.induction: by tgf beta.similarity: belongs to the sp1 family of c2h2-type zinc-finger proteins.
99535_at	Ccr4	AW047630; AW047630:UI-M-BH1-akm-g-06-0-UI.s1 Mus musculus cDNA, 3' end /clone=UI-M-BH1-akm-g-06-0-UI /clone_end=3' /gb=AW047630 /gi=5908159 /ug=Mm.42187 /len=385	321.1	P	247.4	P	884.6	P	371.7	P	337.6	P	293.1	P	238.8	P	445.3	P	403.2	P	337.7	P	function: component of the circadian clock or downstream effector of clock function. exhibits a high amplitude circadian rhythm with maximal levels in early evening. in constant darkness or constant light, the amplitude of the rhythm decreases (by similarity).similarity: belongs to the ccr4/nocturin family.	function: component of the circadian clock or downstream effector of clock function. exhibits a high amplitude circadian rhythm with maximal levels in early evening. in constant darkness or constant light, the amplitude of the rhythm decreases (by similarity).similarity: belongs to the ccr4/nocturin family.
96336_at	Gatm	AI844626; AI844626:UI-M-AL1-ahr-a-04-0-UI.s1 Mus musculus cDNA, 3' end /clone=UI-M-AL1-ahr-a-04-0-UI /clone_end=3' /gb=AI844626 /gi=5488532 /ug=Mm.29975 /len=568	347.7	P	431.5	P	777.8	P	321.9	P	435.3	P	322.5	P	365.6	P	780.5	P	275.8	P	496.5	P	catalytic activity: l-arginine + glycine = l-ornithine + guanidoacetate.pathway: creatine biosynthesis; first and rate-limiting step.subunit: homodimer (by similarity).subcellular location: mitochondrial inner membrane (by similarity).similarity: belongs to the amidinotransferase family.	catalytic activity: l-arginine + glycine = l-ornithine + guanidoacetate.pathway: first and rate-limiting step in creatine biosynthesis.subunit: homodimer. there is an equilibrium between the monomeric and dimeric forms, shifted towards the side of the monomer.subcellular location: there are two isoforms; a mitochondrial and a cytoplasmic form. the mitochondrial form is found in the intermembrane …
100716_at	Has1	D82964; D82964:Hyaluronan synthase1 /cds=(48,1799) /gb=D82964 /gi=1339939 /ug=Mm.2542 /len=2102	98.1	A	185.9	A	776.5	P	213.4	A	104.8	A	157.3	A	116.1	A	579.6	P	147.8	A	245.1	A	function: plays a role in hyaluronan/hyaluronic acid (ha) synthesis. also able to catalyze the synthesis of chito- oligosaccharide depending on the substrate.pathway: hyaluronate synthesis, which has a repeating unit consisting of glucuronic acid (glca) and n-acetylgalactosamine (glcnac).subcellular location: integral membrane protein (probable).similarity: belongs to the nodc/has family.	function: plays a role in hyaluronan/hyaluronic acid (ha) synthesis. also able to catalyze the synthesis of chito- oligosaccharide depending on the substrate.pathway: hyaluronate synthesis, which has a repeating unit consisting of glucuronic acid (glca) and n-acetylgalactosamine (glcnac).subcellular location: integral membrane protein (probable).tissue specificity: highly expressed in ovary follo…	Hyaluronan or hyaluronic acid (HA) is a high molecular weight unbranched polysaccharide synthesized by a wide variety of organisms from bacteria to mammals, and is a constituent of the extracellular matrix. It consists of alternating glucuronic acid and
94448_at	Bcl10	AJ006289; AJ006289:Mus musculus mRNA for bcl-10 protein /cds=(78,779) /gb=AJ006289 /gi=4049471 /ug=Mm.28782 /len=1756	369.3	P	352.9	P	751	P	483.5	P	353.8	P	274.4	P	313.1	P	750.3	P	363.9	P	377.1	P		function: promotes apoptosis, pro-caspase-9 maturation and activation of nf-kappab via nik and ikk. may be an adapter protein between upstream tnfr1-tradd-rip complex and the downstream nik- ikk-ikap complex.subunit: self-associates by card-card interacti	This gene was identified by its translocation in a case of mucosa-associated lymphoid tissue (MALT) lymphoma. The protein encoded by this gene contains a caspase recruitment domain (CARD), and has been shown to induce apoptosis and to activate NF-kappaB. This protein is reported to interact with other CARD domain containing proteins including CARD9, 10, 11 and 14, which are thought to function as…
94142_at	Csf3	M13926; M13926:Colony stimulating factor, granulocyte /cds=(67,693) /gb=M13926 /gi=193451 /ug=Mm.1238 /len=1363	376.3	A	341.3	A	701.4	P	348.2	P	335.6	M	443.7	M	367.5	A	463.2	P	401.6	A	208	P	function: granulocyte/macrophage colony-stimulating factors are cytokines that act in hematopoiesis by controlling the production, differentiation, and function of 2 related white cell populations of the blood, the granulocytes and the monocytes-macrophages. this csf induces granulocytes.subunit: monomer.subcellular location: secreted.ptm: o-glycosylated (by similarity).similarity: belongs to the…	function: granulocyte/macrophage colony-stimulating factors are cytokines that act in hematopoiesis by controlling the production, differentiation, and function of 2 related white cell populations of the blood, the granulocytes and the monocytes-macrophag
102216_at	Alox12b	Y14334; Y14334:Arachidonate 12-lipoxygenase, pseudogene 2 /cds=(175,2280) /gb=Y14334 /gi=3043452 /ug=Mm.10143 /len=2347	298.5	P	435.3	P	694.3	P	436.4	P	416.7	P	267.7	P	672.4	P	848.6	P	610.6	P	602.6	P	function: converts arachidonic acid to 12r- hydroperoxyeicosatetraenoic acid (12r-hpete).cofactor: iron (by similarity).pathway: biosynthesis of leukotrienes.tissue specificity: expressed in skin epidermis and other stratified epithelia including tongue and forestomach. low levels of expression are found in trachea, brain and lung. not expressed in intestine, liver, kidney, adipose tissue, muscle…	function: converts arachidonic acid to 12r- hydroperoxyeicosatetraenoic acid (12r-hpete).cofactor: iron (by similarity).pathway: biosynthesis of leukotrienes.tissue specificity: expressed in b-cells, hair follicles, foreskin keratinocytes and adult skin. also expressed in psoriatic tissue.similarity: belongs to the lipoxygenase family.
104286_at	-	AA795541; AA795541:vq96e09.r1 Mus musculus cDNA, 5' end /clone=IMAGE-1110184 /clone_end=5' /gb=AA795541 /gi=2858496 /ug=Mm.22260 /len=393	518	P	448.7	P	648.8	P	366.9	P	336.8	P	293.8	P	577.2	P	792.8	P	442.7	P	534.8	P
104156_r_at	Atf3	U19118; U19118:Mus musculus transcription factor LRG-21 mRNA, complete cds /cds=(167,712) /gb=U19118 /gi=633751 /ug=Mm.2706 /len=1897	424.2	P	408.6	P	637.5	P	323.8	M	294.1	P	354.9	M	537.1	M	946.1	P	454.3	P	296.9	M	function: this protein binds the camp response element (cre) (consensus: 5''gtgacgt(a/c)(a/g)-3''), a sequence present in many viral and cellular promoters. represses transcription from promoters with atf sites. it may repress transcription by stabilizing the binding of inhibitory co-factors at the promoter (by similarity).subunit: binds dna as a homodimer or a heterodimer.subcellular location: n…	function: this protein binds the camp response element (cre) (consensus: 5''-gtgacgt[ac][ag]-3''), a sequence present in many viral and cellular promoters. represses transcription from promoters with atf sites. it may repress transcription by stabilizing the binding of inhibitory co-factors at the promoter. an alternative spliced form (atf3-delta-zip) activates transcription presumably by sequest…	Activating transcription factor 3 (ATF3)is a member of the mammalian activation transcription factor/cAMP responsive element-binding (CREB) protein family of transcription factors. It encodes a protein with a calculated molecular mass of 22 kD. ATF3 repr
101450_at	Csf1	M21952; M21952:Mouse macrophage colony-stimulating factor (4 kb) mRNA, complete cds /cds=(159,1817) /gb=M21952 /gi=192804 /ug=Mm.795 /len=3922	135.2	A	180.6	A	574.6	P	140.6	A	219.3	A	187.5	A	248.1	A	557.8	P	256.8	A	332.1	A	function: granulocyte/macrophage colony-stimulating factors are cytokines that act in hematopoiesis by controlling the production, differentiation, and function of 2 related white cell populations of the blood, the granulocytes and the monocytes-macrophages.function: this csf induces macrophages.subunit: homodimer, linked by three disulfide bonds.	function: granulocyte/macrophage colony-stimulating factors are cytokines that act in hematopoiesis by controlling the production, differentiation, and function of 2 related white cell populations of the blood, the granulocytes and the monocytes-macrophages.function: this csf induces macrophages.subunit: homodimer, linked by three disulfide bonds.
97942_g_at	Capn6	Y12582; Y12582:M.musculus mRNA for calpain-like protease /cds=(129,2054) /gb=Y12582 /gi=2239139 /ug=Mm.30290 /len=2069	172.9	M	320.2	P	574.2	P	159.5	P	342.5	P	204.6	M	289.3	P	667.1	P	164.4	A	307.3	P	function: not known; does not seem to have protease activity as it has lost the active site residues.similarity: belongs to peptidase family c2; also known as the calpain family of thiol proteases.similarity: contains 1 c2 domain.	function: not known; does not seem to have protease activity as it has lost the active site residues.tissue specificity: expressed only in placenta.similarity: belongs to peptidase family c2; also known as the calpain family of thiol proteases.similarity: contains 1 c2 domain.	Calpains are ubiquitous, well-conserved family of calcium-dependent, cysteine proteases. The calpain proteins are heterodimers consisting of an invariant small subunit and variable large subunits. The large subunit possesses a cysteine protease domain, and both subunits possess calcium-binding domains. Calpains have been implicated in neurodegenerative processes, as their activation can be trigge…
92205_at	Irs2	AF090738; AF090738:Mus musculus insulin receptor substrate-2 (Irs2) gene, partial cds /cds=(0,2206) /gb=AF090738 /gi=3661524 /ug=Mm.34143 /len=2207	237.3	A	155.6	A	558.1	P	363.3	P	263.2	P	416.2	P	429.6	M	816.3	P	351.8	P	585.1	P	function: may mediate the control of various cellular processes by insulin.tissue specificity: skeletal muscle, lung, brain, liver, kidney, heart and spleen.similarity: contains 1 ph domain.similarity: contains 1 ptb domain.	function: may mediate the control of various cellular processes by insulin.similarity: contains 1 ph domain.similarity: contains 1 ptb domain.	IRS2 encodes the insulin receptor substrate 2, a cytoplasmic protein that contains many potential tyrosine and serine/threonine phosphorylation sites. Tyrosine-phosphorylated IRS2 protein has been shown to associate with cytoplasmic signalling molecules that contain SH2 domains. The IRS2 protein is phosphorylated by the insulin receptor tyrosine kinase upon receptor stimulation, as well as by an …
99603_g_at	Tieg	AF064088; AF064088:Mus musculus transcription factor GIF mRNA, complete cds /cds=(109,1548) /gb=AF064088 /gi=3139151 /ug=Mm.4292 /len=3036	231.7	P	248.4	M	550.7	P	323.9	P	344.4	P	188.3	A	233.8	P	585.9	P	321.4	P	266.3	P	function: transcriptional repressor involved in the regulation of cell growth. inhibits cell growth.subcellular location: nuclear.induction: by tgf beta and gdnf.similarity: belongs to the sp1 family of c2h2-type zinc-finger proteins.	function: transcriptional repressor involved in the regulation of cell growth. inhibits cell growth.subcellular location: nuclear.induction: by tgf beta.similarity: belongs to the sp1 family of c2h2-type zinc-finger proteins.
103084_at	Csrp3	D88791; D88791:Mouse mRNA for muscle LIM protein, complete cds /cds=(0,584) /gb=D88791 /gi=1695699 /ug=Mm.17235 /len=585	170.8	A	264.2	A	532.8	A	406.7	A	277.7	A	254.9	A	432.5	A	871.2	P	503.9	A	377	A	function: positive regulator of myogenesis.subcellular location: nuclear, associates with the actin cytoskeleton (potential).similarity: contains 2 lim domains. the lim domain binds 2 zinc ions.	function: positive regulator of myogenesis.subcellular location: nuclear, associates with the actin cytoskeleton (potential).tissue specificity: cardiac and slow-twitch skeletal muscles.similarity: contains 2 lim domains. the lim domain binds 2 zinc ions.	CSRP3 is a member of the CSRP family of genes encoding a group of LIM domain proteins, which may be involved in regulatory processes important for development and cellular differentiation. The LIM/double zinc-finger motif found in CRP3 is found in a group of proteins with critical functions in gene regulation, cell growth, and somatic differentiation Other genes in the family include CSRP1 and CS…
99835_at	Fosl1	AF017128; AF017128:Fos-like antigen 1 /cds=(253,1074) /gb=AF017128 /gi=2407190 /ug=Mm.6215 /len=1705	77.4	A	64.3	A	512.6	P	168.1	A	14.7	A	19	A	114.1	A	425.9	P	144.7	A	163.8	A	subunit: heterodimer (by similarity).subcellular location: nuclear.similarity: belongs to the bzip family. fos subfamily.	subunit: heterodimer (by similarity).subcellular location: nuclear.similarity: belongs to the bzip family. fos subfamily.	The Fos gene family consists of 4 members: FOS, FOSB, FOSL1, and FOSL2. These genes encode leucine zipper proteins that can dimerize with proteins of the JUN family, thereby forming the transcription factor complex AP-1. As such, the FOS proteins have been implicated as regulators of cell proliferation, differentiation, and transformation.
93619_at	Per1	AF022992; AF022992:Period homolog (Drosophila) /cds=(225,4100) /gb=AF022992 /gi=2435508 /ug=Mm.7373 /len=4701	58.2	A	68.1	A	509.6	P	176.9	A	166.3	A	117	A	338.9	A	466.2	P	211.8	A	335.7	P	function: circadian regulator that may act as a transcription factor. behaves as a negative element in circadian transcriptional loop. does not appear to bind dna, suggesting indirect transcriptional inhibition. seems to be the pacemaker component which r	function: circadian regulator that may act as a transcription factor. behaves as a negative element in circadian transcriptional loop. does not appear to bind dna, suggesting indirect transcriptional inhibition. seems to be the pacemaker component which r	This gene is a member of the Period family of genes and is expressed in a circadian pattern in the suprachiasmatic nucleus, the primary circadian pacemaker in the mammalian brain. Genes in this family encode components of the circadian rhythms of locomotor activity, metabolism, and behavior. Circadian expression in the suprachiasmatic nucleus continues in constant darkness, and a shift in the lig…
93550_at	Csrp2	D88792; D88792:Mouse mRNA for double LIM protein-1, complete cds /cds=(6,587) /gb=D88792 /gi=1695701 /ug=Mm.2020 /len=822	261.6	P	246.5	P	504.9	P	192.2	P	243	P	259.5	M	326.2	P	342.6	P	108.4	A	165.9	M		function: drastically down-regulated in response to pdgf-bb or cell injury, that promote smooth muscle cell proliferation and dedifferentiation. seems to play a role in the development of the embryonic vascular system.subcellular location: nuclear (by similarity).tissue specificity: highly expressed in the aorta, but not in heart and skeletal muscle.similarity: contains 2 lim domains. the lim dom…	CSRP2 is a member of the CSRP family of genes, encoding a group of LIM domain proteins, which may be involved in regulatory processes important for development and cellular differentiation. CRP2 contains two copies of the cysteine-rich amino acid sequence motif (LIM) with putative zinc-binding activity, and may be involved in regulating ordered cell growth. Other genes in the family include CSRP1…
99475_at	Cish2	U88327; U88327:Mus musculus suppressor of cytokine signalling-2 (SOCS-2) mRNA, complete cds /cds=(222,818) /gb=U88327 /gi=2245385 /ug=Mm.4132 /len=1121	220.9	P	294.9	P	492.1	P	290.4	P	383.1	P	316.5	P	409.2	P	567.7	P	285.8	P	461.4	P		function: socs family proteins form part of a classical negative feedback system that regulates cytokine signal transduction. socs2 appears to be a negative regulator in the growth hormone/igf1 signaling pathway.subunit: interacts with igf1 receptor, prolactin receptor and growth hormone (gh) receptor.tissue specificity: high expression in heart, placenta, lung, kidney and prostate.induction: by …	This gene encodes a member of the STAT-induced STAT inhibitor (SSI), also known as suppressor of cytokine signaling (SOCS), family. SSI family members are cytokine-inducible negative regulators of cytokine signaling. The expression of this gene can be induced by a subset of cytokines, including erythropoietin, GM-CSF, IL10 and interferon (IFN)-gamma. The protein encoded by this gene is found to i…
94415_at	-	AA710439; AA710439:vt42e01.r1 Mus musculus cDNA, 5' end /clone=IMAGE-1165752 /clone_end=5' /gb=AA710439 /gi=2720357 /ug=Mm.26147 /len=510	172.8	P	160.8	P	481.5	P	309.1	P	332	P	233.9	P	315.3	P	492.3	P	351.8	P	352.8	P
92180_at	-	AI851599; AI851599:UI-M-BH0-ain-a-02-0-UI.s1 Mus musculus cDNA, 3' end /clone=UI-M-BH0-ain-a-02-0-UI /clone_end=3' /gb=AI851599 /gi=5495505 /ug=Mm.33796 /len=352	281.6	A	419.6	P	476.4	P	316.4	M	354.8	P	400.3	M	303.4	A	720.2	P	238.4	A	90.9	A
94378_at	-	U94828; U94828:Mus musculus retinally abundant regulator of G-protein signaling mRGS-r (RGS-r) mRNA, complete cds /cds=(109,714) /gb=U94828 /gi=2605641 /ug=Mm.2555 /len=2250	330.5	P	382.6	P	476.3	P	300.7	P	260.2	P	244.6	M	403.6	P	555.4	P	352.4	P	304.8	P	function: inhibits signal transduction by increasing the gtpase activity of g protein alpha subunits thereby driving them into their inactive gdp-bound form. binds to g(i)-alpha and g(o)-alpha, but not to g(s)-alpha. plays an important role in the phototransduction cascade by regulating the lifetime and effective concentration of activated transducin alpha. may regulate extra and intracellular mi…	function: inhibits signal transduction by increasing the gtpase activity of g protein alpha subunits thereby driving them into their inactive gdp-bound form. binds to g(i)-alpha and g(o)-alpha, but not to g(s)-alpha. may play a role in regulating the kinetics of signaling in the phototransduction cascade.tissue specificity: abundantly expressed in retina with lower levels of expression in most ot…
96752_at	Icam1	M90551; M90551:Intercellular adhesion molecule /cds=(75,1688) /gb=M90551 /gi=459870 /ug=Mm.28973 /len=2540	105.5	A	120.5	P	453.2	P	187.9	P	179.5	P	150.8	P	182.9	M	338.4	P	171.4	P	240.8	P	function: icam proteins are ligands for the leukocyte adhesion lfa-1 protein (integrin alpha-l/beta-2).subcellular location: type i membrane protein.alternative products: 2 isoforms; 1 (shown here) and 2; are produced by alternative splicing.tissue specificity: expressed at low level on a subpopulation of lymphocytes, macrophages, and endothelial cells, but is strongly induced on these cells, and…
96801_at	Ak1	AJ010108; AJ010108:Mus musculus mRNA for cytosolic adenylate kinase /cds=(16,600) /gb=AJ010108 /gi=5725309 /ug=Mm.29189 /len=1956	200.8	A	297.1	P	443	P	233.4	P	243.8	P	402.3	P	473.6	P	607	P	273.4	A	395.3	P	function: this small ubiquitous enzyme is essential for maintenance and cell growth (by similarity).catalytic activity: atp + amp = adp + adp.subunit: monomer (by similarity).subcellular location: cytoplasmic (by similarity).similarity: belongs to the adenylate kinase family.	function: this small ubiquitous enzyme is essential for maintenance and cell growth.catalytic activity: atp + amp = adp + adp.subunit: monomer.subcellular location: cytoplasmic.polymorphism: this enzyme represents the most common of at least five alleles.disease: deficiency in ak1 is the cause of a form of hemolytic anemia.similarity: belongs to the adenylate kinase family.	Adenylate kinase is an enzyme involved in regulating the adenine nucleotide composition within a cell by catalyzing the reversible transfer of phosphate group among adinine nucleotides. Three isozymes of adenylate kinase have been identified in vertebrates, adenylate isozyme 1 (AK1), 2 (AK2) and 3 (AK3). AK1 is found in the cytosol of skeletal muscle, brain and erythrocytes, whereas AK2 and AK3 a…
103034_at	Ccne1	X75888; X75888:Cyclin E /cds=(38,1513) /gb=X75888 /gi=443939 /ug=Mm.16110 /len=1808	299.3	A	582	P	434.3	A	403.6	A	294.8	A	120.5	A	159.4	A	472.6	A	158.4	A	279	A	function: essential for the control of the cell cycle at the g1/s (start) transition.subunit: interacts with a member of the cdk2/cdk protein kinases to form a serine/threonine kinase holoenzyme complex. the cyclin subunit imparts substrate specificity to the complex. interacts with retinoblastoma binding protein 3 and retinoblastoma-like protein 1.subcellular location: nuclear (by similarity).ti…	function: essential for the control of the cell cycle at the g1/s (start) transition.subunit: interacts with a member of the cdk2/cdk protein kinases to form a serine/threonine kinase holoenzyme complex. the cyclin subunit imparts substrate specificity to the complex. interacts with retinoblastoma binding protein 3 and retinoblastoma-like protein 1.subcellular location: nuclear.alternative produc…	The protein encoded by this gene belongs to the highly conserved cyclin family, whose members are characterized by a dramatic periodicity in protein abundance through the cell cycle. Cyclins function as regulators of CDK kinases. Different cyclins exhibit
93193_at	Adrb	X15643; X15643:Adrenergic receptor, beta 2 /cds=(0,1256) /gb=X15643 /gi=50100 /ug=Mm.5598 /len=1257	134.2	P	256.9	P	418.5	P	266.9	P	162.5	P	157.8	P	574.5	P	467.6	P	204.2	P	178.6	P	function: beta-adrenergic receptors mediate the catecholamine- induced activation of adenylate cyclase through the action of g proteins. the beta-2-adrenergic receptor binds epinephrine with an approximately 30-fold greater affinity than it does norepinephrine.subcellular location: integral membrane protein.ptm: homologous desensitization of the receptor is mediated by its phosphorylation by beta…	function: beta-adrenergic receptors mediate the catecholamine- induced activation of adenylate cyclase through the action of g proteins. the beta-2-adrenergic receptor binds epinephrine with an approximately 30-fold greater affinity than it does norepinephrine.subcellular location: integral membrane protein.ptm: homologous desensitization of the receptor is mediated by its phosphorylation by beta…	This gene encodes beta-2-adrenergic receptor which is a member of the G protein-coupled receptor superfamily. This receptor is directly associated with one of its ultimate effectors, the class C L-type calcium channel Ca(V)1.2. This receptor-channel complex also contains a G protein, an adenylyl cyclase, cAMP-dependent kinase, and the counterbalancing phosphatase, PP2A. The assembly of the signal…
102401_at	Irf1	M21065; M21065:Interferon regulatory factor 1 /cds=(205,1194) /gb=M21065 /gi=198458 /ug=Mm.1246 /len=2072	124.8	A	193.4	A	416.8	P	261.3	P	271.9	P	272.7	A	241.2	A	370.4	P	194.1	A	184.9	A	function: specifically binds to the upstream regulatory region of type i ifn and ifn-inducible mhc class i genes (the interferon consensus sequence (ics)) and activates those genes.subcellular location: nuclear.induction: by viruses and ifn.similarity: belongs to the irf family.	function: specifically binds to the upstream regulatory region of type i ifn and ifn-inducible mhc class i genes (the interferon consensus sequence (ics)) and activates those genes.subcellular location: nuclear.induction: by viruses and ifn.disease: deletion or rearrangement of irf1 are a cause of preleukemic myelodysplastic syndrome (mds) and of acute myelogenous leukemia (aml).similarity: belon…	IRF1 encodes interferon regulatory factor 1, a member of the interferon regulatory transcription factor (IRF) family. IRF1 serves as an activator of interferons alpha and beta transcription, and in mouse it has been shown to be required for double-stranded RNA induction of these genes. IRF1 also functions as a transcription activator of genes induced by interferons alpha, beta, and gamma. Further…
104701_at	Bhlhb2	Y07836; Y07836:M.musculus mRNA for basic-helix-loop-helix protein /cds=(0,1214) /gb=Y07836 /gi=1707584 /ug=Mm.2436 /len=1508	174	P	148.3	A	416.3	P	230.6	P	141.9	P	249.8	P	191.1	P	460.9	P	322.5	P	198.3	P	function: may function as a transcriptional factor for neuronal differentiation.subunit: able to homodimerize or heterodimerize with e47.subcellular location: nuclear (by similarity).developmental stage: expressed from e9.5 day to e17.5 day in the ventricular layer of the brain and spinal cord, but also in the retinal pigment epithelium, developing eyelids, nasal epithelium, serous gland, vibrisa…	function: may function as a transcriptional factor to modulate chondrogenesis in response to the camp pathway.subunit: able to homodimerize or heterodimerize with e47. interacts with ubiquitin-conjugating enzyme (ubc9).subcellular location: nuclear.tissue specificity: expressed in cartilage, spleen, intestine, lung, and to a lesser extent in heart, brain, liver, muscle and stomach.ptm: associatio…	DEC1 encodes a basic helix-loop-helix protein expressed in various tissues. Expression in the chondrocytes is responsive to the addition of Bt2cAMP. Differentiated embryo chondrocyte expressed gene 1 is believed to be involved in the control of cell differentiation.
94840_at	Hexa	U05837; U05837:Hexosaminidase A /cds=(150,1736) /gb=U05837 /gi=2182207 /ug=Mm.2284 /len=1960	142.7	A	33.3	A	403	P	200.6	A	221.3	P	62.9	A	230.2	A	294.5	M	82.4	A	126.7	A	function: beta-hexosaminidase a is responsible for the degradation of gm2 gangliosides, and a variety of other molecules containing terminal n-acetyl hexosamines, in the brain and other tissues.catalytic activity: hydrolysis of terminal non-reducing n- acetyl-d-hexosamine residues in n-acetyl-beta-d-hexosaminides.subunit: there are 3 forms of beta-hexosaminidase: hexosaminidase a is a trimer comp…	function: beta-hexosaminidase a is responsible for the degradation of gm2 gangliosides, and a variety of other molecules containing terminal n-acetyl hexosamines, in the brain and other tissues. the form b is active against certain oligosaccharides. the f	Hexosaminidase A is the alpha subunit of the lysosomal enzyme beta-hexosaminidase that, together with the cofactor GM2 activator protein, catalyzes the degradation of the ganglioside GM2, and other molecules containing terminal N-acetyl hexosamines. Beta-hexosaminidase is composed of two subunits, alpha and beta, which are encoded by separate genes. Both beta-hexosaminidase alpha and beta subunit…
94307_at	Fbln1	X70854; X70854:BM-90/fibulin extracellular matrix glyroprotein /cds=(123,2240) /gb=X70854 /gi=396820 /ug=Mm.22626 /len=2709	262.3	A	305.8	A	402.8	P	230.2	A	238.6	A	272.9	A	245.7	P	471.9	P	263.8	A	270.7	A	subcellular location: secreted; extracellular matrix.alternative products: 4 isoforms; a, b, c and d (shown here); are produced by alternative splicing. they differ only in their c- terminal regions.similarity: contains 3 anaphylatoxin-like domains.similarity: contains 9 egf-like domains.	subcellular location: secreted; extracellular matrix.alternative products: 4 isoforms; a, b, c and d (shown here); are produced by alternative splicing. they differ only in their c- terminal regions.similarity: contains 3 anaphylatoxin-like domains.similarity: contains 9 egf-like domains.	Fibulin 1 is a secreted glycoprotein that becomes incorporated into a fibrillar extracellular matrix. Calcium-binding is apparently required to mediate its binding to laminin and nidogen. It mediates platelet adhesion via binding fibrinogen. 4 splice vari
94815_at	Bpgm	X13586; X13586:Murine mRNA for 2,3-bisphosphoglycerate mutase (BPGM; EC 5.4.2.4) /cds=(20,799) /gb=X13586 /gi=50183 /ug=Mm.22706 /len=825	285.9	M	385.3	P	379.9	P	163.5	A	199.4	M	143.9	A	454.4	P	591.2	P	115.2	A	107.4	A	function: plays a major role in regulating hemoglobin oxygen affinity as a consequence of controlling 2,3-bpg concentration. can also catalyses the reaction of ec 5.4.2.1 (mutase) and ec 3.1.3.13 (phosphatase), but with a reduced activity.catalytic activity: 1,3-diphosphoglycerate + 3-phosphoglycerate = 2,3-diphosphoglycerate + 3-phosphoglycerate.subunit: homodimer.similarity: belongs to the phos…	function: plays a major role in regulating hemoglobin oxygen affinity as a consequence of controlling 2,3-bpg concentration. can also catalyses the reaction of ec 5.4.2.1 (mutase) and ec 3.1.3.13 (phosphatase), but with a reduced activity.catalytic activity: 1,3-diphosphoglycerate + 3-phosphoglycerate = 2,3-diphosphoglycerate + 3-phosphoglycerate.subunit: homodimer.similarity: belongs to the phos…
103433_at	Pscd3	AI846077; AI846077:UI-M-AN1-afj-a-02-0-UI.s2 Mus musculus cDNA, 3' end /clone=UI-M-AN1-afj-a-02-0-UI /clone_end=3' /gb=AI846077 /gi=5490023 /ug=Mm.19065 /len=296	162.7	A	222.5	M	378	P	222.2	P	211.8	P	171.5	A	233.8	A	349.6	P	244.6	A	313.2	P	function: promotes guanine-nucleotide exchange on arf1. promotes the activation of arf through replacement of gdp with gtp.subunit: binds via its ph domain to the inositol head group of phosphotidylinositol 3,4,5-triphosphate with high affinity.similarity: contains 1 sec7 domain.similarity: contains 1 ph domain.	function: promotes guanine-nucleotide exchange on arf1. promotes the activation of arf through replacement of gdp with gtp.subunit: binds via its ph domain to the inositol head group of phosphotidylinositol 3,4,5-triphosphate with high affinity.alternative products: 2 isoforms; 1 (shown here) and 2; are produced by alternative splicing.tissue specificity: almost absent from liver, thymus, and per…	Pleckstrin homology, Sec7 and coiled/coil domains 3 (PSCD3) is a member of the PSCD family. Members of this family have identical structural organization that consists of an N-terminal coiled-coil motif, a central Sec7 domain, and a C-terminal pleckstrin homology (PH) domain. The coiled-coil motif is involved in homodimerization, the Sec7 domain contains guanine-nucleotide exchange protein (GEP) …
92730_at	Hegfl	L07264; L07264:Heparin binding epidermal growth factor-like growth factor /cds=(225,851) /gb=L07264 /gi=192999 /ug=Mm.4661 /len=1000	293.5	M	173.2	A	364.9	P	621.5	P	150.9	P	219	P	235.4	P	886	P	330.5	P	545.2	P	function: may be involved in macrophage-mediated cellular proliferation. it is mitogenic for fibroblasts and smooth muscle but not endothelial cells. it is able to bind egf receptors with higher affinity than egf itself and is a far more potent mitogen for smooth muscle cells than egf.subcellular location: type i membrane protein. mature hb-egf is released into the extracellular space and probabl…	function: may be involved in macrophage-mediated cellular proliferation. it is mitogenic for fibroblasts and smooth muscle but not endothelial cells. it is able to bind egf receptors with higher affinity than egf itself and is a far more potent mitogen for smooth muscle cells than egf.subcellular location: type i membrane protein. mature hb-egf is released into the extracellular space and probabl…
92777_at	Cyr61	M32490; M32490:Insulin-like growth factor binding protein 10 /cds=(189,1328) /gb=M32490 /gi=192909 /ug=Mm.1231 /len=2018	87.7	P	82.4	P	364	P	109.6	P	57.1	P	77.1	M	103.8	P	427.1	P	110.2	P	106.2	P	function: may act as one of the many growth factor-binding proteins; promotes proliferation, migration and adhesion.tissue specificity: low in kidney, adrenal gland, testes, brain, and ovary, moderate in heart, uterus, and skeletal muscle, highest in lung.developmental stage: expressed from g(0)/g(1) through mid-g(1) in normal cells, and at a constant level in rapidly growing cells.induction: by …	function: may act as one of the many growth factor-binding proteins; promotes proliferation, migration and adhesion (by similarity).similarity: belongs to the insulin-like growth factor binding protein family. cef-10/cyr61/ctfg/fisp-12/nov protein subfamily.similarity: contains 1 vwfc domain.similarity: contains 1 c-terminal cystine knot-like domain (ctck).
102331_at	-	AW120586; AW120586:UI-M-BH2.3-anx-a-01-0-UI.s1 Mus musculus cDNA, 3' end /clone=UI-M-BH2.3-anx-a-01-0-UI /clone_end=3' /gb=AW120586 /gi=6095919 /ug=Mm.1075 /len=142	248.1	A	297.7	A	359.3	A	268.6	M	270.9	M	218.1	A	368.3	A	581.1	P	220.6	A	348	A			This gene was identified by its ability to suppress the tumorigenicity of Hela cells in nude mice. The protein encoded by this gene contains a C-terminal region that shares similarity with the Rab 3 family of small GTP binding proteins. This protein preferentially binds to the SH3 domain of c-Abl kinase, and acts as a regulator of MAPK1/ERK2 kinase, which may contribute to its ability to reduce t…
104477_at	-	AW047643; AW047643:UI-M-BH1-alo-a-02-0-UI.s1 Mus musculus cDNA, 3' end /clone=UI-M-BH1-alo-a-02-0-UI /clone_end=3' /gb=AW047643 /gi=5908172 /ug=Mm.29940 /len=375	135.1	P	390.3	P	323.1	P	145.4	P	129.1	P	169.1	P	584.3	P	894.8	P	152.2	P	191.8	P
92202_g_at	-	AI553024; AI553024:vf37g06.y1 Mus musculus cDNA, 5' end /clone=IMAGE-846010 /clone_end=5' /gb=AI553024 /gi=4485387 /ug=Mm.34106 /len=367	16	A	76.6	P	316	P	92.7	P	83.5	P	71	A	410.4	P	623.9	P	171.3	P	447.2	P
104712_at	Myc	L00039; L00039:Myelocytomatosis oncogene /cds=(15,1334) /gb=L00039 /gi=192621 /ug=Mm.2444 /len=1707	141.3	P	119.9	P	293.5	P	99.1	P	114.1	P	118.9	P	122	P	268.3	P	105	P	116.5	P	function: participates in the regulation of gene transcription. binds dna both in a non-specific manner and also specifically to recognizes the core sequence cac[ga]tg. seems to activate the transcription of growth-related genes.subunit: efficient dna binding requires dimerization with another bhlh protein. binds dna as an heterodimer with max.subcellular location: nuclear.disease: overexpression…	function: participates in the regulation of gene transcription. binds dna both in a non-specific manner and also specifically to recognizes the core sequence cac[ga]tg. seems to activate the transcription of growth-related genes.subunit: efficient dna binding requires dimerization with another bhlh protein. binds dna as an heterodimer with max.subcellular location: nuclear.disease: overexpression…
104393_at	-	AI843571; AI843571:UI-M-AO1-aen-d-09-0-UI.s1 Mus musculus cDNA, 3' end /clone=UI-M-AO1-aen-d-09-0-UI /clone_end=3' /gb=AI843571 /gi=5477824 /ug=Mm.2275 /len=290	88	A	243.4	A	276.6	A	189.9	A	111.4	A	285.4	A	234.3	A	331.9	P	137.5	A	173.6	A
97960_at	-	AW125800; AW125800:UI-M-BH2.2-aql-h-05-0-UI.s1 Mus musculus cDNA, 3' end /clone=UI-M-BH2.2-aql-h-05-0-UI /clone_end=3' /gb=AW125800 /gi=6101330 /ug=Mm.30602 /len=326	133.9	P	114.8	P	210.9	P	115.1	P	94.4	P	61.2	A	184.7	P	214.2	P	128.6	P	87.6	P		catalytic activity: ubiquitin c-terminal thiolester + h(2)o = ubiquitin + a thiol.similarity: belongs to peptidase family c19.
93389_at	Prom	AF039663; AF039663:Mus musculus AC133 antigen homolog mRNA, complete cds /cds=(235,2838) /gb=AF039663 /gi=2789657 /ug=Mm.6250 /len=3740	132.2	P	107.2	A	208.6	P	38.6	A	125.1	P	34.7	A	154.1	A	139.2	P	50.9	A	113.1	A	subcellular location: integral membrane protein (potential).tissue specificity: in the embryo, expressed on the apical side of neuroepithelial cells and of other epithelia such as lung buds, gut and urether buds. in the adult, expressed at the apical side of the kidney tubules and of the ependymal layer of the brain. not expressed in gut, liver, lung, pituitary, adrenal, heart or spleen.similarit…	subcellular location: integral membrane protein (potential).tissue specificity: selectively expressed on cd34 hematopoietic stem and progenitor cells in adult and fetal bone marrow, fetal liver, cord blood and adult peripheral blood. not detected on other blood cells. also expressed in a number of nonlymphoid tissues including retina, pancreas, placenta, kidney, liver, lung, brain and heart.ptm: …	The CD133 gene codes for a pentaspan transmembrane glycoprotein. The CD133 antigen appears to belong to a new molecular family of 5-TM proteins, as the characterization of the CD133 antigen and prominin in the mouse were the first descriptions of a 5-TM g
103214_at	Hspb2	AW048883; AW048883:UI-M-BH1-amf-f-01-0-UI.s1 Mus musculus cDNA, 3' end /clone=UI-M-BH1-amf-f-01-0-UI /clone_end=3' /gb=AW048883 /gi=5909412 /ug=Mm.1980 /len=489	109.1	A	131.9	A	187	P	142.7	A	140.6	A	139.1	A	187.9	A	316.5	P	87.2	A	183.3	P		subunit: associates specifically with myotonic dystrophy protein kinase (dmpk).tissue specificity: expressed preferentially in skeletal muscle and heart but not in the lens.similarity: belongs to the small heat shock protein (hsp20) family.
92534_at	Gem	U10551; U10551:GTP binding protein (gene overexpressed in skeletal muscle) /cds=(108,995) /gb=U10551 /gi=511464 /ug=Mm.4362 /len=1981	54.4	A	72.8	A	182.8	P	111.7	M	72.4	A	28.8	A	54.6	A	205.2	P	68.7	A	41	A	function: could be a regulatory protein, possibly participating in receptor-mediated signal transduction at the plasma membrane. has guanine nucleotide-binding activity but undetectable intrinsic gtpase activity.subcellular location: associated with the inner face of the plasma membrane.induction: by mitogens.ptm: phosphorylated on tyrosine residues.similarity: belongs to the rad/gem family of gt…	function: could be a regulatory protein, possibly participating in receptor-mediated signal transduction at the plasma membrane. has guanine nucleotide-binding activity but undetectable intrinsic gtpase activity.subcellular location: associated with the inner face of the plasma membrane.tissue specificity: most abundant in thymus, spleen, kidney, lung, and testis. less abundant in heart, brain, l…
94852_at	Glns	U09114; U09114:Mus musculus glutamate-ammonia ligase mRNA, complete cds /cds=(20,1141) /gb=U09114 /gi=483917 /ug=Mm.2338 /len=1150	67.2	A	141.4	A	179.7	P	90.2	A	100	A	107.3	A	67.5	A	258.6	A	125.3	A	92.3	A	catalytic activity: atp + l-glutamate + nh(3) = adp + phosphate + l-glutamine.subunit: homooctamer.subcellular location: cytoplasmic.similarity: belongs to the glutamine synthetase family.	catalytic activity: atp + l-glutamate + nh(3) = adp + glutamine + orthophosphate.subunit: homooctamer.subcellular location: cytoplasmic.similarity: belongs to the glutamine synthetase family.
98498_at	Casp7	D86353; D86353:Mouse mRNA for Mch3, complete cds /cds=(52,963) /gb=D86353 /gi=1945545 /ug=Mm.35687 /len=964	107.6	M	194.6	P	167.2	P	148	P	160	P	90.7	A	102.8	A	211.8	P	67.3	A	128.2	A	function: involved in the activation cascade of caspases responsible for apoptosis execution. cleaves and activates sterol regulatory element binding proteins (srebps). overexpression promotes programed cell death (by similarity).subunit: heterodimer of a 20 kda (p20) and a 11 kda (p11) subunit.subcellular location: cytoplasmic.tissue specificity: highly expressed in heart, lung, liver, and kidne…	function: involved in the activation cascade of caspases responsible for apoptosis execution. cleaves and activates sterol regulatory element binding proteins (srebps). proteolytically cleaves poly(adp-ribose) polymerase (parp) at a 216-asp-|-gly-217 bond	This gene encodes a protein which is a member of the cysteine-aspartic acid protease (caspase) family. Sequential activation of caspases plays a central role in the execution-phase of cell apoptosis. Caspases exist as inactive proenzymes which undergo pro
92365_at	Figf	X99572; X99572:C-fos induced growth factor /cds=(282,1358) /gb=X99572 /gi=1695171 /ug=Mm.3983 /len=1890	72.6	A	107.1	P	156.5	P	41.2	A	153.1	P	86.5	A	70	A	140.2	A	89	A	144.8	A	function: growth factor active in angiogenesis, lymphangiogenesis and endothelial cell growth, stimulating their proliferation and migration and also has effects on the permeability of blood vessels. may function in the formation of the venous and lymphat	function: growth factor active in angiogenesis, lymphangiogenesis and endothelial cell growth, stimulating their proliferation and migration and also has effects on the permeability of blood vessels. may function in the formation of the venous and lymphat	The protein encoded by this gene is a member of the platelet-derived growth factor/vascular endothelial growth factor (PDGF/VEGF) family and is active in angiogenesis, lymphangiogenesis, and endothelial cell growth. This secreted protein undergoes a complex proteolytic maturation, generating multiple processed forms which bind and activate VEGFR-2 and VEGFR-3 receptors. This protein is structural…
93376_at	-	AA673486; AA673486:vp49f04.r1 Mus musculus cDNA, 3' end /clone=IMAGE-1080031 /clone_end=3' /gb=AA673486 /gi=2646768 /ug=Mm.6156 /len=477	109.8	P	120.7	P	140.9	P	123.6	P	83.2	P	82.7	A	78.8	M	151.6	P	96.7	P	48.5	P
98942_r_at	-	AW125284; AW125284:UI-M-BH2.1-apy-a-11-0-UI.s1 Mus musculus cDNA, 3' end /clone=UI-M-BH2.1-apy-a-11-0-UI /clone_end=3' /gb=AW125284 /gi=6100814 /ug=Mm.28697 /len=336	53.7	P	63.8	P	138.4	P	48.6	P	115.7	P	16.2	A	121.9	P	115.4	P	50.8	P	29.4	P
104647_at	Ptgs2	M88242; M88242:Mouse glucocortoid-regulated inflammatory prostaglandin G/H synthase (griPGHS) mRNA, complete cds /cds=(100,1914) /gb=M88242 /gi=193637 /ug=Mm.3137 /len=4152	4	A	23.4	A	137.3	P	70.2	P	67.6	P	41.3	A	17.5	A	129.7	P	8.5	A	87.9	P	function: may have a role as a major mediator of inflammation and/or a role for prostanoid signaling in activity-dependent plasticity.catalytic activity: arachidonate + ah(2) + 2 o(2) = prostaglandin h2 + a + h(2)o.pathway: first step in the formation of prostaglandins and thromboxanes.subunit: homodimer (by similarity).subcellular location: membrane-associated. microsomal membrane.induction: by …	function: may have a role as a major mediator of inflammation and/or a role for prostanoid signaling in activity-dependent plasticity.catalytic activity: arachidonate + ah(2) + 2 o(2) = prostaglandin h2 + a + h(2)o.pathway: first step in the formation of prostaglandins and thromboxanes.subunit: homodimer (by similarity).subcellular location: membrane-associated. microsomal membrane.induction: by …	Prostaglandin-endoperoxide synthase (PTGS), also known as cyclooxygenase, is the key enzyme in prostaglandin biosynthesis, and acts both as a dioxygenase and as a peroxidase. There are two isozymes of PTGS: a constitutive PTGS1 and an inducible PTGS2, which differ in their regulation of expression and tissue distribution. This gene encodes PTGS2, which shows 86% - 89% amino acid sequence identity…
99333_at	Sele	M80778; M80778:Selectin, endothelial cell /cds=(0,1838) /gb=M80778 /gi=193014 /ug=Mm.5245 /len=1839	12.5	A	38.5	A	84.6	P	38.2	A	18.7	A	34.2	A	40.7	A	111.6	P	35.9	A	39	A	function: expressed on cytokine induced endothelial cells and mediates their binding to leukocytes. the ligand recognized by elam-1 is sialyl-lewis x (alpha(1->3)fucosylated derivatives of polylactosamine that are found at the nonreducing termini of glycolipids).subcellular location: type i membrane protein.similarity: belongs to the selectin/lecam family.similarity: contains 1 c-type lectin fami…	function: expressed on cytokine induced endothelial cells and mediates their binding to leukocytes. the ligand recognized by elam-1 is sialyl-lewis x (alpha(1->3)fucosylated derivatives of polylactosamine that are found at the nonreducing termini of glycolipids).subcellular location: type i membrane protein.polymorphism: a polymorphism in position 149 is associated with a higher risk of coronary …	The endothelial leukocyte adhesion molecule-1 is expressed by cytokine-stimulated endothelial cells. It is thought to be responsible for the accumulation of blood leukocytes at sites of inflammation by mediating the adhesion of cells to the vascular lining. It exhibits structural features such as the presence of lectin- and EGF-like domains followed by short consensus repeat (SCR) domains that co…
93625_at	Agxt	AA986718; AA986718:uc73e02.x1 Mus musculus cDNA, 3' end /clone=IMAGE-1431290 /clone_end=3' /gb=AA986718 /gi=3167720 /ug=Mm.7457 /len=595	63	A	86.6	A	74.7	A	64.8	A	33.9	A	35.4	A	20.8	A	90.8	P	31.4	A	77.9	A	function: dual metabolic roles of gluconeogenesis (in the mitochondria) and glyoxylate detoxification (in the peroxisomes) (by similarity).catalytic activity: l-serine + pyruvate = 3-hydroxypyruvate + l- alanine.catalytic activity: l-alanine + glyoxylate = pyruvate + glycine.cofactor: pyridoxal phosphate.subcellular location: mitochondrial matrix and peroxisomes (by similarity).similarity: belong…	catalytic activity: l-serine + pyruvate = 3-hydroxypyruvate + l-alanine.catalytic activity: l-alanine + glyoxylate = pyruvate + glycine.cofactor: pyridoxal phosphate.subunit: homodimer.subcellular location: peroxisomal. except in some ph1 patients where agt is found in the mitochondrial matrix. to be mistargeted agt must have both the leu-11 and arg-170 variants.tissue specificity: liver.disease:…	The human AGXT protein product is normally localized in the peroxisomes of liver where it is involved in glyoxylate detoxification. Defects in the AGXT gene, some of which alter subcellular targetting, are the cause of Oxalosis I.
93273_at	Snca	AF044672; AF044672:Mus musculus alpha-synuclein mRNA, complete cds /cds=(39,461) /gb=AF044672 /gi=2829292 /ug=Mm.17484 /len=513	10.3	A	62.3	A	59.7	A	14.7	A	52.3	A	16.6	A	214.4	M	211.2	P	16.2	A	16.9	A	function: may be involved in neuronal plasticity.ptm: phosphorylated, predominantly on serine residues (by similarity).similarity: belongs to the synuclein family.	function: may be involved in neuronal plasticity. it could act as a molecular chaperone that mediates the transformation of soluble a beta into insoluble amyloid.subcellular location: cytoplasmic.alternative products: at least 3 isoforms; 1 (shown here),	Alpha-synuclein is a member of the synuclein family which includes beta- and gamma-synuclein. Synucleins are abundantly expressed in the brain and alpha- and beta-synuclein inhibit phospholipase D2 selectively. SNCA may serve to integrate presynaptic signaling and membrane trafficking. Defects in SNCA have been implicated in the pathogenesis of Parkinson''s disease. SNCA peptides are a major comp…
93694_at	Per2	AF036893; AF036893:Mus musculus circadian clock protein (Per2) mRNA, complete cds /cds=(144,3917) /gb=AF036893 /gi=2687662 /ug=Mm.8471 /len=5816	14.4	A	15.8	A	32.8	A	12.5	A	24.4	A	5.9	A	40.8	A	34.4	P	10.4	A	6.4	A	function: circadian regulator that may act as a transcription factor. behaves as a negative element in circadian transcriptional loop. does not appear to bind dna, suggesting indirect transcriptional inhibition. expression oscillates with a 24 hr rhythm i	function: circadian regulator that may act as a transcription factor. behaves as a negative element in circadian transcriptional loop. does not appear to bind dna, suggesting indirect transcriptional inhibition. expression oscillates with a 24 hr rhythm in the suprachiasmatic nucleus (scn) and the whole eyes. oscillations are maintained under constant darkness and are responsive to changes of the…	This gene is a member of the Period family of genes and is expressed in a circadian pattern in the suprachiasmatic nucleus, the primary circadian pacemaker in the mammalian brain. Genes in this family encode components of the circadian rhythms of locomoto
95177_at	-	AA414993; AA414993:vc50a06.r1 Mus musculus cDNA, 3' end /clone=IMAGE-777970 /clone_end=3' /gb=AA414993 /gi=2075120 /ug=Mm.24531 /len=290	6.8	A	24.5	A	3.9	A	28.1	P	11.8	A	26.3	A	18	A	34.8	A	4.1	A	4.2	A

## Sheet: "Early Effector"
Affymetrix ID	Gene Symbol	Genbank description	WT 0hr	WT 0hr	WT 30min	WT 30min	WT 3hr	WT 3hr	WT 12hr	WT 12hr	WT 24hr	WT 24hr	PU1 KO 0hr control	PU1KO 0hr control	PU1KO 30min	PU1KO 30min	PU1KO 3hour	PU1KO 3hour	PU1KO 12hr	PU1KO 12hr	PU1KO 24hr	PU1KO 24hr	Rodent Swissprot Function	Human Swissprot Function	Refseq Function
93078_at	Ly6a	X04653:Mouse mRNA for Ly-6 alloantigen (Ly-6E.1) /cds=(88,492) /gb=X04653 /gi=52958 /ug=Mm.15889 /len=876 /STRA=for	1893.3	P	1847.9	P	1520.4	P	1866.2	P	1711.7	P	1773.8	P	1670.2	P	1508.3	P	2227.6	P	2222.4	P	function: t-cell activation.subcellular location: attached to the membrane by a gpi-anchor.similarity: contains 1 upar/ly6 domain.	function: t-cell activation.subcellular location: attached to the membrane by a gpi-anchor.similarity: contains 1 upar/ly6 domain.
103321_at	-	AI536457:vu57h06.x1 Mus musculus cDNA, 3 end /clone=IMAGE-1195547 /clone_end=3 /gb=AI536457 /gi=4450592 /ug=Mm.17873 /len=435 /STRA=for	269.9	P	310.6	M	161.1	A	250.1	P	295.1	P	223.6	A	278.6	A	123.1	A	327.4	P	268.9	A
104285_at	Hmgcr	M62766:3-hydroxy-3-methylglutaryl-coenzyme A reductase /cds=(0,674) /gb=M62766 /gi=193881 /ug=Mm.2226 /len=1045 /STRA=for	264.2	M	282.5	M	195.9	A	310.8	P	246.7	P	250.4	A	210.6	A	145.8	A	334	M	224.6	A	function: this transmembrane glycoprotein is involved in the control of cholesterol biosynthesis. it is the rate-limiting enzyme of sterol biosynthesis.catalytic activity: (s)-mevalonate + coa + 2 nadp(+) = 3-hydroxy- 3-methylglutaryl-coa + 2 nadph.pathway: cholesterol biosynthesis.subunit: homodimer (by similarity).subcellular location: integral membrane protein. endoplasmic reticulum.similarity…	function: this transmembrane glycoprotein is involved in the control of cholesterol biosynthesis. it is the rate-limiting enzyme of sterol biosynthesis.catalytic activity: (s)-mevalonate + coa + 2 nadp(+) = 3-hydroxy- 3-methylglutaryl-coa + 2 nadph.pathway: cholesterol biosynthesis.subunit: homodimer (by similarity).subcellular location: integral membrane protein. endoplasmic reticulum.similarity…	function: this transmembrane glycoprotein is involved in the control of cholesterol biosynthesis. it is the rate-limiting enzyme of sterol biosynthesis.catalytic activity: (r)-mevalonate + coa + 2 nadp(+) = (s)-3- hydroxy-3-methylglutaryl-coa + 2 nadph.pathway: cholesterol biosynthesis.subunit: homodimer (by similarity).subcellular location: integral membrane protein. endoplasmic reticulum and pe…	HMG-CoA reductase is the rate-limiting enzyme for cholesterol synthesis and is regulated via a negative feedback mechanism mediated by sterols and non-sterol metabolites derived from mevalonate, the product of the reaction catalyzed by reductase. Normally in mammalian cells this enzyme is suppressed by cholesterol derived from the internalization and degradation of low density lipoprotein (LDL) v…
103021_r_at	Map3k1	AI317205:ui35g09.y1 Mus musculus cDNA, 5 end /clone=IMAGE-1853344 /clone_end=5 /gb=AI317205 /gi=4032472 /ug=Mm.15918 /len=235 /STRA=for	248.4	P	175.1	P	185.2	P	205.2	P	306.6	P	231.1	P	153.5	P	225.4	P	323.2	P	216.2	P	function: can phosphorylate and activate mapkk 1 and mapkk 2 (mek1/mek2) which leads to phosphorylation of map kinases. potently activates the jnk/sapk group of map kinases.tissue specificity: highly expressed in the heart and spleen while a lower level expression is seen in the liver.ptm: autophosphorylated.similarity: belongs to the ser/thr family of protein kinases. map kinase kinase kinase su…	function: can phosphorylate and activate mapkk 1 and mapkk 2 (mek1/mek2) which leads to phosphorylation of map kinases. potently activates the jnk/sapk group of map kinases.tissue specificity: highly expressed in the heart and spleen while a lower level expression is seen in the liver.ptm: autophosphorylated.similarity: belongs to the ser/thr family of protein kinases. map kinase kinase kinase su…	function: can phosphorylate and activate mapkk 1 and mapkk 2 (mek1/mek2) which leads to phosphorylation of map kinases. it is also a highly efficient activator of the jnk cascade.ptm: autophosphorylated (by similarity).similarity: belongs to the ser/thr family of protein kinases. map kinase kinase kinase subfamily.similarity: contains 2 ph domains.
103394_at	Fxyd5	U72680:Mus musculus ion channel homolog RIC mRNA, complete cds /cds=(48,584) /gb=U72680 /gi=1872490 /ug=Mm.1870 /len=797 /STRA=for	147.9	A	188.7	A	249.9	P	332.6	P	324.3	P	170	A	128.4	A	133.4	A	131.8	A	171.5	A	subcellular location: type i membrane protein (potential).tissue specificity: spleen, lung, skeletal muscle, and testis.developmental stage: exhibits biphasic expression during development.similarity: belongs to the fxyd family.	subcellular location: type i membrane protein (potential).tissue specificity: spleen, lung, skeletal muscle, and testis.developmental stage: exhibits biphasic expression during development.similarity: belongs to the fxyd family.		This reference sequence was derived from AF161462.1 and ESTs; validated by multiple replicate ESTs and human genomic sequence. This gene encodes a member of a family of small membrane proteins that share a 35-amino acid signature sequence domain, beginnin
104249_g_at	-	AW227650:up12b09.y1 Mus musculus cDNA, 5 end /clone=IMAGE-2654105 /clone_end=5 /gb=AW227650 /gi=6556946 /ug=Mm.28345 /len=440 /STRA=for	429.2	P	290.4	P	420.5	P	439.7	P	342	P	214.1	P	314.8	P	296.1	P	375.5	P	317.9	P			function: trap proteins are part of a complex whose function is to bind ca(2+) to the er membrane and thereby regulate the retention of er resident proteins.subunit: heterotetramer of trap-alpha, trap-beta, trap-delta and trap-gamma.subcellular location: integral membrane protein. endoplasmic reticulum.
96038_at	Rnase4	AI840339:UI-M-AJ0-abd-g-01-0-UI.s2 Mus musculus cDNA, 3 end /clone=UI-M-AJ0-abd-g-01-0-UI /clone_end=3 /gb=AI840339 /gi=5474552 /ug=Mm.2587 /len=497 /STRA=for	419.5	P	584.7	P	645.4	P	538.6	P	986.1	P	372.1	P	655.6	P	389.1	P	554.3	P	477	P	function: this rnase has marked specificity towards the 3'' side of uridine nucleotides (by similarity).subcellular location: secreted.similarity: belongs to the pancreatic ribonuclease family. bl4 subfamily.	function: this rnase has marked specificity towards the 3'' side of uridine nucleotides (by similarity).subcellular location: secreted.similarity: belongs to the pancreatic ribonuclease family. bl4 subfamily.	function: this rnase has marked specificity towards the 3'' side of uridine nucleotides.subcellular location: secreted.similarity: belongs to the pancreatic ribonuclease family. bl4 subfamily.
92877_at	-	L19932:Transforming growth factor, beta induced, 68 kDa /cds=(45,2096) /gb=L19932 /gi=451131 /ug=Mm.14455 /len=2674 /STRA=for	405.5	P	509.8	P	624.8	P	720.7	P	681.6	P	366.2	P	592	P	412.7	P	680	P	527.2	P
93983_at	-	AI846382:UI-M-AN1-afa-g-01-0-UI.s1 Mus musculus cDNA, 3 end /clone=UI-M-AN1-afa-g-01-0-UI /clone_end=3 /gb=AI846382 /gi=5490288 /ug=Mm.21707 /len=357 /STRA=for	340.8	M	381.6	P	394.2	M	375.6	A	425.4	P	260.2	A	304.4	A	485.2	M	348.2	A	343.3	A
99807_r_at	Fv1	X97720:Friend virus susceptibility 1 /cds=(0,1322) /gb=X97720 /gi=1515301 /ug=Mm.57220 /len=1323 /STRA=for	299.7	P	70.7	A	241.1	M	251.3	P	275.6	M	181.5	P	132.1	A	150.8	A	215.9	A	229.7	M	function: controls replication of the murine leukemia virus by interacting with the capsid protein ca after entry of the virus into the cell but before integration and formation of the provirus.	function: controls replication of the murine leukemia virus by interacting with the capsid protein ca after entry of the virus into the cell but before integration and formation of the provirus.
93309_at	Fin14	U42386:Fibroblast growth factor inducible 14 /cds=(880,1065) /gb=U42386 /gi=1353710 /ug=Mm.18459 /len=2610 /STRA=for	290.5	P	226	P	289.9	P	352.6	P	403	P	177.4	P	271.6	P	234.6	P	306.2	P	287.8	P	tissue specificity: highly expressed in kidney. low levels in other tissues including testis and thymus.induction: by fibroblast growth factor.	tissue specificity: highly expressed in kidney. low levels in other tissues including testis and thymus.induction: by fibroblast growth factor.
103601_at	-	AW046150:UI-M-BH1-alf-h-09-0-UI.s1 Mus musculus cDNA, 3 end /clone=UI-M-BH1-alf-h-09-0-UI /clone_end=3 /gb=AW046150 /gi=5906679 /ug=Mm.20066 /len=275 /STRA=for	269.5	A	108.2	A	206.5	A	196.7	A	258.8	P	161.1	A	167.9	A	212.3	A	301.8	M	169.2	A
97949_at	Fgl2	M16238:Fibrinogen-like protein 2 /cds=(60,1358) /gb=M16238 /gi=193305 /ug=Mm.3040 /len=3772 /STRA=for	251.6	P	133.2	P	208	P	363.4	P	368.3	P	94	P	219.7	P	151.5	P	244.7	P	204.9	P	function: converts prothrombin to thrombin.subunit: homotetramer; disulfide-linked (by similarity).subcellular location: secreted.tissue specificity: constitutively expressed in cytotoxic t-cells.induction: in macrophages, during infection by mouse hepatitis virus strain 3 (mhv-3).similarity: contains 1 fibrinogen c-terminal domain.	function: converts prothrombin to thrombin.subunit: homotetramer; disulfide-linked (by similarity).subcellular location: secreted.tissue specificity: constitutively expressed in cytotoxic t-cells.induction: in macrophages, during infection by mouse hepatitis virus strain 3 (mhv-3).similarity: contains 1 fibrinogen c-terminal domain.	function: may play a role in physiologic lymphocyte functions at mucosal sites.subunit: homotetramer; disulfide-linked.subcellular location: secreted.tissue specificity: constitutively expressed in cytotoxic t-cells.similarity: contains 1 fibrinogen c-terminal domain.	Fibrinogen-like 2 is a fibrinogen-like protein similar to the beta- and gamma-chains of fibrinogen. FGL2 carboxyl-terminus consists of the fibrinogen-related domains (FRED). FGL2 forms a tetrameric complex which is stabilized by interchain disulfide bonds. FLG2 may play a role in physiologic functions at mucosal sites.
97984_i_at	Klc1	AA709672:vt35h09.r1 Mus musculus cDNA, 5 end /clone=IMAGE-1165121 /clone_end=5 /gb=AA709672 /gi=2719590 /ug=Mm.31297 /len=364 /STRA=for	220.5	P	226.8	A	196.1	A	192.2	P	374.4	P	130.6	A	195.5	A	213.5	A	237.4	A	214.3	P	function: kinesin is a microtubule-associated force-producing protein that may play a role in organelle transport. the light chain may function in coupling of cargo to the heavy chain or in the modulation of its atpase activity.subunit: oligomeric complex composed of two heavy chains and two light chains.similarity: belongs to the kinesin light chain family.similarity: contains 6 tpr repeats.	function: kinesin is a microtubule-associated force-producing protein that may play a role in organelle transport. the light chain may function in coupling of cargo to the heavy chain or in the modulation of its atpase activity.subunit: oligomeric complex composed of two heavy chains and two light chains.similarity: belongs to the kinesin light chain family.similarity: contains 6 tpr repeats.	function: kinesin is a microtubule-associated force-producing protein that may play a role in organelle transport. the light chain may function in coupling of cargo to the heavy chain or in the modulation of its atpase activity.subunit: oligomeric complex composed of two heavy chains and two light chains.alternative products: as for the rat kinesin light chain, the human product may well undergo …
102658_at	Il1r2	X59769:Interleukin 1 receptor, type II /cds=(92,1324) /gb=X59769 /gi=52670 /ug=Mm.1349 /len=1341 /STRA=for	216.4	P	373.8	P	590.8	P	744.8	P	633.3	P	223.4	P	461.4	P	214.9	P	292.7	P	242.2	P	function: receptor for interleukin-1 alpha (il-1a), beta (il-1b), and interleukin-1 receptor antagonist protein (il-1ra).subcellular location: type i membrane protein.similarity: contains 3 immunoglobulin-like c2-type domains.	function: receptor for interleukin-1 alpha (il-1a), beta (il-1b), and interleukin-1 receptor antagonist protein (il-1ra).subcellular location: type i membrane protein.similarity: contains 3 immunoglobulin-like c2-type domains.	function: receptor for interleukin-1 alpha (il-1a), beta (il-1b), and interleukin-1 receptor antagonist protein (il-1ra).subcellular location: type i membrane protein.similarity: contains 3 immunoglobulin-like c2-type domains.database: name=prow; note=cd guide cdw121b entry; www=http://www.ncbi.nlm.nih.gov/prow/cd/cdw121b.htm."
102721_at	Igh-8	D14625:Immunoglobulin heavy chain 8 (heavy chain of IgG3) /cds=UNKNOWN /gb=D14625 /gi=286089 /ug=Mm.14318 /len=1544 /STRA=for	208.8	A	292.8	A	271.5	A	181.7	A	271.5	A	100.2	A	210.6	A	203.5	A	385.3	P	226.2	A
93483_at	Hck	J03023:Hemopoietic cell kinase /cds=(177,1688) /gb=J03023 /gi=192212 /ug=Mm.715 /len=2002 /STRA=for	202.9	A	144.7	A	172	A	187.2	M	256.3	P	41.8	A	185.7	A	122.9	A	181.2	A	112	A	function: may serve as part of a signaling pathway coupling the fc receptor to the activation of the respiratory burst. may also contribute to neutrophil migration and may regulate the degranulation process of neutrophils.catalytic activity: atp + a protein tyrosine = adp + protein tyrosine phosphate.subcellular location: p59-hck and p56-hck are associated with membranes. p59-hck is also cytoplas…	function: may serve as part of a signaling pathway coupling the fc receptor to the activation of the respiratory burst. may also contribute to neutrophil migration and may regulate the degranulation process of neutrophils.catalytic activity: atp + a protein tyrosine = adp + protein tyrosine phosphate.subcellular location: p59-hck and p56-hck are associated with membranes. p59-hck is also cytoplas…	function: may serve as part of a signaling pathway coupling the fc receptor to the activation of the respiratory burst. may also contribute to neutrophil migration and may regulate the degranulation process of neutrophils.catalytic activity: atp + a protein tyrosine = adp + protein tyrosine phosphate.subcellular location: p60-hck and p59-hck are associated with membranes. p60-hck is also cytoplas…
96188_at	Adar	AF052506:Mus musculus double-stranded RNA-specific adenosine deaminase mRNA, complete cds /cds=(6,3464) /gb=AF052506 /gi=2981096 /ug=Mm.28502 /len=3466 /STRA=for	192.2	A	150.7	A	110	A	188.4	A	187.4	M	35.8	A	176.2	A	177.7	A	181.9	A	210.8	P			function: converts multiple adenosines to inosines and creates i/u mismatched base pairs in double-helical rna substrates without apparent sequence specificity. drada has been found to modify more frequently adenosines in au-rich regions, probably due to	This gene encodes the enzyme responsible for RNA editing by site-specific deamination of adenosines. This enzyme destabilizes double stranded RNA through conversion of adenosine to inosine. Alternative splicing of this gene results in several transcript variants, three which are characterized by deletion of exons 6 and/or 7. Transcript Variant (NP_001102): Transcript variant ADAR-a represents the…
97971_at	-	AI852148:UI-M-BH0-ajb-d-12-0-UI.s1 Mus musculus cDNA, 3 end /clone=UI-M-BH0-ajb-d-12-0-UI /clone_end=3 /gb=AI852148 /gi=5496049 /ug=Mm.30991 /len=375 /STRA=for	159.9	M	197.1	P	190.1	A	184.9	P	210.3	P	102.9	A	131.3	A	204.7	A	221	P	176	P			similarity: belongs to the ser/thr family of protein kinases.function: phosphorylase b kinase catalyzes the phosphorylation of serine in certain substrates, including troponin i. this isozyme may regulate glycogeneolysis in the testis.catalytic activity: 4 atp + 2 phosphorylase b = 4 adp + phosphorylase a.subunit: polymer of 16 chains, four each of alpha, beta, gamma, and delta. alpha and beta ar…
92251_f_at	-	AA960657:ub60c10.s1 Mus musculus cDNA, 3 end /clone=IMAGE-1382130 /clone_end=3 /gb=AA960657 /gi=3126557 /ug=Mm.35110 /len=467 /STRA=rev	155.1	P	140.7	M	147.6	P	188.4	P	258.6	P	87	A	157.5	P	127.7	A	225.2	P	167.8	P
103871_at	-	AW123729:UI-M-BH2.1-apl-f-11-0-UI.s1 Mus musculus cDNA, 3 end /clone=UI-M-BH2.1-apl-f-11-0-UI /clone_end=3 /gb=AW123729 /gi=6099259 /ug=Mm.21163 /len=462 /STRA=for	125.4	A	130	A	72.3	A	123.5	A	153	P	27.4	A	96	A	107	A	112.7	A	90.9	A
104651_at	-	AI839611:UI-M-AN0-acr-g-10-0-UI.s1 Mus musculus cDNA, 3 end /clone=UI-M-AN0-acr-g-10-0-UI /clone_end=3 /gb=AI839611 /gi=5473824 /ug=Mm.3154 /len=474 /STRA=for	124	A	131.2	A	109	A	102.7	A	199.7	P	55.3	A	114.1	A	118.7	A	129	A	126.3	A			function: may be involved in several stages of intracellular trafficking.similarity: belongs to the sorting nexin family.similarity: contains 1 phox homology (px) domain.
98504_at	Rock2	U58513:Mus musculus Rho-associated, coiled-coil forming protein kinase p160 ROCK-2 mRNA, complete cds /cds=(0,4166) /gb=U58513 /gi=1514697 /ug=Mm.35815 /len=4167 /STRA=for	113.2	P	88.8	P	111.1	P	110.9	P	156.9	P	53.5	A	146.9	P	98.9	P	170.5	P	96.8	A				ROCK2 is a serine/threonine kinase that regulates cytokinesis, smooth muscle contraction, the formation of actin stress fibers and focal adhesions, and the activation of the c-fos serum response element. ROCK2, which is an isozyme of ROCK1 is a target for the small GTPase Rho.
101437_at	Stk2	AF039574:Serine/threonine kinase 2 /cds=(180,3881) /gb=AF039574 /gi=2773155 /ug=Mm.7693 /len=4279 /STRA=for	112	A	108.8	A	53.5	A	131.2	A	176.1	P	42.5	A	89.8	A	80.9	A	182	P	78.2	A
97102_at	-	AA276948:vc42f10.r1 Mus musculus cDNA, 5 end /clone=IMAGE-777259 /clone_end=5 /gb=AA276948 /gi=1919593 /ug=Mm.3265 /len=243 /STRA=for	106	P	92.9	A	69.6	M	72.1	A	75.2	P	36.8	A	68.2	A	20.1	A	93.1	P	94.3	A				The protein encoded by this gene is the human ortholog of yeast mitochondrial AAA metalloprotease, Yme1p. It is localized in the mitochondria and can functionally complement a yme1 disruptant yeast strain. It is proposed that this gene plays a role in mit
93017_at	Sdcbp	AF077527:Mus musculus syntenin mRNA, complete cds /cds=(54,950) /gb=AF077527 /gi=3342559 /ug=Mm.14744 /len=2043 /STRA=for	104.4	P	110.7	P	112.3	A	94.2	P	107.6	P	24.8	A	61.2	A	92.1	A	110.6	P	67.8	A			function: seems to function as an adapter protein. in adherens junctions may function to couple syndecans to cytoskeletal proteins or signaling components. seems to couple transcription factor sox4 to the il-5 receptor (il5ra). may also play a role in ves
94332_at	Ets1	AI882555:ub97f03.r1 Mus musculus cDNA, 5 end /clone=IMAGE-1396445 /clone_end=5 /gb=AI882555 /gi=5567644 /ug=Mm.2490 /len=329 /STRA=for	77.9	A	114.2	P	135.7	P	121.7	P	128.6	P	54	A	105.2	M	141.9	P	138.7	P	83.8	A	subcellular location: nuclear.similarity: belongs to the ets family.similarity: contains 1 pointed (pnt) domain.	subcellular location: nuclear.similarity: belongs to the ets family.similarity: contains 1 pointed (pnt) domain.	subcellular location: nuclear.alternative products: 2 isoforms; c-ets-1a (shown here) and c-ets- 1b; are produced by alternative splicing.ptm: isoforms of ets-1 are also generated by differential phosphorylation.disease: ets is responsible for erythroblast and fibroblast transformation. the juxtaposition of the interferon and c-ets-1 proto-oncogene may be involved in the pathogenesis of human mon…
102313_at	Gch	L09737:GTP cyclohydrolase 1 /cds=(122,847) /gb=L09737 /gi=293356 /ug=Mm.10651 /len=994 /STRA=for	77.4	A	48.1	A	86.2	P	124.7	P	71.6	P	28.7	A	106	A	76.8	A	114.8	M	49.1	A	catalytic activity: gtp + 2 h(2)o = formate + 2-amino-4-hydroxy-6- (erythro-1,2,3-trihydroxypropyl)dihydropteridine triphosphate.enzyme regulation: gtp shows a positive allosteric effect, and tetrahydrobiopterin inhibits the enzyme activity.pathway: first step in the biosynthesis of tetrahydrobiopterin.subunit: homopolymer.similarity: belongs to the gtp cyclohydrolase i family.	catalytic activity: gtp + 2 h(2)o = formate + 2-amino-4-hydroxy-6- (erythro-1,2,3-trihydroxypropyl)dihydropteridine triphosphate.enzyme regulation: gtp shows a positive allosteric effect, and tetrahydrobiopterin inhibits the enzyme activity.pathway: first step in the biosynthesis of tetrahydrobiopterin.subunit: homopolymer.similarity: belongs to the gtp cyclohydrolase i family.	function: isoform gch-1 is the functional enzyme, the potential function of the enzymatically inactive isoforms remains unknown.catalytic activity: gtp + 2 h(2)o = formate + 2-amino-4-hydroxy- 6-(erythro-1,2,3-trihydroxypropyl)dihydropteridine triphosphat
103222_at	Eps8	L21671:Mouse Eps8 mRNA sequence, complete cds /cds=(245,2710) /gb=L21671 /gi=309216 /ug=Mm.2012 /len=3550 /STRA=rev	66	P	36.4	P	51.4	P	67.4	P	57	P	36.6	P	59.8	P	32.9	A	35.1	A	65.9	P	function: upon binding to egf receptor enhances egf-dependent mitogenic signals. can bind multiple cellular targets.ptm: phosphorylated by several receptor tyrosine kinases.similarity: contains 1 sh3 domain.similarity: contains 1 ph domain. it is split in two parts.	function: upon binding to egf receptor enhances egf-dependent mitogenic signals. can bind multiple cellular targets.ptm: phosphorylated by several receptor tyrosine kinases.similarity: contains 1 sh3 domain.similarity: contains 1 ph domain. it is split in two parts.	function: upon binding to egf receptor enhances egf-dependent mitogenic signals. can bind multiple cellular targets.tissue specificity: expressed in all tissues analyzed, including heart, brain, placenta, lung, liver, skeletal muscle, kidney and pancreas. expressed in all epithelial and fibroblastic lines examined and in some, but not all, hematopoietic cells.ptm: phosphorylated by several recept…
103393_at	-	AA738776:vv67d07.r1 Mus musculus cDNA, 5 end /clone=IMAGE-1227469 /clone_end=5 /gb=AA738776 /gi=2776028 /ug=Mm.18659 /len=385 /STRA=for	64.6	A	62.7	A	99.6	A	66.2	A	73.1	P	12	A	68	A	47.4	A	106.1	A	49.5	A
95360_at	-	AA259683:va36d09.r1 Mus musculus cDNA, 5 end /clone=IMAGE-733457 /clone_end=5 /gb=AA259683 /gi=1896186 /ug=Mm.21902 /len=349 /STRA=for	60.1	A	96.5	A	73.3	A	105.5	A	119.8	A	69.1	A	113.6	A	80.2	P	143.1	A	76.9	M
103813_at	Sh3yl1	D85926:Mus musculus mRNA for Sh3yl1, complete cds /cds=(41,1063) /gb=D85926 /gi=1944388 /ug=Mm.2090 /len=1226 /STRA=for	59.1	A	65.9	A	48.5	A	41.9	A	64.8	P	29	A	47.1	A	66.1	A	99.4	A	76.3	A
92746_at	Nat2	U37249:Mus musculus arylamine N-acetyltransferase stable form (NAT2) gene, complete cds /cds=(0,872) /gb=U37249 /gi=1049296 /ug=Mm.4695 /len=873 /STRA=rev	51	A	59.3	A	33.2	A	55.4	A	69.2	P	35.3	A	71.6	A	34.5	A	101.8	A	42.1	A	function: participates in the detoxification of a plethora of hydrazine and arylamine drugs. 2-aminofluorene and p-aminobenzoic acid (paba) are preferred substrates for nat-2. less activity with anisidine and barely detectable with smz.catalytic activity: acetyl-coa + an arylamine = coa + an n- acetylarylamine.subcellular location: cytoplasmic.polymorphism: there are two forms of nat2: a rapid/st…	function: participates in the detoxification of a plethora of hydrazine and arylamine drugs. 2-aminofluorene and p-aminobenzoic acid (paba) are preferred substrates for nat-2. less activity with anisidine and barely detectable with smz.catalytic activity: acetyl-coa + an arylamine = coa + an n- acetylarylamine.subcellular location: cytoplasmic.polymorphism: there are two forms of nat2: a rapid/st…	function: participates in the detoxification of a plethora of hydrazine and arylamine drugs. catalyzes the n- or o-acetylation of various arylamine and heterocyclic amine substrates and is able to bioactivate several known carcinogens.catalytic activity: acetyl-coa + arylamine = coa + n-acetylarylamine.subcellular location: cytoplasmic.disease: n-acetylation polymorphism is determined by a low or…	The intronless NAT2 gene encodes N-acetyltransferase 2 (arylamine N-acetyltransferase 2). This enzyme functions to both activate and deactivate arylamine and hydrazine drugs and carcinogens. Polymorphisms in this gene are reponsible for the N-acetylation polymorphism in which human populations segregate into rapid,intermediate, and slow acetylator phenotypes. Polymorphisms in NAT2 are also associ…
102706_i_at	Serpina3c	X61597:M.musculus gene for kallikrein-binding protein /cds=(111,1364) /gb=X61597 /gi=52808 /ug=Mm.14191 /len=1690 /STRA=for	50.7	A	92.7	P	72.2	A	100.1	P	66.2	P	42.1	A	71.4	A	31.1	A	73	M	74	A	similarity: belongs to the serpin family.	similarity: belongs to the serpin family.
102726_at	Tac1	D17584:Tachykinin 1 /cds=(100,492) /gb=D17584 /gi=407345 /ug=Mm.1440 /len=1033 /STRA=for	49.2	A	47.4	A	88.6	P	74.3	A	56.7	A	25.3	A	62.8	A	56.7	A	79	A	45.9	A	function: tachykinins are active peptides which excite neurons, evoke behavioral responses, are potent vasodilators and secretagogues, and contract (directly or indirectly) many smooth muscles.alternative products: 4 isoforms; alpha, beta (shown here), gamma and delta; are produced by alternative splicing.similarity: belongs to the tachykinin family.	function: tachykinins are active peptides which excite neurons, evoke behavioral responses, are potent vasodilators and secretagogues, and contract (directly or indirectly) many smooth muscles.alternative products: 4 isoforms; alpha, beta (shown here), gamma and delta; are produced by alternative splicing.similarity: belongs to the tachykinin family.	function: tachykinins are active peptides which excite neurons, evoke behavioral responses, are potent vasodilators and secretagogues, and contract (directly or indirectly) many smooth muscles.alternative products: 4 isoforms; alpha, beta (shown here), gamma and delta; are produced by alternative splicing.similarity: belongs to the tachykinin family.	This gene encodes four products of the tachykinin peptide hormone family, substance P and neurokinin A, as well as the related peptides, neuropeptide K and neuropeptide gamma. These hormones are thought to function as neurotransmitters which interact wit
92559_at	Vcam1	U12884:Mus musculus C57BL/6 vascular cell adhesion molecule-1 truncated form T-VCAM-1 (VCAM-1) mRNA, complete cds /cds=(43,1080) /gb=U12884 /gi=531884 /ug=Mm.1021 /len=1332 /STRA=for	42.2	A	62.4	P	45.7	M	45.5	A	32.7	A	7.1	A	28.2	A	13.3	A	36.7	A	43	A	function: important in cell-cell recognition. appears to function in leukocyte-endothelial cell adhesion. interacts with the beta-1 integrin vla4 on leukocytes, and mediates both adhesion and signal transduction. the vcam1/vla4 interaction may play a pathophysiologic role both in immune responses and in leukocyte emigration to sites of inflammation.subcellular location: type i membrane protein (l…	function: important in cell-cell recognition. appears to function in leukocyte-endothelial cell adhesion. interacts with the beta-1 integrin vla4 on leukocytes, and mediates both adhesion and signal transduction. the vcam1/vla4 interaction may play a pathophysiologic role both in immune responses and in leukocyte emigration to sites of inflammation.subcellular location: type i membrane protein (l…	function: important in cell-cell recognition. appears to function in leukocyte-endothelial cell adhesion. interacts with the beta-1 integrin vla4 on leukocytes, and mediates both adhesion and signal transduction. the vcam1/vla4 interaction may play a path	This gene is a member of the Ig superfamily and encodes a cell surface sialoglycoprotein expressed by cytokine-activated endothelium. This type I membrane protein mediates leukocyte-endothelial cell adhesion and signal transduction, and may play a role in the development of artherosclerosis and rheumatoid arthritis. Two alternatively spliced transcripts encoding different isoforms have been descr…
93204_r_at	-	AW107463:um17a12.x1 Mus musculus cDNA, 3 end /clone=IMAGE-2192542 /clone_end=3 /gb=AW107463 /gi=6078263 /ug=Mm.5697 /len=484 /STRA=rev	27.1	M	17.2	P	35	P	24	P	38.8	P	13	A	20	A	10.3	A	45	P	24.9	P
99964_at	Vdr	AW061016:UI-M-BH1-amn-f-06-0-UI.s1 Mus musculus cDNA, 3 end /clone=UI-M-BH1-amn-f-06-0-UI /clone_end=3 /gb=AW061016 /gi=6008767 /ug=Mm.44170 /len=435 /STRA=for	50.9	A	140.4	P	105.8	A	118.9	M	169	P	177.9	M	173.5	A	30.8	A	228.6	P	150.5	A	function: vdr mediates the action of vitamin d3 by controlling the expression of hormone sensitive genes.subcellular location: nuclear.domain: composed of three domains: a modulating n-terminal domain, a dna-binding domain and a c-terminal steroid-binding domain.similarity: belongs to the nuclear hormone receptors family. nr1 subfamily.	function: vdr mediates the action of vitamin d3 by controlling the expression of hormone sensitive genes.subcellular location: nuclear.domain: composed of three domains: a modulating n-terminal domain, a dna-binding domain and a c-terminal steroid-binding domain.similarity: belongs to the nuclear hormone receptors family. nr1 subfamily.	function: vdr mediates the action of vitamin d3 by controlling the expression of hormone sensitive genes.subunit: interacts with smad3.subcellular location: nuclear.domain: composed of three domains: a modulating n-terminal domain, a dna-binding domain and a c-terminal steroid-binding domain.disease: defects in vdr are the cause of type iia rickets (also known as hypocalcemic vitamin d-resistant …
95425_at	Acadl	U21489:Acetyl coenzyme A dehydrogenase, long-chain /cds=(0,1292) /gb=U21489 /gi=726094 /ug=Mm.2445 /len=1434 /STRA=for	254.9	P	339	P	275.3	P	451.2	P	633.3	P	277.8	P	265.1	P	231.2	P	315.1	P	370.9	P	catalytic activity: acyl-coa + etf = 2,3-dehydroacyl-coa + reduced etf.cofactor: fad.pathway: initial step of the mitochondrial fatty acid beta- oxidation system.subunit: homotetramer.subcellular location: mitochondrial matrix.miscellaneous: a number of straight-chain acyl-coa dehydrogenases of different substrate specificities are present in mammalian tissues.similarity: belongs to the acyl-coa …	catalytic activity: acyl-coa + etf = 2,3-dehydroacyl-coa + reduced etf.cofactor: fad.pathway: initial step of the mitochondrial fatty acid beta- oxidation system.subunit: homotetramer.subcellular location: mitochondrial matrix.miscellaneous: a number of straight-chain acyl-coa dehydrogenases of different substrate specificities are present in mammalian tissues.similarity: belongs to the acyl-coa …	catalytic activity: acyl-coa + etf = 2,3-dehydroacyl-coa + reduced etf.cofactor: fad.pathway: initial step of the mitochondrial fatty acid beta-oxidation system.subunit: homotetramer.subcellular location: mitochondrial matrix.disease: lcad deficiency causes nonketotic hypoglycemia.miscellaneous: a number of straight-chain acyl-coa dehydrogenases of different substrate specificities are present in…	Long-chain acyl-coA dehydrogenase (ACADL), also abbreviated as LCAD, is a mitochondrial metrix enzyme involved in catalyzing the first reaction in the mitochondrial beta-oxidation cycles for fatty acids. Two other acyl-coA dehydrogenases are also involved in fatty acid oxidation, medium chain and short chain ALDs. However, of these ACADL catalyzes the first and critical step in this process. ACAD…
97197_r_at	-	C78850:C78850 Mus musculus cDNA, 3 end /clone=J0056C12 /clone_end=3 /gb=C78850 /gi=2519180 /ug=Mm.36896 /len=219 /STRA=rev	173	P	140.8	P	349.4	P	350.8	P	562.5	P	197.8	P	61	A	237	P	313.2	P	281	P
103305_at	-	L04678:Integrin beta 4 /cds=UNKNOWN /gb=L04678 /gi=192151 /ug=Mm.21117 /len=5907 /STRA=for	476.6	A	570.2	M	512.3	P	779.1	P	526.3	P	576.9	P	728.5	A	635	A	787.6	P	680.4	P			function: integrin alpha-6/beta-4 is a receptor for laminin. it plays a critical structural role in the hemidesmosome of epithelial cells.subunit: heterodimer of an alpha and a beta subunit. beta-4 associates with alpha-6.subcellular location: type i memb
101676_at	Gpx3	U13705:Glutathione peroxidase 3 /cds=(16,696) /gb=U13705 /gi=536927 /ug=Mm.7156 /len=1415 /STRA=for	330.8	A	491.8	P	670	P	700.2	P	632.4	P	454	P	864.9	P	476.3	A	896.1	P	738	P	function: protects cells and enzymes from oxidative damage, by catalysing the reduction of hydrogen peroxide, lipid peroxides and organic hydroperoxide, by glutathione.catalytic activity: 2 glutathione + h(2)o(2) = oxidized glutathione + 2 h(2)o.cofactor: selenocysteine. the active-site selenocysteine is encoded by the opal codon, uga.subunit: homotetramer.subcellular location: extracellular.tiss…	function: protects cells and enzymes from oxidative damage, by catalysing the reduction of hydrogen peroxide, lipid peroxides and organic hydroperoxide, by glutathione.catalytic activity: 2 glutathione + h(2)o(2) = oxidized glutathione + 2 h(2)o.cofactor: selenocysteine. the active-site selenocysteine is encoded by the opal codon, uga.subunit: homotetramer.subcellular location: extracellular.tiss…	function: protects cells and enzymes from oxidative damage, by catalysing the reduction of hydrogen peroxide, lipid peroxides and organic hydroperoxide, by glutathione.catalytic activity: 2 glutathione + h(2)o(2) = oxidized glutathione + 2 h(2)o.cofactor: selenocysteine. the active-site selenocysteine is encoded by the opal codon, uga.subunit: homotetramer.subcellular location: extracellular.tiss…	Glutathione peroxidase catalyzes the reduction of hydrogen peroxide, organic hydroperoxide, and lipid peroxides by reduced glutathione and functions in the protection of cells against oxidative damage. Human plasma glutathione peroxidase has been shown to be a selenium-containing enzyme. GPX3 expression appears to be tissue-specific.
96083_s_at	Hnrpdl	AI226368:uf07b12.y1 Mus musculus cDNA, 5 end /clone=IMAGE-1510655 /clone_end=5 /gb=AI226368 /gi=3809421 /ug=Mm.26617 /len=340 /STRA=for	625.2	P	699.5	P	1154.1	P	695.4	P	1684.6	P	460.2	P	671.2	P	1271.2	P	789.2	P	798.4	P				This gene belongs to the subfamily of ubiquitously expressed heterogeneous nuclear ribonucleoproteins (hnRNPs). The hnRNPs are RNA binding proteins and they complex with heterogeneous nuclear RNA (hnRNA). These proteins are associated with pre-mRNAs in th
99486_at	Cenpb	X55038:Centromere autoantigen B /cds=(0,1799) /gb=X55038 /gi=50381 /ug=Mm.41454 /len=1800 /STRA=for	292	P	353.4	P	333.1	P	292.1	P	334.7	P	179.1	A	199	A	430.6	P	307.1	A	398.1	M	function: interacts with centromeric heterochromatin in chromosomes and binds to a specific subset of alphoid satellite dna, called the cenp-b box. may organize arrays of centromere satellite dna into a higher order structure which then directs centromere formation and kinetochore assembly in mammalian chromosomes (by similarity).subunit: homodimer.subcellular location: nuclear.similarity: strong…	function: interacts with centromeric heterochromatin in chromosomes and binds to a specific subset of alphoid satellite dna, called the cenp-b box. may organize arrays of centromere satellite dna into a higher order structure which then directs centromere formation and kinetochore assembly in mammalian chromosomes (by similarity).subunit: homodimer.subcellular location: nuclear.similarity: strong…	function: interacts with centromeric heterochromatin in chromosomes and binds to a specific subset of alphoid satellite dna, called the cenp-b box. may organize arrays of centromere satellite dna into a higher order structure which then directs centromere formation and kinetochore assembly in mammalian chromosomes.subunit: homodimer.subcellular location: nuclear.similarity: strong, with other mam…	This gene product is a highly conserved protein associated with the centromere. It is a DNA-binding protein containing a helix-loop-helix DNA binding motif at the N-terminus, and a dimerization domain at the C-terminus. The DNA binding domain recognizes and binds a 17-bp sequence (CENP-B box) in the centromeric satellite DNA. This protein is proposed to play an important role in the assembly of s…
100513_at	Ddef1	AF075461:Mus musculus ADP-ribosylation factor-directed GTPase activating protein isoform a (Shag1) mRNA, complete cds /cds=(49,3492) /gb=AF075461 /gi=4063613 /ug=Mm.5237 /len=4370 /STRA=rev	209.7	A	181.1	M	357.5	P	293.4	M	304.4	P	183	A	253.9	A	287	P	245.6	A	300.4	M
92642_at	Car2	M25944:Mouse carbonic anhydrase II (CAII) mRNA, 3 end /cds=(0,62) /gb=M25944 /gi=199078 /ug=Mm.1186 /len=742 /STRA=for	141.5	A	150	P	204.4	P	194.2	A	200.6	P	139.7	A	197.6	P	303.3	P	252.7	P	251.5	P	function: reversible hydratation of carbon dioxide.catalytic activity: h(2)co(3) = co(2) + h(2)o.subcellular location: cytoplasmic.similarity: belongs to the eukaryotic-type carbonic anhydrase family.	function: reversible hydratation of carbon dioxide.catalytic activity: h(2)co(3) = co(2) + h(2)o.subcellular location: cytoplasmic.similarity: belongs to the eukaryotic-type carbonic anhydrase family.	function: reversible hydratation of carbon dioxide.catalytic activity: h(2)co(3) = co(2) + h(2)o.subcellular location: cytoplasmic.disease: defects in ca2 are the cause of an autosomal recessive disease whose syndrome or osteopetrosis (abnormally dense bone), renal tubular acidosis, cerebral calcification (marble brain disease) and mental retardation.similarity: belongs to the eukaryotic-type car…	CA2 is one of several (at least 7) isozymes of carbonic anhydrase. Carbonic anhydrase catalyzes reversible hydration of carbon dioxide. Defects in this enzyme are associated with osteopetrosis and renal tubular acidosis.
97013_f_at	-	AW046124:UI-M-BH1-alf-e-03-0-UI.s1 Mus musculus cDNA, 3 end /clone=UI-M-BH1-alf-e-03-0-UI /clone_end=3 /gb=AW046124 /gi=5906653 /ug=Mm.88950 /len=249 /STRA=rev	129.6	A	258.9	P	282.8	P	263.6	P	252.4	P	149.1	A	187.5	A	237.1	A	135.1	A	195.2	A
92770_at	S100a6	X66449:Calcyclin /cds=(159,428) /gb=X66449 /gi=50271 /ug=Mm.1221 /len=551 /STRA=for	5463.5	P	5562	P	2648.9	P	6095.1	P	4755.3	P	4799.3	P	4269.9	P	2083.7	P	5337.6	P	7620.4	P	function: seems to interact with annexin ii and glyceraldehyde- 3-phosphate dehydrogenase in a calcium-dependent manner.subunit: monomer or disulfide-linked dimers.miscellaneous: binds two calcium ions.similarity: belongs to the s-100 family.similarity: contains 2 ef-hand calcium-binding domains.	function: seems to interact with annexin ii and glyceraldehyde- 3-phosphate dehydrogenase in a calcium-dependent manner.subunit: monomer or disulfide-linked dimers.miscellaneous: binds two calcium ions.similarity: belongs to the s-100 family.similarity: contains 2 ef-hand calcium-binding domains.	induction: this protein is preferentially expressed when quiescent fibroblasts are stimulated to proliferate. it is inducible by growth factors and overexpressed in acute myeloid leukemias.ptm: the n-terminus is blocked.miscellaneous: this protein co-purified with the prolactin receptor.similarity: belongs to the s-100 family.similarity: contains 2 ef-hand calcium-binding domains.	The protein encoded by this gene is a member of the S100 family of proteins containing 2 EF-hand calcium-binding motifs. S100 proteins are localized in the cytoplasm and/or nucleus of a wide range of cells, and involved in the regulation of a number of cellular processes such as cell cycle progression and differentiation. S100 genes include at least 13 members which are located as a cluster on ch…
101487_f_at	Ly6e	U47737:Mus musculus thymic shared antigen-1 (TSA-1) gene, complete cds /cds=(106,498) /gb=U47737 /gi=1199649 /ug=Mm.788 /len=1117 /STRA=for	2335.3	P	1888.1	P	2216	P	2981	P	3352.4	P	1612.3	P	1339.3	P	1939.1	P	2125	P	4199.7	P	function: involved in t-cell development.subcellular location: attached to the membrane by a gpi-anchor.similarity: contains 1 upar/ly6 domain.	function: involved in t-cell development.subcellular location: attached to the membrane by a gpi-anchor.similarity: contains 1 upar/ly6 domain.	subcellular location: attached to the membrane by a gpi-anchor (by similarity).tissue specificity: widely expressed, predominantly in liver, kidney, ovary, spleen and peripheral blood leukocytes.induction: activated by retinoic acid in promyelocytic leukemia nb4 and in myeloblast hl-60 cell lines. activated by inf-alpha in monocytic cell line u-937 and in peripheral blood monocyte cells.similarit…
99701_f_at	Sprr2b	AJ005560:Small proline-rich protein 2B /cds=(0,296) /gb=AJ005560 /gi=3093359 /ug=Mm.23796 /len=297 /STRA=for	1577.9	P	1260.9	P	1467.1	P	2546.9	P	3045.8	P	1444.8	P	995.5	P	1410.4	P	1931.3	P	3953.5	P			function: cross-linked envelope protein of keratinocytes. it is a keratinocyte protein that first appears in the cell cytosol, but ultimately becomes cross-linked to membrane proteins by transglutaminase. all that results in the formation of an insoluble envelope beneath the plasma membrane.subcellular location: cytoplasmic.tissue specificity: suprabasal layers of squamous-differentiated tissues …
98628_f_at	Hif1a	AF003695:Hypoxia inducible factor 1, alpha subunit /cds=(257,2767) /gb=AF003695 /gi=2197094 /ug=Mm.3879 /len=3973 /STRA=for	1471.4	P	1537.6	P	1363.6	P	2344.3	P	2408.3	P	1132.4	P	1187.4	P	1270.8	P	2285.3	P	2405.5	P	function: involved in the induction of oxygen regulated genes. specifically recognizes an 8 bp hypoxia response element (hre).subunit: efficient dna binding requires dimerization with another bhlh protein. heterodimer of an alpha and a beta (arnt) subunits. the alpha subunit is unique to hif-1 whereas hif-1 beta (arnt) can dimerize with other bhlh-pas proteins. interacts with hsp90 (by similarity…	function: involved in the induction of oxygen regulated genes. specifically recognizes an 8 bp hypoxia response element (hre).subunit: efficient dna binding requires dimerization with another bhlh protein. heterodimer of an alpha and a beta (arnt) subunits. the alpha subunit is unique to hif-1 whereas hif-1 beta (arnt) can dimerize with other bhlh-pas proteins. interacts with hsp90 (by similarity…	function: involved in the induction of oxygen regulated genes. specifically recognizes an 8 bp hypoxia response element (hre).subunit: efficient dna binding requires dimerization with another bhlh protein. heterodimer of an alpha and a beta (arnt) subunits. the alpha subunit is unique to hif-1 whereas hif-1 beta (arnt) can dimerize with other bhlh-pas proteins. interacts with hsp90.subcellular lo…
101025_f_at	Sprr2a	AJ005559:Small proline-rich protein 2A /cds=(0,251) /gb=AJ005559 /gi=3093357 /ug=Mm.6853 /len=252 /STRA=for	1195.2	P	1139.3	P	1137.3	P	1602.1	P	2343.9	P	1196.5	P	835.1	P	1070.4	P	1369	P	2487.9	P			function: cross-linked envelope protein of keratinocytes. it is a keratinocyte protein that first appears in the cell cytosol, but ultimately becomes cross-linked to membrane proteins by transglutaminase. all that results in the formation of an insoluble envelope beneath the plasma membrane.subcellular location: cytoplasmic.induction: during squamous differentiation of epidermal keratinocytes.sim…
94433_at	-	AW060684:UI-M-BH1-anl-e-02-0-UI.s1 Mus musculus cDNA, 3 end /clone=UI-M-BH1-anl-e-02-0-UI /clone_end=3 /gb=AW060684 /gi=6008435 /ug=Mm.26492 /len=383 /STRA=for	1067	P	847.1	P	868.7	P	1281.4	P	1541.9	P	875.5	P	1104.1	P	938.1	P	1588.8	P	1903.8	P
95079_at	Pdgfra	M57683:Platelet derived growth factor receptor, alpha polypeptide /cds=(78,3347) /gb=M57683 /gi=199783 /ug=Mm.2924 /len=3564 /STRA=for	731.3	P	923.5	P	695.3	P	1636.4	P	2062.5	P	547.6	M	939.6	P	890.5	P	1277.5	P	1818.4	P	function: this receptor binds platelet-derived growth factor and has a tyrosine-protein kinase activity. this receptor can bind either pdgf-a or pdgf-b.catalytic activity: atp + a protein tyrosine = adp + protein tyrosine phosphate.subunit: dimer of either alpha-alpha, beta-beta or alpha-beta subunits.subcellular location: type i membrane protein.similarity: belongs to the csf-1/pdgf receptor fam…	function: this receptor binds platelet-derived growth factor and has a tyrosine-protein kinase activity. this receptor can bind either pdgf-a or pdgf-b.catalytic activity: atp + a protein tyrosine = adp + protein tyrosine phosphate.subunit: dimer of either alpha-alpha, beta-beta or alpha-beta subunits.subcellular location: type i membrane protein.similarity: belongs to the csf-1/pdgf receptor fam…	function: this receptor binds platelet-derived growth factor and has a tyrosine-protein kinase activity. this receptor can bind either pdgf-a or pdgf-b.catalytic activity: atp + a protein tyrosine = adp + protein tyrosine phosphate.subunit: dimer of either alpha-alpha, beta-beta or alpha-beta subunits.subcellular location: type i membrane protein.similarity: belongs to the csf-1/pdgf receptor fam…	This gene encodes a cell surface tyrosine kinase receptor for members of the platelet-derived growth factor family. These growth factors are mitogens for cells of mesenchymal origin. The identity of the growth factor bound to a receptor monomer determines whether the functional receptor is a homodimer or a heterodimer, composed of both platelet-derived growth factor receptor alpha and beta polype…
99081_at	Serping1	AF010254:Complement component 1 inhibitor /cds=(66,1580) /gb=AF010254 /gi=3236325 /ug=Mm.38888 /len=1775 /STRA=for	508.5	P	479.5	P	405.6	P	509.8	P	565.6	P	374.1	P	500.8	P	229.9	A	472.9	P	687.8	P	function: activation of the c1 complex is under control of the c1- inhibitor. it form a proteolytically inactive stoichiometric complex with the c1r or c1s proteases. may play a potentially crucial role in regulating important physiological pathways including complement activation, blood coagulation, fibrinolysis and the generation of kinins (by similarity).subcellular location: secreted.similari…	function: activation of the c1 complex is under control of the c1- inhibitor. it form a proteolytically inactive stoichiometric complex with the c1r or c1s proteases. may play a potentially crucial role in regulating important physiological pathways including complement activation, blood coagulation, fibrinolysis and the generation of kinins (by similarity).subcellular location: secreted.similari…	function: activation of the c1 complex is under control of the c1- inhibitor. it form a proteolytically inactive stoichiometric complex with the c1r or c1s proteases. may play a potentially crucial role in regulating important physiological pathways including complement activation, blood coagulation, fibrinolysis and the generation of kinins.subcellular location: secreted.ptm: highly glycosylated…	The protein encoded by this gene inhibits activated C1r and C1s of the first complement component and thus regulates complement activation. Deficiency of this protein is associated with hereditary angioneurotic oedema (HANE).
99057_at	Thy1	M12379:Mouse Thy-1.2 glycoprotein gene, complete cds /cds=(0,488) /gb=M12379 /gi=202040 /ug=Mm.3951 /len=489 /STRA=for	466.3	P	1048.4	P	729.3	P	1144.2	P	940.5	P	734.4	P	587	P	927.7	P	995.8	P	1401.2	P	function: may play a role in cell-cell or cell-ligand interactions during synaptogenesis and other events in the brain.subcellular location: attached to the membrane by a gpi-anchor.polymorphism: the thy-1.2 sequence is shown.similarity: belongs to the immunoglobulin superfamily.similarity: contains 1 immunoglobulin-like v-type domain.	function: may play a role in cell-cell or cell-ligand interactions during synaptogenesis and other events in the brain.subcellular location: attached to the membrane by a gpi-anchor.polymorphism: the thy-1.2 sequence is shown.similarity: belongs to the immunoglobulin superfamily.similarity: contains 1 immunoglobulin-like v-type domain.	function: may play a role in cell-cell or cell-ligand interactions during synaptogenesis and other events in the brain.subcellular location: attached to the membrane by a gpi-anchor.similarity: contains 1 immunoglobulin-like v-type domain.database: name=prow; note=cd guide cd90 entry; www=http://www.ncbi.nlm.nih.gov/prow/cd/cd90.htm."
103335_at	Lgals9	U55060:Mus musculus beta-galactoside binding lectin mRNA, complete cds /cds=(34,1002) /gb=U55060 /gi=1916601 /ug=Mm.18087 /len=1418 /STRA=for	357.9	A	489.2	P	433.4	A	795.6	P	640.2	P	160.3	A	372.9	A	445.7	P	432.1	P	604.1	P	function: binds galactosides. may play a role in thymocyte- epithelial interactions relevant to the biology of the thymus.subcellular location: cytoplasmic. may also be secreted by a non- classical secretory pathway.alternative products: at least 2 isofor	function: binds galactosides. may play a role in thymocyte- epithelial interactions relevant to the biology of the thymus.subcellular location: cytoplasmic. may also be secreted by a non- classical secretory pathway.alternative products: at least 2 isofor	function: binds galactosides. may play a role in thymocyte- epithelial interactions relevant to the biology of the thymus. the short isoform acts as an eosinophil chemoattractant.alternative products: at least 2 isoforms; a long form (shown here) and a short form; are produced by alternative splicing.tissue specificity: peripheral blood leukocytes and lymphatic tissues. overexpressed in hodgkin''…	The galectins are a family of beta-galactoside-binding proteins implicated in modulating cell-cell and cell-matrix interactions. The protein encoded by this gene is an S-type lectin. This galectin is strongly overexpressed in Hodgkin''s disease tissue and
94902_at	Sod3	U38261:Mus musculus extracellular superoxide dismutase (SOD3) mRNA, complete cds /cds=(269,1024) /gb=U38261 /gi=1915962 /ug=Mm.2407 /len=1834 /STRA=for	349.8	A	343.4	A	358.4	A	366.8	P	403.2	M	220.8	A	305.9	A	353.8	A	343.2	A	536	P	function: destroys radicals which are normally produced within the cells and which are toxic to biological systems.catalytic activity: 2 superoxide + 2 h(+) = o(2) + h(2)o(2).cofactor: copper and zinc (by similarity).subcellular location: extracellular.similarity: belongs to the cu-zn superoxide dismutase family.	function: destroys radicals which are normally produced within the cells and which are toxic to biological systems.catalytic activity: 2 superoxide + 2 h(+) = o(2) + h(2)o(2).cofactor: copper and zinc (by similarity).subcellular location: extracellular.similarity: belongs to the cu-zn superoxide dismutase family.	function: destroys radicals which are normally produced within the cells and are toxic to biological systems.catalytic activity: 2 peroxide radical + 2 h(+) = o(2) + h(2)o(2).subunit: homotetramer.subcellular location: extracellular.tissue specificity: major sod isoenzyme in extracellular fluids such as plasma, lymph and synovial fluid.similarity: belongs to the cu-zn superoxide dismutase family.
100154_at	Tapbp	AI836367:UI-M-AP0-abi-b-11-0-UI.s1 Mus musculus cDNA, 3 end /clone=UI-M-AP0-abi-b-11-0-UI /clone_end=3 /gb=AI836367 /gi=5470580 /ug=Mm.4975 /len=332 /STRA=for	322	P	247.1	P	373.9	P	575	P	527.2	P	245.9	P	310.8	P	286.9	P	461.9	P	670.8	P	function: involved in the association of mhc class i with transporter associated with antigen processing (tap) and in the assembly of mhc class i with peptide (peptide loading).subunit: interacts with tap1 and is thus a subunit of the tap complex. interac	function: involved in the association of mhc class i with transporter associated with antigen processing (tap) and in the assembly of mhc class i with peptide (peptide loading).subunit: interacts with tap1 and is thus a subunit of the tap complex. interac	function: involved in the association of mhc class i with transporter associated with antigen processing (tap) and in the assembly of mhc class i with peptide (peptide loading).subunit: interacts with tap1 and is thus a subunit of the tap complex. interac
104716_at	Rbp1	X60367:Retinol binding protein 1, cellular /cds=UNKNOWN /gb=X60367 /gi=50547 /ug=Mm.2450 /len=2633 /STRA=for	301.1	P	359.7	P	367.7	P	544.2	P	678.3	P	252	P	283.7	P	252.7	P	505	P	911.6	P	function: intracellular transport of retinol.subcellular location: cytoplasmic.similarity: belongs to the fabp/p2/crbp/crabp family of transporters.	function: intracellular transport of retinol.subcellular location: cytoplasmic.similarity: belongs to the fabp/p2/crbp/crabp family of transporters.	function: intracellular transport of retinol.subcellular location: cytoplasmic.tissue specificity: detected in nearly all the tissues with higher expression in adult ovary, pancreas, pituitary gland and adrenal gland, and fetal liver.similarity: belongs to the fabp/p2/crbp/crabp family of transporters.	RBP1 is the carrier protein involved in the transport of retinol (vitamin A alcohol) from the liver storage site to peripheral tissue. Vitamin A is a fat-soluble vitamin necessary for growth, reproduction, differentiation of epithelial tissues, and vision. The gene harbors four exons encoding 24, 59, 33, and 16 amino acid residues respectively. The second intervening sequence alone occupies 19 kb…
104198_at	-	AW211760:uo85c06.y1 Mus musculus cDNA, 5 end /clone=IMAGE-2649322 /clone_end=5 /gb=AW211760 /gi=6517732 /ug=Mm.27519 /len=462 /STRA=for	296.5	M	232.3	M	383	M	454.5	P	385.6	P	189.1	A	384.9	M	361.9	P	410	P	592.9	P
94380_at	-	AI852581:UI-M-BH0-aiu-a-11-0-UI.s1 Mus musculus cDNA, 3 end /clone=UI-M-BH0-aiu-a-11-0-UI /clone_end=3 /gb=AI852581 /gi=5496487 /ug=Mm.25576 /len=399 /STRA=for	283.1	P	307.9	P	132.4	A	377.6	P	479.1	P	312.2	P	238.1	P	125.2	A	462.7	P	476.2	P
97786_at	Ankrd2	AJ011118:Mus musculus mRNA for a skeletal muscle and cardiac protein /cds=(10,996) /gb=AJ011118 /gi=5420271 /ug=Mm.41992 /len=1100 /STRA=for	225	P	267.9	P	239.2	P	358	P	327.2	P	201.4	M	406.2	P	393.7	P	491.8	P	507	P
96623_at	-	AI853172:UI-M-BH0-ajh-b-06-0-UI.s1 Mus musculus cDNA, 3 end /clone=UI-M-BH0-ajh-b-06-0-UI /clone_end=3 /gb=AI853172 /gi=5497078 /ug=Mm.27173 /len=435 /STRA=for	218.1	P	388.5	P	349.7	P	536.4	P	676.4	P	222	A	500.7	P	337.9	P	683.6	P	647.8	P
101816_at	Serpinb4	AF063937:Squamous cell carcinoma antigen 2 /cds=(72,1238) /gb=AF063937 /gi=3885487 /ug=Mm.57172 /len=1239 /STRA=for	213.1	P	265.6	P	302.8	P	460.5	P	518.5	P	162.2	P	123.5	P	297.7	P	384	P	388.2	P			function: may act as a protease inhibitor to modulate the host immune response against tumor cells.subcellular location: cytoplasmic.tissue specificity: squamous cells.similarity: belongs to the serpin family. ov-serpin subfamily.
95082_at	-	AI842277:UI-M-AM1-afz-e-02-0-UI.s1 Mus musculus cDNA, 3 end /clone=UI-M-AM1-afz-e-02-0-UI /clone_end=3 /gb=AI842277 /gi=5476530 /ug=Mm.29254 /len=475 /STRA=for	212.6	P	703.7	P	786.2	P	906	P	764.4	P	360.2	P	892.7	P	595.7	P	663.5	P	957.7	P
95308_at	Adcy4	AA397054:mx87h08.r1 Mus musculus cDNA, 5 end /clone=IMAGE-693375 /clone_end=5 /gb=AA397054 /gi=2050061 /ug=Mm.20193 /len=428 /STRA=for	208.2	A	250.1	A	256.8	A	265.7	A	268.1	M	118.9	A	184.5	A	288.1	P	204.2	A	297.9	A
104728_at	Pros1	L27439:Mus musculus protein S mRNA, partial cds /cds=(0,1933) /gb=L27439 /gi=487866 /ug=Mm.24611 /len=3079 /STRA=for	182.1	A	225	A	308.1	M	304.4	P	419.9	P	198.5	A	117.8	A	165	A	266.8	A	293.8	M	function: anticoagulant plasma protein; it is a cofactor to activated protein c in the degradation of coagulation factors va and viiia. it help to prevent coagulation and stimulating fibrinolysis.subcellular location: extracellular.tissue specificity: plasma.similarity: contains 2 laminin g-like domains.similarity: contains 4 egf-like domains.	function: anticoagulant plasma protein; it is a cofactor to activated protein c in the degradation of coagulation factors va and viiia. it help to prevent coagulation and stimulating fibrinolysis.subcellular location: extracellular.tissue specificity: plasma.similarity: contains 2 laminin g-like domains.similarity: contains 4 egf-like domains.	function: anticoagulant plasma protein; it is a cofactor to activated protein c in the degradation of coagulation factors va and viiia. it helps to prevent coagulation and stimulating fibrinolysis.subcellular location: extracellular.tissue specificity: plasma.disease: defects in pros are associated with an increased risk to develop thrombotic disease (thrombophilia).similarity: contains 2 laminin…
101876_s_at	H2-T22	M35247:Histocompatibility 2, T region locus 17 /cds=(34,168) /gb=M35247 /gi=199665 /ug=Mm.88092 /len=1497 /STRA=for	176	P	230.4	P	386.3	P	405.2	P	416	P	190.1	P	260.7	P	351.6	P	260.6	P	509.4	P
103427_at	-	AW123223:UI-M-BH2.1-apg-e-07-0-UI.s1 Mus musculus cDNA, 3 end /clone=UI-M-BH2.1-apg-e-07-0-UI /clone_end=3 /gb=AW123223 /gi=6098793 /ug=Mm.18968 /len=410 /STRA=for	174.6	P	111.1	P	87.3	A	114.3	A	222.5	P	103.1	A	150.8	A	151.3	A	174.3	P	201.5	P
100475_at	Trim25	D63902:Zinc finger protein 147 /cds=(9,1913) /gb=D63902 /gi=1088466 /ug=Mm.4973 /len=5475 /STRA=rev	173.8	P	172.8	P	268.9	P	285.9	P	423.2	P	157.9	P	224.4	P	269.5	P	309	P	366.8	P	function: mediates estrogen action in various target organs.similarity: contains 1 ring-type zinc finger.similarity: contains 1 spry domain.	function: mediates estrogen action in various target organs.similarity: contains 1 ring-type zinc finger.similarity: contains 1 spry domain.	function: mediates estrogen action in various target organs.tissue specificity: ubiquitous.similarity: contains 1 ring-type zinc finger.	The protein encoded by this gene is a member of the tripartite motif (TRIM) family. The TRIM motif includes three zinc-binding domains, a RING, a B-box type 1 and a B-box type 2, and a coiled-coil region. The protein localizes to the cytoplasm. The presence of potential DNA-binding and dimerization-transactivation domains suggests that this protein may act as a transcription factor, similar to se…
102195_at	Map4k4	U88984:Mus musculus NIK mRNA, complete cds /cds=(0,3701) /gb=U88984 /gi=1872545 /ug=Mm.987 /len=3915 /STRA=rev	166.9	A	395.6	A	376.4	A	368.4	P	324	M	286.6	A	304	A	312.8	A	401.1	M	532.7	P				The protein encoded by this gene is a member of the serine/threonine protein kinase family. This kinase has been shown to specifically activate MAPK8/JNK. The activation of MAPK8 by this kinase is found to be inhibited by the dominant-negative mutants of
103046_at	Car4	U37091:Mus musculus carbonic anhydrase IV gene, complete cds /cds=(44,961) /gb=U37091 /gi=1326079 /ug=Mm.1641 /len=1201 /STRA=for	158.3	A	205	P	228.7	A	355.8	P	316.5	P	135.9	A	219.9	A	169.5	A	204.7	A	248.3	A	function: reversible hydratation of carbon dioxide.catalytic activity: h(2)co(3) = co(2) + h(2)o.subcellular location: attached to the membrane by a gpi-anchor (by similarity).similarity: belongs to the eukaryotic-type carbonic anhydrase family.	function: reversible hydratation of carbon dioxide.catalytic activity: h(2)co(3) = co(2) + h(2)o.subcellular location: attached to the membrane by a gpi-anchor (by similarity).similarity: belongs to the eukaryotic-type carbonic anhydrase family.	function: reversible hydratation of carbon dioxide.catalytic activity: h(2)co(3) = co(2) + h(2)o.enzyme regulation: inhibited by acetazolamide.subcellular location: attached to the membrane by a gpi-anchor.similarity: belongs to the eukaryotic-type carbonic anhydrase family.	Carbonic anhydrases (CAs) are a large family of zinc metalloenzymes that catalyze the reversible hydration of carbon dioxide. They participate in a variety of biological processes, including respiration, calcification, acid-base balance, bone resorption, and the formation of aqueous humor, cerebrospinal fluid, saliva, and gastric acid. They show extensive diversity in tissue distribution and in t…
94343_at	Dnajc3	AI604013:vr15c03.y1 Mus musculus cDNA, 5 end /clone=IMAGE-1120708 /clone_end=5 /gb=AI604013 /gi=4613175 /ug=Mm.25122 /len=164 /STRA=for	147.5	P	137.1	P	139.5	P	166.8	P	243.1	P	239	P	139.2	P	74.3	P	209.8	P	252.9	P				The protein encoded by this gene contains multiple tetratricopeptide repeat (TPR) motifs as well as the highly conserved J domain found in DNAJ chaperone family members. It is a member of the tetratricopeptide repeat family of proteins and acts as an inhibitor of the interferon-induced, dsRNA-activated protein kinase (PKR). Sequence Note: The sequence U28424.1 is a chimeric mRNA clone. Only the D…
104318_at	Pex5	Z97018:Mus musculus mRNA for PEX5 protein /cds=(0,1919) /gb=Z97018 /gi=2222731 /ug=Mm.22418 /len=1986 /STRA=for	140.8	A	214.9	A	211.7	A	216.5	A	276.1	P	175.7	A	209.1	A	80.8	A	118.3	A	232.9	A	function: binds to the c-terminal pts1-type tripeptide peroxisomal targeting signal (skl-type) and plays an essential role in peroxisomal protein import.subcellular location: its distribution appears to be dynamic. it is probably a cycling receptor found mainly in the cytoplasm and as well associated to the peroxisomal membrane through a docking factor (pex13).similarity: contains 7 tpr repeats.s…	function: binds to the c-terminal pts1-type tripeptide peroxisomal targeting signal (skl-type) and plays an essential role in peroxisomal protein import.subcellular location: its distribution appears to be dynamic. it is probably a cycling receptor found mainly in the cytoplasm and as well associated to the peroxisomal membrane through a docking factor (pex13).similarity: contains 7 tpr repeats.s…	function: binds to the c-terminal pts1-type tripeptide peroxisomal targeting signal (skl-type) and plays an essential role in peroxisomal protein import.subcellular location: its distribution appears to be dynamic. it is probably a cycling receptor found mainly in the cytoplasm and as well associated to the peroxisomal membrane through a docking factor (pex13).disease: defects in pxr1 are the cau…
96562_at	Slc11a1	L13732:Natural resistance-associated macrophage protein 1 /cds=(90,1736) /gb=L13732 /gi=474903 /ug=Mm.2913 /len=2283 /STRA=for	113.1	A	148.1	A	223.4	A	277.9	P	248	A	54.6	A	172.6	A	118	A	117.7	A	168	A	function: divalent transition metal (iron and manganese) transporter involved in iron metabolism and host resistance to certain pathogens. macrophage-specific membrane transport function. controls natural resistance to infection with intracellular parasites pathogen resistance involves sequestration of fe2+ and mn2+, cofactors of both prokaryotic and eukaryotic catalases and superoxide dismutases…	function: divalent transition metal (iron and manganese) transporter involved in iron metabolism and host resistance to certain pathogens. macrophage-specific membrane transport function. controls natural resistance to infection with intracellular parasites pathogen resistance involves sequestration of fe2+ and mn2+, cofactors of both prokaryotic and eukaryotic catalases and superoxide dismutases…	function: divalent transition metal (iron and manganese) transporter involved in iron metabolism and host resistance to certain pathogens. macrophage-specific membrane transport function. controls natural resistance to infection with intracellular parasites pathogen resistance involves sequestration of fe2+ and mn2+, cofactors of both prokaryotic and eukaryotic catalases and superoxide dismutases…
96912_s_at	Ctla2a	X15591:Cytotoxic T lymphocyte-associated protein 2 alpha /cds=(6,416) /gb=X15591 /gi=50588 /ug=Mm.30144 /len=664 /STRA=for	112.5	A	164.1	P	213.9	P	247.2	P	354.7	P	124.1	M	212.7	P	318	P	193.9	P	331.9	P	function: not known, expressed in activated t-cell.similarity: strong, to the propeptide regions of cysteine proteases.	function: not known, expressed in activated t-cell.similarity: strong, to the propeptide regions of cysteine proteases.
97325_at	-	AA881294:vx11c02.r1 Mus musculus cDNA, 5 end /clone=IMAGE-1264130 /clone_end=5 /gb=AA881294 /gi=2990604 /ug=Mm.29515 /len=474 /STRA=for	100.5	A	112.9	A	172.6	P	115	A	179.4	P	70.5	A	116	A	112.3	A	88.9	M	157.8	P
101465_at	Stat1	U06924:Signal transducer and activator of transcription 1 /cds=(4,2253) /gb=U06924 /gi=458709 /ug=Mm.8249 /len=2277 /STRA=for	95.4	P	78.9	M	55.4	P	123.7	P	171.6	P	61	M	83.7	A	40.8	A	133.4	P	121.1	P	function: transcription factor that binds to the ifn-stimulated response element (isre) and to the gas element. this multiprotein transcription factor is termed isgf3.subunit: in response to ifn alpha/beta, three subunits (stat1- alpha, stat1-beta, stat2)	function: transcription factor that binds to the ifn-stimulated response element (isre) and to the gas element. this multiprotein transcription factor is termed isgf3.subunit: in response to ifn alpha/beta, three subunits (stat1- alpha, stat1-beta, stat2)	function: transcription factor that binds to the ifn-stimulated response element (isre) and to the gas element. this multiprotein transcription factor is termed isgf3.pathway: ifn-signalling pathway.subunit: in response to ifn alpha/beta, three subunits (	The protein encoded by this gene is a member of the STAT protein family. In response to cytokines and growth factors, STAT family members are phosphorylated by the receptor associated kinases, and then form homo- or heterodimers that translocate to the ce
93352_at	Tgm2	M55154:Mouse transglutaminase (TGase) mRNA, complete cds /cds=(29,2086) /gb=M55154 /gi=201940 /ug=Mm.18843 /len=3483 /STRA=for	85.4	A	106.2	A	180.8	P	153.5	A	135.4	M	116.6	A	151.1	A	183.8	P	156	M	234.5	M	function: catalyzes the cross-linking of proteins and the conjugation of polyamines to proteins.catalytic activity: protein glutamine + alkylamine = protein n(5)- alkylglutamine + nh(3).cofactor: calcium is required for transglutaminase activity.subunit: monomer.similarity: belongs to the transglutaminase family.	function: catalyzes the cross-linking of proteins and the conjugation of polyamines to proteins.catalytic activity: protein glutamine + alkylamine = protein n(5)- alkylglutamine + nh(3).cofactor: calcium is required for transglutaminase activity.subunit: monomer.similarity: belongs to the transglutaminase family.	function: catalyzes the cross-linking of proteins and the conjugation of polyamines to proteins.catalytic activity: protein glutamine + alkylamine = protein n(5)-alkylglutamine + nh(3).cofactor: calcium is required for transglutaminase activity.subunit: monomer.alternative products: two isoforms are produced by a tissue- specific alternative splicing. the sequence shown here is that of the long f…
104538_at	Ptgis	AB001607:Mus musculus mRNA for prostacyclin synthase, complete cds /cds=(35,1540) /gb=AB001607 /gi=2308983 /ug=Mm.2339 /len=1665 /STRA=for	63.4	A	158.5	A	90	A	199.9	P	140.8	A	59.1	A	209.4	A	109.6	A	169.6	A	256.7	A	function: catalyzes the isomerization of prostaglandin h2 to prostacyclin (= prostaglandin i2).catalytic activity: (5z,13e)-(15s)-9-alpha,11-alpha-epidioxy-15- hydroxyprosta-5,13-dienoate = (5z,13e)-(15s)-6,9-alpha-epoxy-11- alpha,15-dihydroxyprosta-5,13-dienoate.subcellular location: endoplasmic reticulum membrane. may be anchored to the membrane via a single transmembrane domain.similarity: bel…	function: catalyzes the isomerization of prostaglandin h2 to prostacyclin (= prostaglandin i2).catalytic activity: (5z,13e)-(15s)-9-alpha,11-alpha-epidioxy-15- hydroxyprosta-5,13-dienoate = (5z,13e)-(15s)-6,9-alpha-epoxy-11- alpha,15-dihydroxyprosta-5,13-dienoate.subcellular location: endoplasmic reticulum membrane. may be anchored to the membrane via a single transmembrane domain.similarity: bel…	function: catalyzes the isomerization of prostaglandin h2 to prostacyclin (= prostaglandin i2).catalytic activity: (5z,13e)-(15s)-9-alpha,11-alpha-epidioxy-15- hydroxyprosta-5,13-dienoate = (5z,13e)-(15s)-6,9-alpha-epoxy-11- alpha,15-dihydroxyprosta-5,13-dienoate.subcellular location: endoplasmic reticulum membrane. may be anchored to the membrane via a single transmembrane domain.tissue specific…	This gene encodes a member of the cytochrome P450 superfamily of enzymes. The cytochrome P450 proteins are monooxygenases which catalyze many reactions involved in drug metabolism and synthesis of cholesterol, steroids and other lipids. However, this protein is considered a member of the cytochrome P450 superfamily on the basis of sequence similarity rather than functional similarity. This endopl…
92378_at	-	AI849305:UI-M-AJ1-aha-b-10-0-UI.s1 Mus musculus cDNA, 3 end /clone=UI-M-AJ1-aha-b-10-0-UI /clone_end=3 /gb=AI849305 /gi=5493211 /ug=Mm.40259 /len=576 /STRA=for	55.2	A	19.6	A	31.4	A	100.5	A	135.6	P	54.8	A	71.7	A	70	A	124.8	A	114.8	A			function: may be involved in the regulation of specific developmental processes in the cns.catalytic activity: protein tyrosine phosphate + h(2)o = protein tyrosine + orthophosphate.subcellular location: type i membrane protein.alternative products: 2 isoforms; a long form (shown here) and a short form; are produced by alternative splicing.tissue specificity: specifically expressed in the central…
92474_at	Pld1	AF083497:untitled /cds=(31,3255) /gb=AF083497 /gi=3986469 /ug=Mm.42128 /len=3924 /STRA=for	54.4	M	103.1	P	138.9	P	196.8	P	235	P	111.7	P	114.9	P	137.4	P	149.2	P	222.6	P	function: implicated as a critical step in numerous cellular pathways, including signal transduction, membrane trafficking, and the regulation of mitosis. may be involved in the regulation of perinuclear intravesicular membrane traffic.catalytic activity:	function: implicated as a critical step in numerous cellular pathways, including signal transduction, membrane trafficking, and the regulation of mitosis. may be involved in the regulation of perinuclear intravesicular membrane traffic.catalytic activity:	function: implicated as a critical step in numerous cellular pathways, including signal transduction, membrane trafficking, and the regulation of mitosis.catalytic activity: a phosphatidylcholine + h(2)o = choline + a phosphatidate.enzyme regulation: stimulated by phosphatidylinositol 4,5- bisphosphate and phosphatidylinositol 3,4,5-trisphosphate, activated by the adp-ribosylation factor-1 (arf-1…
98802_at	Ereg	D30782:Mouse mRNA for epiregulin, complete cds /cds=(138,626) /gb=D30782 /gi=1255631 /ug=Mm.4791 /len=4141 /STRA=for	38.6	A	67.9	A	101.5	P	99.6	P	137.7	P	83.8	P	150.9	P	116.4	P	116.5	P	278.6	P			function: may be a mediator of localized cell proliferation. as a mitogen it may stimulate cell proliferation and/or angiogenesis.subcellular location: type i membrane protein (precursor form); extracellular (mature form).tissue specificity: in normal adults exressed predominantly in the placenta and perpheral blood leucocytes. high levels were detected in carcinomas of the bladder, lung, kidney …	Epiregulin is a member of the epidermal growth factor family. Epiregulin can function as a ligand of EGFR (epidermal growth factor receptor), as well as a ligand of most members of the ERBB (v-erb-b2 oncogene homolog) family of tyrosine-kinase receptors.
102234_at	-	AW047207:UI-M-BH1-amb-d-01-0-UI.s1 Mus musculus cDNA, 3 end /clone=UI-M-BH1-amb-d-01-0-UI /clone_end=3 /gb=AW047207 /gi=5907736 /ug=Mm.10460 /len=397 /STRA=rev	10.8	A	192.5	A	21.6	A	18.3	A	256.4	P	15.5	A	158	A	99.5	A	80.7	A	291.9	P
94794_at	Fth	X52561:Mouse gene for ferritin H subunit /cds=(166,714) /gb=X52561 /gi=50953 /ug=Mm.1776 /len=860 /STRA=for	3048.5	P	3315.1	P	4079.5	P	6042.2	P	3690.9	P	2791.4	P	3461.9	P	3947.8	P	3699.9	P	4944.4	P	function: ferritin is an intracellular molecule that stores iron in a soluble, nontoxic, readily available form. the functional molecule, which is composed of 24 chains, is roughly spherical and contains a central cavity in which the polymeric ferric iron core is deposited.miscellaneous: there are two types of ferritin subunits: l (light) chain and h (heavy) chain. the major chain can be light or…	function: ferritin is an intracellular molecule that stores iron in a soluble, nontoxic, readily available form. the functional molecule, which is composed of 24 chains, is roughly spherical and contains a central cavity in which the polymeric ferric iron core is deposited.miscellaneous: there are two types of ferritin subunits: l (light) chain and h (heavy) chain. the major chain can be light or…	function: ferritin is an intracellular molecule that stores iron in a soluble, nontoxic, readily available form. the functional molecule, which is composed of 24 chains, is roughly spherical and contains a central cavity in which the polymeric ferric iron core is deposited.miscellaneous: there are two types of ferritin subunits: l (light) chain and h (heavy) chain. the major chain can be light or…
94835_f_at	Tubb5	M28739:Tubulin, beta 2 /cds=(0,302) /gb=M28739 /gi=202226 /ug=Mm.22774 /len=488 /STRA=for	1692.3	P	1553.5	P	1895.4	P	3455.5	P	1471.5	P	1321.2	P	1366.8	P	2179.3	P	2840	P	2098.7	P	function: tubulin is the major constituent of microtubules. it binds two moles of gtp, one at an exchangeable site on the beta chain and one at a nonexchangeable site on the alpha-chain.subunit: dimer of alpha and beta chains.tissue specificity: ubiquitously expressed with highest levels in spleen, thymus and immature brain.similarity: belongs to the tubulin family.	function: tubulin is the major constituent of microtubules. it binds two moles of gtp, one at an exchangeable site on the beta chain and one at a nonexchangeable site on the alpha-chain.subunit: dimer of alpha and beta chains.tissue specificity: ubiquitously expressed with highest levels in spleen, thymus and immature brain.similarity: belongs to the tubulin family.
93573_at	Mt1	V00835:Metallothionein 1 /cds=(0,185) /gb=V00835 /gi=53247 /ug=Mm.2041 /len=186 /STRA=for	1348.7	P	984	P	2530.9	P	3603.8	P	1710.6	P	1810.6	P	1012.2	P	1198.9	P	4114.4	P	2736.8	P	function: metallothioneins have a high content of cysteine residues that bind various heavy metals; these proteins are transcriptionally regulated by both heavy metals and glucocorticoids.domain: class i metallothioneins contain 2 metal-binding domains: four divalent ions are chelated within cluster a of the alpha domain and are coordinated via cysteinyl thiolate bridges to 11 cysteine ligands. c…	function: metallothioneins have a high content of cysteine residues that bind various heavy metals; these proteins are transcriptionally regulated by both heavy metals and glucocorticoids.domain: class i metallothioneins contain 2 metal-binding domains: four divalent ions are chelated within cluster a of the alpha domain and are coordinated via cysteinyl thiolate bridges to 11 cysteine ligands. c…
[truncated: 50 more rows]

## Sheet: "Late Effector"
Affymetrix ID	Gene Symbol	Genbank description	WT 0hr	WT 0hr	WT 30min	WT 30min	WT 3hr	WT 3hr	WT 12hr	WT 12hr	WT 24hr	WT 24hr	PU1 KO 0hr control	PU1KO 0hr control	PU1KO 30min	PU1KO 30min	PU1KO 3hour	PU1KO 3hour	PU1KO 12hr	PU1KO 12hr	PU1KO 24hr	PU1KO 24hr	Rodent Swissprot Function	Human Swissprot Function	Refseq Function
[truncated: 46 more rows]

## Sheet: "Stop"
Affymetrix ID	Gene Symbol	Genbank description	WT 0hr	WT 0hr	WT 30min	WT 30min	WT 3hr	WT 3hr	WT 12hr	WT 12hr	WT 24hr	WT 24hr	PU1 KO 0hr control	PU1KO 0hr control	PU1KO 30min	PU1KO 30min	PU1KO 3hour	PU1KO 3hour	PU1KO 12hr	PU1KO 12hr	PU1KO 24hr	PU1KO 24hr	Rodent Swissprot Function	Human Swissprot Function	Refseq Function
[truncated: 171 more rows]

## Sheet: "Early Inflammatory"
Affymetrix ID	Gene Symbol	Genbank description	WT 0hr	WT 0hr	WT 30min	WT 30min	WT 3hr	WT 3hr	WT 12hr	WT 12hr	WT 24hr	WT 24hr	PU1 KO 0hr control	PU1KO 0hr control	PU1KO 30min	PU1KO 30min	PU1KO 3hour	PU1KO 3hour	PU1KO 12hr	PU1KO 12hr	PU1KO 24hr	PU1KO 24hr	Rodent Swissprot Function	Human Swissprot Function	Refseq Function
[truncated: 38 more rows]

[truncated: 2 more sheets: "Late Inflammatory", "Inflammation-Related"]
