# Supplementary material for: Wound healing and inflammation genes revealed by array analysis of 'macrophageless' PU.1 null mice
Source: Genome Biol. 2004 Dec 23;6(1):R5. doi: 10.1186/gb-2004-6-1-r5 (PMC549066; doi:10.1186/gb-2004-6-1-r5)
Supplement: Additional data file 4 — An Excel file containing the raw data - absolute fluorescence levels and absence/presence calls - for all genes on the Affymetrix MGU74 arrays at all experimental time points [file gb-2004-6-1-r5-s4.xls]

## Sheet: FULLEEXPRESSIONDATA.XLS
Expression Analysis: Pivot Tab
	PU.1_0.5hr	WT_0.5hr	WT_0.5hr	PU.1_3hr	PU.1_3hr	WT_3hr	PU.1_12hr	PU.1_12hr	WT_12hr	WT_12hr	PU.1_24hr	PU.1_24hr	WT_24hr	WT_24hr	PU.1_0hr	PU.1_0hr	WT_0hr	WT_0hr	Descriptions
	Avg Diff	Avg Diff	Abs Call	Avg Diff	Abs Call	Avg Diff	Avg Diff	Abs Call	Avg Diff	Abs Call	Avg Diff	Abs Call	Avg Diff	Abs Call	Avg Diff	Abs Call	Avg Diff	Abs Call
AFFX-MurIL2_at	-271.8	-204.7	A	-281.7	A	-183.9	-190.1	A	-132.8	A	-146.8	A	-120.1	A	-175.7	A	-130.4	A	M16762 Mouse interleukin 2 (IL-2) gene, exon 4
AFFX-MurIL10_at	84.5	79.1	A	-38.5	A	71.2	-22.2	A	7.2	A	-28.7	A	39.9	A	80.6	A	60.3	A	M37897 Mouse interleukin 10 mRNA, complete cds
AFFX-MurIL4_at	82.1	48.6	A	11.7	A	40.6	19.4	A	14.2	A	-5.9	A	14.1	A	31.8	A	35.8	A	M25892 Mus musculus interleukin 4 (Il-4) mRNA, complete cds
AFFX-MurFAS_at	114.8	170	A	198.2	A	174.5	191.8	A	168.6	A	159.3	A	116.7	A	186.9	A	128.2	M	M83649 Mus musculus Fas antigen mRNA, complete cds
AFFX-BioB-5_at	760.8	706.4	P	505.5	P	430.9	684.8	P	593.2	P	644.5	P	505.7	P	828.7	P	629.2	P	J04423 E coli bioB gene biotin synthetase (-5, -M, -3 represent transcript regions 5 prime, Middle, and 3 prime respectively)
AFFX-BioB-M_at	725.7	827.8	P	486	P	562.2	585.8	P	554.1	P	755.1	P	555.4	P	690.5	P	567.8	P	J04423 E coli bioB gene biotin synthetase (-5, -M, -3 represent transcript regions 5 prime, Middle, and 3 prime respectively)
AFFX-BioB-3_at	437	560.2	P	302.1	M	382.5	509.5	P	402.9	P	500.6	P	496.9	P	598.5	P	420.5	A	J04423 E coli bioB gene biotin synthetase (-5, -M, -3 represent transcript regions 5 prime, Middle, and 3 prime respectively)
AFFX-BioC-5_at	1817.9	1675.8	P	1099.6	P	1256.2	1650.3	P	1250.3	P	1449.5	P	1289.7	P	1797.5	P	1326.3	P	J04423 E coli bioC protein (-5 and -3 represent transcript regions 5 prime and 3 prime respectively)
AFFX-BioC-3_at	1371.4	1688.2	P	925.9	P	1385.1	1524.1	P	1393.3	P	1557.1	P	1362.6	P	1830	P	1526.8	P	J04423 E coli bioC protein (-5 and -3 represent transcript regions 5 prime and 3 prime respectively)
AFFX-BioDn-5_at	2329.4	2497.8	P	1406	P	2011.7	2325.2	P	2138.6	P	1902.9	P	1905.4	P	2482.5	P	2124.7	P	J04423 E coli bioD gene dethiobiotin synthetase (-5 and -3 represent transcript regions 5 prime and 3 prime respectively)
AFFX-BioDn-3_at	5214.2	4463.9	P	4460.7	P	4323	4887.2	P	4464.8	P	5127.4	P	3523	P	5878.3	P	4642.8	P	J04423 E coli bioD gene dethiobiotin synthetase (-5 and -3 represent transcript regions 5 prime and 3 prime respectively)
AFFX-CreX-5_at	7547.1	5935.2	P	7095.6	P	6418.3	6975.7	P	6433.8	P	7831.5	P	4975	P	8556.9	P	6863.4	P	X03453 Bacteriophage P1 cre recombinase protein (-5 and -3 represent transcript regions 5 prime and 3 prime respectively)
AFFX-CreX-3_at	5340.9	3882.1	P	4926.6	P	4184.7	4747.6	P	4352.5	P	5347.9	P	3165	P	5873.3	P	4438.8	P	X03453 Bacteriophage P1 cre recombinase protein (-5 and -3 represent transcript regions 5 prime and 3 prime respectively)
AFFX-BioB-5_st	420.2	282	P	362.6	A	294.7	225.6	A	230.6	A	352.7	A	130.2	A	228.8	A	106.2	A	J04423 E coli bioB gene biotin synthetase (-5, -M, -3 represent transcript regions 5 prime, Middle, and 3 prime respectively)
AFFX-BioB-M_st	153.8	144.2	A	118.7	A	112.5	157.5	A	-31.7	A	188.9	A	12	A	203.7	A	59	A	J04423 E coli bioB gene biotin synthetase (-5, -M, -3 represent transcript regions 5 prime, Middle, and 3 prime respectively)
AFFX-BioB-3_st	-217.1	-128.2	A	-225.1	A	-149.6	-265.5	A	-108.1	A	-113.3	A	-58.9	A	4.5	A	-61.8	A	J04423 E coli bioB gene biotin synthetase (-5, -M, -3 represent transcript regions 5 prime, Middle, and 3 prime respectively)
AFFX-BioC-5_st	-28.1	-88.5	A	-54.5	A	-53.6	-74.7	A	-49.7	A	-46.7	A	-11.5	A	-335.2	A	-74.9	A	J04423 E coli bioC protein (-5 and -3 represent transcript regions 5 prime and 3 prime respectively)
AFFX-BioC-3_st	-38.4	22.5	A	-49.7	A	-38.8	-23.7	A	-62.2	A	-91.9	A	-44.3	A	-122.9	A	-40.5	A	J04423 E coli bioC protein (-5 and -3 represent transcript regions 5 prime and 3 prime respectively)
AFFX-BioDn-5_st	245.5	385.2	A	491.8	A	319.6	428.6	A	294.1	A	362.6	A	295.9	A	326.8	A	219.9	A	J04423 E coli bioD gene dethiobiotin synthetase (-5 and -3 represent transcript regions 5 prime and 3 prime respectively)
AFFX-BioDn-3_st	264	232.1	P	249.9	P	169.1	320	P	168.8	A	215.7	A	164.2	P	218.3	A	141.8	A	J04423 E coli bioD gene dethiobiotin synthetase (-5 and -3 represent transcript regions 5 prime and 3 prime respectively)
AFFX-CreX-5_st	203.8	249.2	P	113.6	A	180.3	124.7	A	84.4	A	83.6	A	134.6	A	143.7	A	91.8	A	X03453 /description=Bacteriophage P1 ORF2, putatitve cre protein
AFFX-CreX-3_st	-1.8	167.2	A	77.1	A	107.9	-42.2	A	98.2	A	94.5	A	85.3	A	190	A	37.1	A	X03453 /description=Bacteriophage P1 ORF2, putatitve cre protein
AFFX-DapX-5_at	144.3	99.2	M	98.7	A	89.5	99.5	P	70.5	A	109.9	A	111.1	P	124.4	A	79	A	L38424 B subtilis dapB, jojF, jojG genes corresponding to nucleotides 1358-3197 of L38424 (-5, -M, -3 represent transcript regions 5 prime, Middle, and 3 prime respectively)
AFFX-DapX-M_at	196	139.7	A	164.9	A	112.7	192.6	A	120.2	A	116.8	A	109.3	A	130.1	A	131.9	A	L38424 B subtilis dapB, jojF, jojG genes corresponding to nucleotides 1358-3197 of L38424 (-5, -M, -3 represent transcript regions 5 prime, Middle, and 3 prime respectively)
AFFX-DapX-3_at	-39.3	-30.3	A	-38.2	A	-48.8	-50.2	A	-43.9	A	-35.1	A	1.6	A	-4.2	A	-102.9	A	L38424 B subtilis dapB, jojF, jojG genes corresponding to nucleotides 1358-3197 of L38424 (-5, -M, -3 represent transcript regions 5 prime, Middle, and 3 prime respectively)
AFFX-LysX-5_at	2.5	5.1	A	-21.1	A	11.6	-0.1	A	-19.6	A	-3.1	A	-27.4	A	16.5	A	-7.9	A	X17013 B subtilis lys gene for diaminopimelate decarboxylase corresponding to nucleotides 350-1345 of X17013 (-5, -M, -3 represent transcript regions 5 prime, Middle, and 3 prime respectively)
AFFX-LysX-M_at	16.5	-9.3	A	-3.4	A	-36.3	-62.7	A	-26.5	A	5.3	A	-76.3	A	-40.9	A	3.6	A	X17013 B subtilis lys gene for diaminopimelate decarboxylase corresponding to nucleotides 350-1345 of X17013 (-5, -M, -3 represent transcript regions 5 prime, Middle, and 3 prime respectively)
AFFX-LysX-3_at	38.7	83	A	115.5	P	69.4	8.2	A	28.7	A	-15.9	A	54.7	A	33.2	A	0.7	A	X17013 B subtilis lys gene for diaminopimelate decarboxylase corresponding to nucleotides 350-1345 of X17013 (-5, -M, -3 represent transcript regions 5 prime, Middle, and 3 prime respectively)
AFFX-PheX-5_at	-112	-80.6	A	-130.7	A	-75.2	-104.3	A	-58.5	A	-54.4	A	-41	A	-69.4	A	-92	A	M24537 B subtilis pheB, pheA genes corresponding to nucleotides 2017-3334 of M24537 (-5, -M, -3 represent transcript regions 5 prime, Middle, and 3 prime respectively)
AFFX-PheX-M_at	-79	-52.8	A	-58.6	A	-38.9	-69.3	A	-55.1	A	-59	A	-37.1	A	-214.5	A	-44.1	A	M24537 B subtilis pheB, pheA genes corresponding to nucleotides 2017-3334 of M24537 (-5, -M, -3 represent transcript regions 5 prime, Middle, and 3 prime respectively)
AFFX-PheX-3_at	66.9	51.7	A	106.1	A	5.6	81.4	A	52.7	A	11.4	A	17.2	A	-14.1	A	98.8	A	M24537 B subtilis pheB, pheA genes corresponding to nucleotides 2017-3334 of M24537 (-5, -M, -3 represent transcript regions 5 prime, Middle, and 3 prime respectively)
AFFX-ThrX-5_at	-51.5	-25.4	A	-40.8	A	-9	30.3	A	33.1	A	25.2	A	37.4	A	-7	A	-11.1	A	X04603 B subtilis thrC, thrB genes corresponding to nucleotides 248-2229 of X04603 (-5, -M, -3 represent transcript regions 5 prime, Middle, and 3 prime respectively)
AFFX-ThrX-M_at	37	21	A	42.9	A	29	12.6	A	7.4	A	18.4	A	15.9	A	30.5	A	15.6	A	X04603 B subtilis thrC, thrB genes corresponding to nucleotides 248-2229 of X04603 (-5, -M, -3 represent transcript regions 5 prime, Middle, and 3 prime respectively)
AFFX-ThrX-3_at	-209.2	-107.9	A	-227.2	A	-209.6	-213.5	A	-104.3	A	-198.7	A	-194.8	A	-156.1	A	-170.6	A	X04603 B subtilis thrC, thrB genes corresponding to nucleotides 248-2229 of X04603 (-5, -M, -3 represent transcript regions 5 prime, Middle, and 3 prime respectively)
AFFX-TrpnX-5_at	99.2	29	P	-20.4	A	57	46	A	73.1	A	103	A	26.7	A	74.4	A	56.3	A	K01391 B subtilis TrpE protein, TrpD protein, TrpC protein corresponding to nucleotides 1883-4400 of K01391 (-5, -M, -3 represent transcript regions 5 prime, Middle, and 3 prime respectively)
AFFX-TrpnX-M_at	-151.1	-234.7	A	-213.7	A	-196.1	-248.3	A	-195.2	A	-93.3	A	-176.1	A	-219.8	A	-186.3	A	K01391 B subtilis TrpE protein, TrpD protein, TrpC protein corresponding to nucleotides 1883-4400 of K01391 (-5, -M, -3 represent transcript regions 5 prime, Middle, and 3 prime respectively)
AFFX-TrpnX-3_at	-5.9	-0.8	A	38	A	-6.2	-5.7	A	16.5	A	37	A	21.1	A	47.1	A	15.3	A	K01391 B subtilis TrpE protein, TrpD protein, TrpC protein corresponding to nucleotides 1883-4400 of K01391 (-5, -M, -3 represent transcript regions 5 prime, Middle, and 3 prime respectively)
AFFX-b-ActinMur/M12481_5_at	5141.8	3652.1	P	4335.4	P	4071.7	4643.3	P	4000.1	P	5305.3	P	3256.6	P	6202.3	P	4816.2	P	M12481 Mouse cytoplasmic beta-actin mRNA (_5, _M, _3 represent transcript regions 5 prime, Middle, and 3 prime respectively)
AFFX-b-ActinMur/M12481_M_at	6451.7	5061.9	P	5774.8	P	5470.5	5549	P	5006.9	P	6786.9	P	4377.2	P	7422.8	P	5665	P	M12481 Mouse cytoplasmic beta-actin mRNA (_5, _M, _3 represent transcript regions 5 prime, Middle, and 3 prime respectively)
AFFX-b-ActinMur/M12481_3_at	5436.8	4399.3	P	3974.8	P	4402.6	3805.7	P	3405.1	P	5223	P	3318.6	P	4902.4	P	4331.9	P	M12481 Mouse cytoplasmic beta-actin mRNA (_5, _M, _3 represent transcript regions 5 prime, Middle, and 3 prime respectively)
AFFX-GapdhMur/M32599_5_at	6549.3	5379.7	P	5661.4	P	5352	6777.5	P	5612.3	P	6997.4	P	4772.7	P	8279.6	P	6396.3	P	M32599 Mouse glyceraldehyde-3-phosphate dehydrogenase mRNA, complete cds (_5, _M, _3 represent transcript regions 5 prime, Middle, and 3 prime respectively)
AFFX-GapdhMur/M32599_M_at	6771.2	5345.1	P	6061.9	P	5367	6489.2	P	5386.5	P	6486	P	4336.1	P	7947.2	P	5913.1	P	M32599 Mouse glyceraldehyde-3-phosphate dehydrogenase mRNA, complete cds (_5, _M, _3 represent transcript regions 5 prime, Middle, and 3 prime respectively)
AFFX-GapdhMur/M32599_3_at	4794.1	3685.1	P	4043.8	P	3744.6	4785.8	P	4079.1	P	5277.3	P	3269.9	P	6212.5	P	5242.1	P	M32599 Mouse glyceraldehyde-3-phosphate dehydrogenase mRNA, complete cds (_5, _M, _3 represent transcript regions 5 prime, Middle, and 3 prime respectively)
AFFX-TransRecMur/X57349_5_at	10.6	5.2	A	-55.5	A	-27.5	9.7	A	34	A	9.4	A	25.3	A	-11.9	A	17.3	A	X57349 M.musculus mRNA for transferrin receptor (_5, _M, _3 represent transcript regions 5 prime, Middle, and 3 prime respectively)
AFFX-TransRecMur/X57349_M_at	-70.1	-48.3	A	-51.7	A	-47.3	-44.7	A	16.7	A	-20.8	A	-8.3	A	-21.9	A	10.7	A	X57349 M.musculus mRNA for transferrin receptor (_5, _M, _3 represent transcript regions 5 prime, Middle, and 3 prime respectively)
AFFX-TransRecMur/X57349_3_at	423.6	402.8	M	317.1	P	398	124.6	P	97.2	P	161.6	P	110.4	P	279.5	P	293	P	X57349 M.musculus mRNA for transferrin receptor (_5, _M, _3 represent transcript regions 5 prime, Middle, and 3 prime respectively)
AFFX-PyruCarbMur/L09192_5_at	387.8	307.5	A	256.9	A	322	336.2	A	281.1	A	253.1	A	191.3	A	314	A	349.2	A	L09192 Mus musculus pyruvate carboxylase mRNA, complete cds (_5, _MA, MB, _3 represent transcript regions 5 prime, MiddleA, MiddleB, and 3 prime respectively)
AFFX-PyruCarbMur/L09192_MA_at	387.1	330.9	A	615	A	346.8	353.2	A	371.3	A	362.8	A	318.8	A	313	A	348.3	A	L09192 Mus musculus pyruvate carboxylase mRNA, complete cds (_5, _MA, MB, _3 represent transcript regions 5 prime, MiddleA, MiddleB, and 3 prime respectively)
AFFX-PyruCarbMur/L09192_MB_at	82.9	53.6	A	-98.9	A	135	-56.8	A	39.8	A	-68.6	A	9.2	A	38.7	A	-126.6	A	L09192 Mus musculus pyruvate carboxylase mRNA, complete cds (_5, _MA, MB, _3 represent transcript regions 5 prime, MiddleA, MiddleB, and 3 prime respectively)
AFFX-PyruCarbMur/L09192_3_at	186.9	639.8	P	380.6	P	686.8	397.4	A	490.3	P	553.5	P	578.4	P	597.9	P	565.5	P	L09192 Mus musculus pyruvate carboxylase mRNA, complete cds (_5, _MA, MB, _3 represent transcript regions 5 prime, MiddleA, MiddleB, and 3 prime respectively)
AFFX-18SRNAMur/X00686_5_at	524.9	65.2	A	693.2	P	61.4	839	P	231.5	P	599.3	P	133.5	P	793.2	P	127.1	P	X00686 Mouse gene for 18S rRNA (_5, _M, _3 represent transcript regions 5 prime, Middle, and 3 prime respectively)
AFFX-18SRNAMur/X00686_M_at	218.4	-52.8	A	492.8	P	-14	479.6	P	55.7	A	503.7	P	82	A	541.3	P	129.7	A	X00686 Mouse gene for 18S rRNA (_5, _M, _3 represent transcript regions 5 prime, Middle, and 3 prime respectively)
AFFX-18SRNAMur/X00686_3_at	516.6	527.9	P	399.1	P	268	714.1	P	417.1	A	380.6	P	421.9	M	809.5	P	166.4	M	X00686 Mouse gene for 18S rRNA (_5, _M, _3 represent transcript regions 5 prime, Middle, and 3 prime respectively)
AFFX-MUR_b2_at	3391.5	2810	P	3156.2	P	2739	3238.7	P	2742.5	P	3053.1	P	2157.5	P	3637.2	P	2781.4	P	X63136 M.musculus DNA for intragenic sequence including B2 element
AFFX-MURINE_b1_at	4977.1	4370.8	P	4800	P	4419.4	4439.5	P	5120.4	P	5482.9	P	3881.3	P	5920.7	P	4929.2	P	U01310 Mus musculus C57/Black6 BC1 scRNA
AFFX-MURINE_B2_at	4364.1	3223.3	P	3680.1	P	3473.9	3697.7	P	3314.1	P	4483.1	P	2559.3	P	4380.9	P	3621.3	P	K00131 mouse b2 repeat sequence from clone mm61
AFFX-GapdhMur/M32599_5_st	144.5	99.8	A	132.6	A	72.2	-35.7	A	-31.4	A	-11.6	A	85.6	A	5.1	A	-45.5	A	M32599 Mouse glyceraldehyde-3-phosphate dehydrogenase mRNA, complete cds (_5, _M, _3 represent transcript regions 5 prime, Middle, and 3 prime respectively)
AFFX-GapdhMur/M32599_M_st	-92	-90.2	A	-79.1	A	-80.8	-118.4	A	0.3	A	-32.6	A	-91.3	A	-191.4	A	-120.3	A	M32599 Mouse glyceraldehyde-3-phosphate dehydrogenase mRNA, complete cds (_5, _M, _3 represent transcript regions 5 prime, Middle, and 3 prime respectively)
AFFX-GapdhMur/M32599_3_st	151.6	290.5	A	175.2	P	141.3	282.6	A	156.9	A	141.9	A	245.1	A	145.4	A	226	A	M32599 Mouse glyceraldehyde-3-phosphate dehydrogenase mRNA, complete cds (_5, _M, _3 represent transcript regions 5 prime, Middle, and 3 prime respectively)
AFFX-b-ActinMur/M12481_5_st	43.2	-20.5	A	-34.2	A	40.1	31.5	A	40.2	A	74.9	A	-27.2	A	177.2	A	40.8	A	M12481 Mouse cytoplasmic beta-actin mRNA (_5, _M, _3 represent transcript regions 5 prime, Middle, and 3 prime respectively)
AFFX-b-ActinMur/M12481_M_st	178.6	119.8	P	92.6	P	178.9	181.4	P	146	P	96.3	A	101.8	P	172.2	P	162.1	P	M12481 Mouse cytoplasmic beta-actin mRNA (_5, _M, _3 represent transcript regions 5 prime, Middle, and 3 prime respectively)
AFFX-b-ActinMur/M12481_3_st	-199.9	-67.8	A	-80.8	A	-0.4	47.2	A	98.4	A	-35.5	A	-9.6	A	38.8	A	39.5	A	M12481 Mouse cytoplasmic beta-actin mRNA (_5, _M, _3 represent transcript regions 5 prime, Middle, and 3 prime respectively)
AFFX-YEL002c/WBP1_at	50.7	55.8	A	60.2	A	42.1	47.9	A	12.9	A	47	A	42.9	A	1.1	A	56.3	A	X61388 SGD: YEL002C Yeast S.cerevisiae WBP1 Oligosaccharyltransferase beta subunit
AFFX-YEL018w/_at	-14.4	-32.4	A	-14.7	A	-23.2	19.9	A	-29.1	A	-13	A	-38.4	A	-53.5	A	-45.9	A	U18530 SGD:YEL018W Yeast S. cerevisiae Protein of unknown function
AFFX-YEL024w/RIP1_at	41.1	81	A	60.4	A	62.7	50.3	A	10.1	A	42.3	A	29.3	A	26.1	A	35.8	A	M23316 SGD:YEL024C Yeast S.cerevisiae RIP1 Rieske iron-sulfur protein of the mitochondrial cytochrome bc1 complex .
AFFX-YEL021w/URA3_at	257.8	340.9	A	274.6	A	285	243.7	A	311.2	A	315.2	A	291.4	P	274.9	P	341.9	A	K02207 SGD:YEL021W Yeast S.cerevisiae URA3 gene coding for OMP decarboxylase
92539_at	4171.4	4969	P	4823	P	4994.4	3330.6	P	5370.7	P	4328.3	P	3343	P	3144.4	P	3893.4	P	Cluster Incl M16465:Calpactin I light chain /cds=(68,361) /gb=M16465 /gi=192360 /ug=Mm.1 /len=600 /STRA=for
92540_f_at	342.7	440.6	P	236.6	P	398	525.4	P	604.3	P	442.8	P	386.5	P	270.2	P	483.6	P	Cluster Incl Z67748:M.musculus spermidine synthase gene /cds=(75,983) /gb=Z67748 /gi=1061191 /ug=Mm.10 /len=1261 /STRA=for
92541_at	5736.9	4739.4	P	4898.3	P	4495	5315.4	P	4759	P	5688.9	P	3557.6	P	6121.9	P	5022	P	Cluster Incl X12973:Murine MLC1F/MLC3F gene for myosin alkali light chain (exon 1) (fast skeletal muscle isoform) /cds=(125,238) /gb=X12973 /gi=53140 /ug=Mm.1000 /len=250 /STRA=for
92542_at	345.2	291.8	P	205.2	P	136.2	551	P	466.4	P	368	P	1966	P	371.9	P	475.7	P	Cluster Incl AI849035:UI-M-AH1-agw-a-06-0-UI.s1 Mus musculus cDNA, 3 end /clone=UI-M-AH1-agw-a-06-0-UI /clone_end=3 /gb=AI849035 /gi=5492941 /ug=Mm.10009 /len=377 /STRA=for
92543_at	275.2	230.7	P	418.5	P	300	300.3	P	291.8	P	413.2	P	251.7	P	399.8	P	269.8	P	Cluster Incl AW123542:UI-M-BH2.1-aqb-f-01-0-UI.s1 Mus musculus cDNA, 3 end /clone=UI-M-BH2.1-aqb-f-01-0-UI /clone_end=3 /gb=AW123542 /gi=6099072 /ug=Mm.100400 /len=373 /STRA=for
92544_f_at	1816.4	2692.4	P	1790.3	P	1952.8	2579.5	P	2832.1	P	2561.4	P	2898.1	P	3023.2	P	3014.3	P	Cluster Incl AF055983:Mus musculus proteasome alpha7/C8 subunit mRNA, complete cds /cds=(42,809) /gb=AF055983 /gi=3037090 /ug=Mm.1007 /len=938 /STRA=for
92545_f_at	490	351.2	P	445.4	P	193.8	570.8	P	300.7	P	348.2	P	168.4	A	616.4	P	395.8	P	Cluster Incl AB006361:Mus musculus mRNA for prostaglandin D synthetase, complete cds /cds=(0,629) /gb=AB006361 /gi=2317285 /ug=Mm.1008 /len=789 /STRA=for
92546_r_at	-451.3	-481.9	A	-295.7	A	-361.9	-393	A	-319.2	A	-206.6	A	-263.6	A	-190.9	A	-237.2	A	Cluster Incl AB006361:Mus musculus mRNA for prostaglandin D synthetase, complete cds /cds=(0,629) /gb=AB006361 /gi=2317285 /ug=Mm.1008 /len=789 /STRA=for
92547_at	520.4	648	P	680.1	P	612.3	705.5	P	631.2	P	697.2	P	776.4	P	1104.1	P	795.1	P	Cluster Incl AB011081:Mus musculus mRNA for huntingtin interacting protein-2, complete cds /cds=(161,763) /gb=AB011081 /gi=2897817 /ug=Mm.10082 /len=955 /STRA=for
92548_g_at	94.5	229.2	A	277.3	A	214.5	99.6	A	114.1	A	186.4	A	283.9	P	101.2	A	237.7	A	Cluster Incl AB011081:Mus musculus mRNA for huntingtin interacting protein-2, complete cds /cds=(161,763) /gb=AB011081 /gi=2897817 /ug=Mm.10082 /len=955 /STRA=for
92549_at	604.5	399.6	A	652.3	P	744.8	414.8	A	425.2	A	542	P	457	P	309.9	A	374.6	A	Cluster Incl U97170:Mus musculus protein kinase inhibitor gamma (PKIg) mRNA, complete cds /cds=(217,447) /gb=U97170 /gi=3004635 /ug=Mm.10091 /len=1064 /STRA=for
92550_at	146	-11.4	A	-24.9	A	-38.4	-20	A	-28.5	A	-13.4	A	-8.8	A	-58.6	A	3.3	A	Cluster Incl M36120:Keratin complex 1, acidic, gene 19 /cds=(0,1211) /gb=M36120 /gi=198583 /ug=Mm.1012 /len=1212 /STRA=for
92551_at	210.7	314	A	120.1	P	296.4	396.8	A	122.2	A	31.6	A	209.3	A	267.9	A	264	A	Cluster Incl U19604:DNA ligase I, ATP-dependent /cds=(304,3054) /gb=U19604 /gi=641911 /ug=Mm.1013 /len=3172 /STRA=for
92552_at	-194.4	-6.3	A	39.9	A	24.2	55.3	A	-82.9	A	37.2	A	-66.5	A	25.3	A	71	A	Cluster Incl AI851492:UI-M-BH0-aju-d-04-0-UI.s2 Mus musculus cDNA, 3 end /clone=UI-M-BH0-aju-d-04-0-UI /clone_end=3 /gb=AI851492 /gi=5495398 /ug=Mm.10167 /len=428 /STRA=for
92553_at	1390.8	1303.4	P	1390.2	P	1230.4	542.8	P	1049.9	P	1343.5	P	1105.9	P	1299	P	1370.9	P	Cluster Incl AB025408:Mus musculus mRNA for sid478p, complete cds /cds=(74,922) /gb=AB025408 /gi=5931564 /ug=Mm.1017 /len=1056 /STRA=for
92554_at	668.4	634	P	451	P	462.2	604	P	544.4	P	602.4	P	494.3	P	585.9	P	557.4	P	Cluster Incl AF059735:Mus musculus C-terminal binding protein 2 CtBP2 mRNA, complete cds /cds=(0,1337) /gb=AF059735 /gi=3513570 /ug=Mm.10172 /len=1338 /STRA=rev
92555_at	236.1	148.8	P	58.4	A	149.7	88.5	A	75.1	P	69.7	A	134.5	P	170	A	186.1	P	Cluster Incl AF053454:Mus musculus tetraspan TM4SF (Tspan-6) mRNA, complete cds /cds=(82,819) /gb=AF053454 /gi=2995862 /ug=Mm.10180 /len=1058 /STRA=for
92556_at	213.3	93	A	242.3	P	122.9	206.4	A	103.3	A	108.8	A	82.4	A	207.4	A	98.7	A	Cluster Incl D45850:Hydroxysteroid 17-beta dehydrogenase 1 /cds=(0,971) /gb=D45850 /gi=1321648 /ug=Mm.10208 /len=1178 /STRA=for
92557_at	-338.1	6.4	A	-18.4	A	-186.1	-117.4	A	-160.3	A	-147.3	A	-8.3	A	-183.5	A	-57.2	A	Cluster Incl AF039299:Mus musculus 17-beta-hydroxysteroid dehydrogenase type 1 (17HSDB1) gene, partial cds /cds=(0,314) /gb=AF039299 /gi=3025704 /ug=Mm.10208 /len=315 /STRA=for
92558_at	140.7	95.3	P	116.1	P	104.4	52.2	P	78.4	P	89.8	A	128.6	P	-1.8	A	113.5	A	Cluster Incl M84487:Vascular cell adhesion molecule 1 /cds=(57,2276) /gb=M84487 /gi=202345 /ug=Mm.1021 /len=3014 /STRA=for
92559_at	3.1	55.9	P	30.1	A	29.3	27.3	A	30.6	P	17.1	M	38	P	7.7	A	35.1	P	Cluster Incl U12884:Mus musculus C57BL/6 vascular cell adhesion molecule-1 truncated form T-VCAM-1 (VCAM-1) mRNA, complete cds /cds=(43,1080) /gb=U12884 /gi=531884 /ug=Mm.1021 /len=1332 /STRA=for
92560_g_at	-2.6	31.9	A	0.7	A	-0.9	50.3	A	26.2	A	45	A	38.3	A	-7	A	43.2	A	Cluster Incl U12884:Mus musculus C57BL/6 vascular cell adhesion molecule-1 truncated form T-VCAM-1 (VCAM-1) mRNA, complete cds /cds=(43,1080) /gb=U12884 /gi=531884 /ug=Mm.1021 /len=1332 /STRA=for
92561_at	-181.9	-205.1	A	-146.9	A	-143.7	-231	A	-118.5	A	-99.8	A	-92.3	A	-151.3	A	-107.4	A	Cluster Incl AJ238636:Mus musculus mRNA for nucleoside diphosphatase (ER-UDPase gene) /cds=(232,1515) /gb=AJ238636 /gi=5139518 /ug=Mm.10211 /len=1633 /STRA=for
92562_at	277.1	490.4	P	182.5	P	212.7	460.4	P	492.6	P	429.4	P	612.2	P	387.8	P	478.5	P	Cluster Incl U70475:Nuclear, factor, erythroid derived 2, like 2 /cds=(139,1932) /gb=U70475 /gi=1778293 /ug=Mm.1025 /len=2380 /STRA=for
92563_at	-159.3	-141.7	A	-129.4	A	-3.5	51.8	A	44.4	A	-64.7	A	78.3	A	-83.1	A	-22.6	A	Cluster Incl AF045573:Mus musculus FLI-LRR associated protein-1 mRNA, complete cds /cds=(151,2037) /gb=AF045573 /gi=3025717 /ug=Mm.10272 /len=2763 /STRA=for
92564_at	222.2	172.9	P	118.9	P	174.3	236.1	P	242.9	P	208.6	P	318.8	P	198.6	P	242.5	P	Cluster Incl AI891475:ul59a06.x1 Mus musculus cDNA, 3 end /clone=IMAGE-2123314 /clone_end=3 /gb=AI891475 /gi=5597377 /ug=Mm.10272 /len=493 /STRA=for
92565_at	431.2	538.2	P	309.7	P	361.8	521.4	P	520.3	P	415.7	P	727.4	P	608.2	P	636.8	P	Cluster Incl AI847109:UI-M-AP1-agn-g-04-0-UI.s1 Mus musculus cDNA, 3 end /clone=UI-M-AP1-agn-g-04-0-UI /clone_end=3 /gb=AI847109 /gi=5491015 /ug=Mm.10278 /len=324 /STRA=for
92566_at	139.7	61	A	192.8	A	268.9	44.2	A	151	A	118	A	145.1	A	234.6	A	93.4	A	Cluster Incl AB007143:Mus musculus mRNA for ZIP-kinase, complete cds /cds=(9,1355) /gb=AB007143 /gi=2911153 /ug=Mm.10294 /len=1410 /STRA=for
92567_at	3495.4	3618.2	P	3288.5	P	4151.5	1699.6	P	2223.5	P	2010.2	P	2939	P	2072.6	P	2508.1	P	Cluster Incl L02918:Mouse procollagen type V alpha 2 (Col5a-2) mRNA, complete cds /cds=(0,4493) /gb=L02918 /gi=309180 /ug=Mm.10299 /len=4494 /STRA=for
92568_at	235.6	278.5	P	140.2	P	259.3	272.1	P	147.6	P	275.8	P	396	P	273.4	P	191.3	P	Cluster Incl M74555:House-keeping protein 1 /cds=(87,1277) /gb=M74555 /gi=193870 /ug=Mm.103 /len=2415 /STRA=for
92569_f_at	362.5	481.1	P	197.2	P	267.4	598.3	P	359.5	P	356.3	P	558.4	P	483.5	P	524.5	P	Cluster Incl AF053232:Mus musculus SIK similar protein mRNA, complete cds /cds=(270,1691) /gb=AF053232 /gi=2996193 /ug=Mm.10303 /len=1879 /STRA=for
92570_at	-137.2	-155.5	A	-62.6	A	-20.8	14.1	A	1.9	A	-13.5	A	-13.3	A	2.9	A	-13.7	A	Cluster Incl AW122482:UI-M-BH2.2-aou-e-12-0-UI.s1 Mus musculus cDNA, 3 end /clone=UI-M-BH2.2-aou-e-12-0-UI /clone_end=3 /gb=AW122482 /gi=6098004 /ug=Mm.10314 /len=207 /STRA=for
92571_at	564.3	559.5	P	358.9	P	410	717.2	P	432.5	P	508.9	P	589.3	P	377	P	398.2	P	Cluster Incl D85904:Mouse mRNA for apg-2, complete cds /cds=(15,2540) /gb=D85904 /gi=1389636 /ug=Mm.1032 /len=2582 /STRA=for
92572_at	212.9	182.1	A	181.8	P	223	210	P	152.9	P	172.1	P	178.4	P	166.3	P	118.1	P	Cluster Incl AI509617:vx14h07.y1 Mus musculus cDNA, 5 end /clone=IMAGE-1264477 /clone_end=5 /gb=AI509617 /gi=4408522 /ug=Mm.10331 /len=448 /STRA=rev
92573_at	2853.1	2589.7	P	2939.7	P	2819.4	2526.1	P	2452.3	P	2692.8	P	2133.7	P	2686.4	P	2225.4	P	Cluster Incl AB021743:Mus musculus mRNA for PR65 (type 2A serine/threonine protein phosphatase A subunit), complete cds /cds=(0,1769) /gb=AB021743 /gi=4514638 /ug=Mm.1034 /len=1770 /STRA=for
92574_at	1021.3	1618.3	P	1048.6	P	1331.3	831	P	1379.3	P	1104.5	P	1447	P	1082.6	P	1339.4	P	Cluster Incl AI851046:UI-M-BH0-ajv-f-05-0-UI.s1 Mus musculus cDNA, 3 end /clone=UI-M-BH0-ajv-f-05-0-UI /clone_end=3 /gb=AI851046 /gi=5494952 /ug=Mm.10406 /len=475 /STRA=for
92575_at	963.7	607.7	P	764.1	P	772.1	754.1	P	610.4	P	775.1	P	680	P	835.5	P	704.5	P	Cluster Incl U85489:Mus musculus Ah receptor-interacting protein (AIP) mRNA, complete cds /cds=(209,1201) /gb=U85489 /gi=2177173 /ug=Mm.10433 /len=1367 /STRA=for
92576_at	82.9	115.6	A	164.1	A	107.7	80.3	A	5.1	A	66.9	A	157.1	A	45.7	A	151.3	A	Cluster Incl U41805:Mus musculus putative T1/ST2 receptor binding protein precursor mRNA, partial cds /cds=(0,669) /gb=U41805 /gi=1223891 /ug=Mm.1044 /len=1272 /STRA=for
92577_f_at	7354.8	5591.1	P	6814.7	P	6088.7	7534.5	P	6281.7	P	7633	P	4443.7	P	8491.6	P	6755	P	Cluster Incl AW047116:UI-M-BH1-alu-a-05-0-UI.s1 Mus musculus cDNA, 3 end /clone=UI-M-BH1-alu-a-05-0-UI /clone_end=3 /gb=AW047116 /gi=5907645 /ug=Mm.10474 /len=309 /STRA=for
92578_at	908.5	1131.4	P	1114.5	P	1293.5	878	P	1207.6	P	1008.7	P	1109.7	P	1087.1	P	1236	P	Cluster Incl U10118:Mus musculus endothelial-monocyte activating polypeptide II mRNA, complete cds /cds=(63,995) /gb=U10118 /gi=498911 /ug=Mm.10507 /len=1068 /STRA=for
92579_at	114	63.3	P	119.4	P	72.2	145	P	58.2	P	53.5	A	226.1	P	95.4	P	145.2	P	Cluster Incl L00993:Sjogren syndrome antigen B /cds=(140,1387) /gb=L00993 /gi=198712 /ug=Mm.10508 /len=1961 /STRA=for
92580_at	503.9	403.9	P	306.7	P	363.8	388.8	P	425	P	365.4	P	477.6	P	261	P	277.5	P	Cluster Incl U39473:Mus musculus histidyl-tRNA synthetase mRNA, complete cds /cds=(85,1614) /gb=U39473 /gi=1209682 /ug=Mm.10528 /len=1629 /STRA=for
92581_at	816	757.1	P	432.4	P	603.7	574.6	P	468.6	P	295.8	P	1856.8	P	674.1	P	794.9	P	Cluster Incl U07159:Acetyl coenzyme A dehydrogenase, medium chain /cds=(7,1272) /gb=U07159 /gi=463908 /ug=Mm.10530 /len=1846 /STRA=for
92582_at	111.1	344.2	P	45.1	A	152.3	118.1	A	87.2	A	95.1	A	168.9	A	4.1	A	247.3	P	Cluster Incl L42115:Mus musculus insulin-activated amino acid transporter mRNA, complete cds /cds=(537,2198) /gb=L42115 /gi=806488 /ug=Mm.1056 /len=2701 /STRA=for
92583_at	136.9	138.6	A	140	A	70	141.4	A	123.9	A	114.5	A	99.5	A	191.8	A	157.3	A	Cluster Incl D00725:Serine protease inhibitor 2 /cds=(55,1311) /gb=D00725 /gi=220387 /ug=Mm.10585 /len=2020 /STRA=for
92584_at	281.5	311.3	M	216.7	A	278.5	228.4	A	322.6	A	284.9	A	215.8	M	255.8	A	258.3	A	Cluster Incl AI843556:UI-M-AO1-aen-c-04-0-UI.s1 Mus musculus cDNA, 3 end /clone=UI-M-AO1-aen-c-04-0-UI /clone_end=3 /gb=AI843556 /gi=5477809 /ug=Mm.10586 /len=386 /STRA=for
92585_at	185.2	201.9	P	225.7	P	189.1	242.9	P	412.5	P	265.9	P	420.3	P	210.9	P	158	P	Cluster Incl L02526:Protein kinase, mitogen activated, kinase 1, p45 /cds=(40,1221) /gb=L02526 /gi=199123 /ug=Mm.1059 /len=2119 /STRA=for
92586_at	632.4	683.5	P	363.6	P	905.7	747.2	P	651.9	P	657.2	P	791.7	P	366.7	P	603.8	P	Cluster Incl X57024:Glutamate dehydrogenase /cds=(76,1752) /gb=X57024 /gi=51081 /ug=Mm.10600 /len=2942 /STRA=for
92587_at	823.9	743.1	P	799.7	P	818.7	686.7	P	675.3	P	680.4	P	871.3	P	722.4	P	756.8	P	Cluster Incl L29123:Mus musculus adrenodoxin mRNA, complete cds /cds=(88,654) /gb=L29123 /gi=457297 /ug=Mm.1061 /len=883 /STRA=for
92588_at	42.2	15.7	M	67.9	A	34.7	83.1	A	71.9	P	87.2	A	45.9	P	43.9	A	23.4	A	Cluster Incl W41701:mc64g11.r1 Mus musculus cDNA, 5 end /clone=IMAGE-353348 /clone_end=5 /gb=W41701 /gi=1325739 /ug=Mm.1061 /len=955 /STRA=rev
92589_at	1083.7	1227.6	P	1228.2	P	1046	1029.1	P	956.6	P	1070.6	P	906.7	P	1131.6	P	1254.4	P	Cluster Incl AI846545:UI-M-AN1-aff-g-12-0-UI.s1 Mus musculus cDNA, 3 end /clone=UI-M-AN1-aff-g-12-0-UI /clone_end=3 /gb=AI846545 /gi=5490451 /ug=Mm.10623 /len=354 /STRA=for
92590_at	-61.5	-83.2	A	-57.3	A	5.7	11.3	A	-27.1	A	101.4	A	-44.8	A	15.7	A	-50.1	A	Cluster Incl U12791:3-hydroxy-3-methylglutaryl coenzyme A synthase 2 /cds=(0,420) /gb=U12791 /gi=555836 /ug=Mm.10633 /len=421 /STRA=for
92591_at	111.7	142.7	A	184.9	A	138.5	112.5	A	112.9	A	89.3	A	56.7	A	135.6	A	117.5	A	Cluster Incl M19256:Glutathione-S-transferase, alpha 1 (Ya) /cds=(0,671) /gb=M19256 /gi=193700 /ug=Mm.10658 /len=672 /STRA=rev
92592_at	567	1201	P	486.2	A	647.9	787.5	P	855.4	P	787.6	P	1066.1	P	693.9	P	1020.5	P	Cluster Incl M25558:Glycerolphosphate dehydrogenase 1, cytoplasmic adult /cds=(0,1049) /gb=M25558 /gi=193601 /ug=Mm.10669 /len=1050 /STRA=for
92593_at	5386.1	5932.8	P	2672.5	P	4095.8	4855.4	P	4709.4	P	4309.9	P	5249.6	P	4105.9	P	5361.8	P	Cluster Incl D13664:Mus musculus osf-2 mRNA for osteoblast specific factor 2, complete cds /cds=(18,2453) /gb=D13664 /gi=393321 /ug=Mm.10681 /len=3187 /STRA=for
92594_at	83.8	-14.7	A	-124.2	A	66.1	63.4	A	42.9	A	78.8	A	44.7	A	93.1	A	46.2	A	Cluster Incl AF068707:Mus musculus gamma2-adaptin (G2ad) mRNA, complete cds /cds=(17,2392) /gb=AF068707 /gi=3193227 /ug=Mm.10698 /len=2599 /STRA=for
92595_r_at	164.2	213.2	P	188.9	P	153.2	176.1	P	102.8	P	148.7	P	153.2	P	165.9	P	165.9	P	Cluster Incl M61215:Mus musculus ferrochelatase mRNA, complete cds /cds=(92,1354) /gb=M61215 /gi=193262 /ug=Mm.1070 /len=2897 /STRA=for
92596_at	123	377.7	P	81.8	P	192.8	548.4	P	310.8	P	333.8	P	564.8	P	494.7	P	565.4	P	Cluster Incl U97327:Mus musculus calcyclin binding protein (CACYBP) mRNA, partial cds /cds=(0,744) /gb=U97327 /gi=3138917 /ug=Mm.10702 /len=1404 /STRA=for
92597_s_at	502.8	444.3	P	436.7	P	465	353.7	P	509.4	P	441.9	P	548.1	P	214.9	P	507.3	P	Cluster Incl U13838:Mus musculus vacuolar adenosine triphosphatase subunit B gene, complete cds /cds=(0,1535) /gb=U13838 /gi=1184660 /ug=Mm.10727 /len=1536 /STRA=for
92598_at	1487.2	1248.2	P	1259.8	P	1082.4	1336.9	P	1290.8	P	1463	P	1420.8	P	1077.9	P	1205.2	P	Cluster Incl AI843029:UI-M-AK1-aeq-e-08-0-UI.s1 Mus musculus cDNA, 3 end /clone=UI-M-AK1-aeq-e-08-0-UI /clone_end=3 /gb=AI843029 /gi=5477242 /ug=Mm.10727 /len=298 /STRA=for
92599_at	1964.3	1036.1	P	2114.1	P	1865.9	1133.9	P	1049	P	1815.8	P	568	P	1058.1	P	669.5	P	Cluster Incl AF029843:Mus musculus phosphoglycerate mutase muscle-specific subunit mRNA, complete cds /cds=(45,806) /gb=AF029843 /gi=3043914 /ug=Mm.10738 /len=836 /STRA=for
92600_f_at	48.9	23.3	A	21.8	A	30.3	41.3	A	31.1	A	25.1	A	51.9	P	32.4	A	36	A	Cluster Incl AB018421:Mus musculus CYP4A10 mRNA for cytochrome P-450, complete cds /cds=(29,1558) /gb=AB018421 /gi=3738262 /ug=Mm.10742 /len=2077 /STRA=for
92601_at	-158.4	-85.2	A	-47.8	A	-73.9	-81.1	A	-54.3	A	-36.7	A	-84.5	A	-93.9	A	-50.6	A	Cluster Incl AA674409:vp99f02.r1 Mus musculus cDNA, 5 end /clone=IMAGE-1092891 /clone_end=5 /gb=AA674409 /gi=2651646 /ug=Mm.10753 /len=448 /STRA=for
92602_at	236.1	245.7	A	228.7	A	188.5	197.4	A	169.6	A	181.2	A	149.5	A	199	P	98.7	A	Cluster Incl AJ223855:Mus musculus telethonin genomic sequence /cds=(36,539) /gb=AJ223855 /gi=3724123 /ug=Mm.10762 /len=1207 /STRA=for
92603_at	972.9	1139.6	P	1241.8	P	1507.1	889.4	P	1081.9	P	1024.2	P	1154.9	P	1184.2	P	1233.6	P	Cluster Incl U13840:Mus musculus vacuolar adenosine triphosphatase subunit D mRNA, complete cds /cds=(17,1072) /gb=U13840 /gi=3955099 /ug=Mm.1081 /len=1509 /STRA=for
92604_at	61.1	-346	A	-246	A	-156.6	-175	A	-202.8	A	-224.9	A	-47.9	A	-275.1	A	-61.8	A	Cluster Incl AF056323:Mus musculus syntaxin 7 (Syn7) mRNA, complete cds /cds=(87,872) /gb=AF056323 /gi=3123923 /ug=Mm.10818 /len=1385 /STRA=for
92605_at	-62	4.9	A	-96.1	A	-91	-115	A	-100.3	A	-121.5	A	-92.6	A	-94.8	A	-134.6	A	Cluster Incl L33406:Uromodulin /cds=(129,2057) /gb=L33406 /gi=927202 /ug=Mm.10826 /len=2343 /STRA=for
92606_at	142.9	88.6	A	121.3	A	101.6	149.7	M	233.8	P	119.3	A	180.9	A	33.9	A	111.4	A	Cluster Incl M27695:Urate oxidase /cds=(10,921) /gb=M27695 /gi=202294 /ug=Mm.10865 /len=933 /STRA=for
92607_at	1162.3	1960.1	P	2195.9	P	2371.8	910.7	P	1567	P	1379.5	P	1957	P	1028.4	P	1122.9	P	Cluster Incl AF017994:Mus musculus Peg1/MEST protein (Peg1/MEST) gene, partial cds /cds=(247,427) /gb=AF017994 /gi=2570405 /ug=Mm.1089 /len=428 /STRA=for
92608_at	1162.7	1362.7	P	1787.8	P	1576	984.7	P	1273.4	P	953.3	P	966.3	P	1295.2	P	1397.8	P	Cluster Incl D88793:Cysteine rich protein /cds=(130,711) /gb=D88793 /gi=1695703 /ug=Mm.10919 /len=938 /STRA=rev
92609_s_at	-523.9	-486.5	A	-282.1	A	-262.8	-396.2	A	-311.4	A	-80.7	A	-181	A	-337.8	A	-343.9	A	Cluster Incl AI837625:UI-M-AK0-adg-e-01-0-UI.s1 Mus musculus cDNA, 3 end /clone=UI-M-AK0-adg-e-01-0-UI /clone_end=3 /gb=AI837625 /gi=5471838 /ug=Mm.10919 /len=428 /STRA=for
92610_at	388.4	492	P	453.3	P	501.4	72	A	372.4	P	194.1	P	347.2	P	537.6	P	521.6	P	Cluster Incl M21332:Mouse MHC class III RD gene (H2-d and H2-Sk haplotypes), complete cds /cds=(0,1127) /gb=M21332 /gi=199607 /ug=Mm.10964 /len=1128 /STRA=for
92611_at	1206.8	1887.5	P	853.7	P	1121	1120.8	P	1312.5	P	1154.2	P	1564.7	P	1544.6	P	1743.8	P	Cluster Incl U18773:Mus musculus GPI-anchored protein p137 mRNA, partial cds /cds=(0,550) /gb=U18773 /gi=862634 /ug=Mm.1098 /len=2707 /STRA=for
92612_at	152.3	-69.2	A	96.8	A	-44.5	-43.7	A	-64.8	A	-164.6	A	-39.6	A	-187.5	A	0.3	A	Cluster Incl AJ223959:Mus musculus mRNA for very-long-chain acyl-CoA synthetase related protein (VLACSR) /cds=(88,2157) /gb=AJ223959 /gi=3341461 /ug=Mm.10984 /len=2310 /STRA=for
92613_at	147.1	144.5	A	148	A	124.2	167.7	A	136	A	140.7	A	121.5	A	122	A	237.6	A	Cluster Incl AW123097:UI-M-BH2.1-apc-e-02-0-UI.s1 Mus musculus cDNA, 3 end /clone=UI-M-BH2.1-apc-e-02-0-UI /clone_end=3 /gb=AW123097 /gi=6098627 /ug=Mm.10987 /len=619 /STRA=for
92614_at	439.1	395.9	P	423.4	P	308	311.6	P	403.7	P	408.1	P	474.1	P	607.5	P	585.4	A	Cluster Incl M60523:Inhibitor of DNA binding 3 /cds=(57,416) /gb=M60523 /gi=193872 /ug=Mm.110 /len=969 /STRA=for
92615_at	1025	1754.1	P	1251	P	1294.1	856.2	P	1317.4	P	1343.2	P	1443.2	P	1141.8	P	1343.2	P	Cluster Incl AI853615:UI-M-BH0-ajp-f-09-0-UI.s1 Mus musculus cDNA, 3 end /clone=UI-M-BH0-ajp-f-09-0-UI /clone_end=3 /gb=AI853615 /gi=5497521 /ug=Mm.1103 /len=542 /STRA=for
92616_at	1758	1731.5	P	1890.7	P	1885	1686.8	P	2020.9	P	1823	P	1458.6	P	1768.3	P	1831.7	P	Cluster Incl D10576:Ubiquitin-activating enzyme E1, Chr X /cds=(91,3267) /gb=D10576 /gi=220628 /ug=Mm.1104 /len=3458 /STRA=for
92617_at	74	55.1	A	69.8	A	70.3	44.1	A	66.7	A	157.7	A	35	A	91.5	A	54.6	A	Cluster Incl X62581:M.musculus Sby gene /cds=(0,1328) /gb=X62581 /gi=54059 /ug=Mm.1104 /len=1511 /STRA=for
92618_at	599.2	533.2	A	221.5	P	391.4	504.2	P	627	P	715.1	P	420.6	P	328.8	P	282.4	P	Cluster Incl AW125253:UI-M-BH2.1-aps-f-11-0-UI.s1 Mus musculus cDNA, 3 end /clone=UI-M-BH2.1-aps-f-11-0-UI /clone_end=3 /gb=AW125253 /gi=6100783 /ug=Mm.1106 /len=245 /STRA=for
92619_at	1765.4	1454.4	P	1920.3	P	1604.2	1376.7	P	1317.2	M	1575.8	M	1254.2	P	1610.6	M	1343.3	P	Cluster Incl U40825:Mus musculus WW-domain binding protein 1 mRNA, complete cds /cds=(152,1069) /gb=U40825 /gi=1777576 /ug=Mm.1109 /len=1292 /STRA=for
92620_at	1488.7	1662.9	P	2019.3	P	2671.4	1612.5	P	1730.3	P	1777.1	P	1696.3	P	1920.6	P	1468.8	P	Cluster Incl X75947:M.musculus mCBP mRNA /cds=(221,1216) /gb=X75947 /gi=495127 /ug=Mm.111 /len=1601 /STRA=for
92621_at	3310.6	2939.9	P	3643.4	P	3800.5	2938.6	P	2990.2	P	3377.3	P	2897.7	P	3338.8	P	2829.9	P	Cluster Incl X97982:M.musculus mRNA for poly(C)-binding protein, splice variant E /cds=(221,1270) /gb=X97982 /gi=1360002 /ug=Mm.111 /len=1655 /STRA=rev
92622_at	604.9	452.3	P	489	P	494.8	595	P	578.7	P	642.5	P	571.4	P	840.6	P	604	P	Cluster Incl AI851064:UI-M-BH0-ajv-h-03-0-UI.s1 Mus musculus cDNA, 3 end /clone=UI-M-BH0-ajv-h-03-0-UI /clone_end=3 /gb=AI851064 /gi=5494970 /ug=Mm.11112 /len=316 /STRA=for
92623_at	1892	2004.9	P	1944.3	P	2010	1636.6	P	1782.3	P	1757	P	2069.8	P	2095.9	P	2318.7	P	Cluster Incl AI847171:UI-M-AO1-aep-e-08-0-UI.s1 Mus musculus cDNA, 3 end /clone=UI-M-AO1-aep-e-08-0-UI /clone_end=3 /gb=AI847171 /gi=5491077 /ug=Mm.11204 /len=208 /STRA=for
92624_r_at	4637.2	3801.4	P	4380.5	P	4022.4	3921.9	P	4163	P	4902.1	P	2691.9	P	5060.8	P	3897.8	P	Cluster Incl U09189:Mus musculus loricrin gene, complete cds /cds=(23,1468) /gb=U09189 /gi=520479 /ug=Mm.1121 /len=1704 /STRA=for
92625_at	4409.2	5083.8	P	4123.8	P	3858.1	3533.6	P	4722.4	P	4612.6	P	3565.1	P	4974.4	P	4507.7	P	Cluster Incl X68193:M.musculus mRNA for nucleoside diphoshate kinase B /cds=(19,477) /gb=X68193 /gi=53353 /ug=Mm.1125 /len=612 /STRA=for
92626_at	-10.8	144.6	A	171.3	A	32.1	98	A	77.7	A	123.9	A	-18.7	A	-46.4	A	31.7	A	Cluster Incl X67209:M.musculus npdc-1 mRNA for npdcf-1 protein /cds=(8,1006) /gb=X67209 /gi=452275 /ug=Mm.1131 /len=1348 /STRA=for
92627_at	177.8	184.8	P	166.2	A	168.7	223.6	A	230.7	A	287.2	A	256.5	P	316.6	P	214.3	A	Cluster Incl AW125329:UI-M-BH2.1-apy-f-11-0-UI.s1 Mus musculus cDNA, 3 end /clone=UI-M-BH2.1-apy-f-11-0-UI /clone_end=3 /gb=AW125329 /gi=6100864 /ug=Mm.11311 /len=400 /STRA=for
92628_at	7760.7	6865.9	P	7126.7	P	6746.6	6722.8	P	6840	P	7714.9	P	5363.5	P	8523.9	P	6839.3	P	Cluster Incl X75895:M.musculus mRNA for ribosomal protein L36 /cds=(20,337) /gb=X75895 /gi=443801 /ug=Mm.11376 /len=387 /STRA=for
92629_f_at	4001.9	4292.7	P	4027.7	P	4161.8	4336.2	P	4227.7	P	4365.2	P	3302.2	P	4370	P	3600.9	P	Cluster Incl D63707:Mouse mRNA for hepatoma derived growth factor (HDGF), complete cds /cds=(61,774) /gb=D63707 /gi=945418 /ug=Mm.1141 /len=1563 /STRA=for
92630_r_at	979.6	966.7	A	535.2	A	926.7	637.9	A	1187.8	A	1367.1	A	453.2	A	1185.3	P	915.8	A	Cluster Incl D63707:Mouse mRNA for hepatoma derived growth factor (HDGF), complete cds /cds=(61,774) /gb=D63707 /gi=945418 /ug=Mm.1141 /len=1563 /STRA=for
92631_f_at	915.7	1134.2	P	910.6	P	850.6	785.4	P	698.3	P	1209.2	P	608.1	P	1230.4	P	897.9	P	Cluster Incl M19380:Calmodulin 3 /cds=(109,558) /gb=M19380 /gi=469419 /ug=Mm.1147 /len=722 /STRA=for
92632_at	1195.5	1396.4	P	1607.1	P	1387.3	878	P	1101.5	P	1032.9	P	1092.2	P	1384.1	P	1217.8	P	Cluster Incl AI842328:UI-M-AM1-afz-b-11-0-UI.s1 Mus musculus cDNA, 3 end /clone=UI-M-AM1-afz-b-11-0-UI /clone_end=3 /gb=AI842328 /gi=5476506 /ug=Mm.1147 /len=389 /STRA=for
92633_at	225	465.5	P	470.6	P	483	239.9	P	423.9	P	255.9	P	530.3	P	382.6	P	287.7	P	Cluster Incl AJ242663:Mus musculus mRNA for cathepsin Z precursor (ctsZ gene) /cds=(104,1024) /gb=AJ242663 /gi=5019547 /ug=Mm.115 /len=1291 /STRA=for
92634_at	269.8	248.8	P	367.2	P	337.3	366.7	P	289.4	P	269.4	P	309.8	P	298.7	P	358.3	P	Cluster Incl U12620:Dipeptidylpeptidase 4 /cds=(117,2399) /gb=U12620 /gi=1065904 /ug=Mm.1151 /len=4943 /STRA=for
92635_at	983.8	871.8	P	783.2	P	725.4	766.7	P	663.1	P	668.3	P	683.6	P	701.1	P	711.5	P	Cluster Incl M13444:Mouse alpha-tubulin isotype M-alpha-4 mRNA, complete cds /cds=(29,1375) /gb=M13444 /gi=202214 /ug=Mm.1155 /len=1442 /STRA=for
92636_f_at	2425.2	3216.3	P	2682.3	P	2372.3	1456.1	P	2448.6	P	1959.5	P	2273.8	P	2437.5	P	2548.7	P	Cluster Incl U11027:Mus musculus C57BL/6J Sec61 protein complex gamma subunit mRNA, complete cds /cds=(3,209) /gb=U11027 /gi=506791 /ug=Mm.1164 /len=367 /STRA=for
92637_at	826.3	1063.4	P	1304.4	P	886.8	1067.3	P	973.8	P	996.7	P	957.1	P	826	P	699.2	P	Cluster Incl J03928:Phosphofructokinase, liver, B-type /cds=(42,2384) /gb=J03928 /gi=200297 /ug=Mm.1166 /len=2688 /STRA=for
92638_at	472.4	643.1	P	752.6	P	795.5	545.5	P	647.2	P	495.3	P	471.6	P	444.7	P	385.5	P	Cluster Incl Z67745:M.musculus mRNA for phosphatase 2A catalytic subunit, isotype alpha /cds=(0,929) /gb=Z67745 /gi=1246794 /ug=Mm.11711 /len=930 /STRA=for
92639_at	141.6	269.5	P	168.2	P	145.4	79.9	P	191.5	P	143.2	P	234	P	219.1	P	185.4	P	Cluster Incl U80932:Serine/threonine kinase 6 /cds=(48,1235) /gb=U80932 /gi=1763646 /ug=Mm.11738 /len=1643 /STRA=for
92640_at	1107.9	1260.1	P	661.3	P	1135.1	1072.1	P	1045	P	1100	P	1551.1	P	1133.6	P	1171.9	P	Cluster Incl U47024:Maternal embryonic message 3 /cds=(137,2401) /gb=U47024 /gi=1354049 /ug=Mm.1178 /len=3128 /STRA=for
92641_at	693.3	773.4	P	862.2	P	692.1	766.5	P	645.9	P	713.9	P	497.8	P	564	P	619.8	P	Cluster Incl AF075136:Mus musculus Sin3-associated protein (sap30) mRNA, complete cds /cds=(305,967) /gb=AF075136 /gi=3309075 /ug=Mm.118 /len=1171 /STRA=for
92642_at	393.8	178.6	P	351.9	P	290.7	176	P	124.2	P	260	P	162.4	P	142.8	P	201.1	P	Cluster Incl M25944:Mouse carbonic anhydrase II (CAII) mRNA, 3 end /cds=(0,62) /gb=M25944 /gi=199078 /ug=Mm.1186 /len=742 /STRA=for
92643_at	477.5	369.1	P	471.1	P	420.3	614.4	P	379.4	P	427.9	P	537	P	563.9	P	456.4	P	Cluster Incl X74671:Neurofibromatosis 2 /cds=(576,2366) /gb=X74671 /gi=456656 /ug=Mm.1190 /len=2604 /STRA=for
92644_s_at	88.1	190.9	P	83.3	P	164.9	84.6	P	140.1	P	106.3	P	215.1	P	137.7	P	168.7	P	Cluster Incl M12848:Mouse myb proto-oncogene mRNA encoding 71 kd myb protein, complete cds /cds=(161,2071) /gb=M12848 /gi=199934 /ug=Mm.1202 /len=3310 /STRA=for
92645_at	48.2	-8.3	A	59.4	A	89.6	79.5	A	60	A	112.7	A	68.3	A	134.6	A	65	A	Cluster Incl AW125458:UI-M-BH2.2-aqm-a-07-0-UI.s1 Mus musculus cDNA, 3 end /clone=UI-M-BH2.2-aqm-a-07-0-UI /clone_end=3 /gb=AW125458 /gi=6100988 /ug=Mm.12110 /len=426 /STRA=for
92646_at	1558.8	1626.2	P	1557.3	P	1435.3	907.7	P	1044.5	P	1172.9	P	1038.2	P	1400.7	P	1210	P	Cluster Incl U84903:Ribosomal protein L23 /cds=(61,501) /gb=U84903 /gi=2565133 /ug=Mm.12144 /len=582 /STRA=for
92647_at	1151.8	1146.9	P	994.4	P	960.2	949.6	P	867.7	P	863.3	P	1142.5	P	1421.8	P	1121.6	P	Cluster Incl U35141:Mus musculus retinoblastoma-binding protein (mRbAp48) mRNA, complete cds /cds=(107,1492) /gb=U35141 /gi=1016274 /ug=Mm.12145 /len=1961 /STRA=for
92648_at	233.6	203.3	P	168	P	151.9	253.3	P	167.5	P	184.1	P	453.4	P	161.4	P	277.5	P	Cluster Incl U19521:Mus musculus vesicle transport protein (munc-18c) mRNA, complete cds /cds=(159,1937) /gb=U19521 /gi=642027 /ug=Mm.12155 /len=2037 /STRA=for
92768_s_at	2156.6	808.7	P	3364.4	P	854.4	167.5	A	133.7	A	434	P	221.7	P	232.1	P	125.2	A	Cluster Incl M15268:Aminolevulinic acid synthase 2, erythroid /cds=(0,1760) /gb=M15268 /gi=191857 /ug=Mm.1217 /len=1896 /STRA=for
92769_at	1134.4	1220	P	1170.2	P	1242.3	1207.5	P	1028.5	P	1027.8	P	896	P	952.7	P	1055.4	P	Cluster Incl M25149:Tissue specific transplantation antigen P91A /cds=(0,1589) /gb=M25149 /gi=191974 /ug=Mm.12194 /len=1590 /STRA=for
92770_at	5824.8	6462	P	2700.3	P	3257.4	6402.5	P	6917.3	P	7787.1	P	5485.7	P	6261	P	6262.3	P	Cluster Incl X66449:Calcyclin /cds=(159,428) /gb=X66449 /gi=50271 /ug=Mm.1221 /len=551 /STRA=for
92771_at	2201.7	2198.9	P	1364.7	P	1434.1	1961.1	P	2014	P	1854.1	P	2167.8	P	2176.2	P	2033	P	Cluster Incl AB013357:Mus musculus mRNA for 49 kDa zinc finger protein, complete cds /cds=(110,1492) /gb=AB013357 /gi=4153885 /ug=Mm.12236 /len=2082 /STRA=for
92772_at	-24.6	225.3	A	-10.8	A	85	162.5	A	161.7	A	117.4	A	250.8	P	57.3	A	156.4	A	Cluster Incl AA681520:vr42c12.s1 Mus musculus cDNA, 5 end /clone=IMAGE-1123318 /clone_end=5 /gb=AA681520 /gi=2663660 /ug=Mm.12239 /len=509 /STRA=for
92773_at	330.6	282.3	P	192.3	P	189.4	327.3	P	307.1	P	217	P	441.4	P	214.9	P	239.7	P	Cluster Incl AF079528:Mus musculus IER5 (Ier5) gene, complete cds /cds=(0,926) /gb=AF079528 /gi=3386543 /ug=Mm.12246 /len=927 /STRA=for
92774_at	-75	-37.1	A	0.7	A	-27.2	19.5	A	33	A	-0.3	A	-36.8	A	-20	A	-53.5	A	Cluster Incl AA068153:mm56b11.r1 Mus musculus cDNA, 5 end /clone=IMAGE-532413 /clone_end=5 /gb=AA068153 /gi=1566435 /ug=Mm.12267 /len=257 /STRA=for
92775_at	1072.7	714	P	1141.9	P	904.2	829.5	P	772.8	P	799.1	P	714.3	P	981.6	P	625.3	P	Cluster Incl AA656757:vr50c03.s1 Mus musculus cDNA, 5 end /clone=IMAGE-1124068 /clone_end=5 /gb=AA656757 /gi=2592911 /ug=Mm.12267 /len=407 /STRA=for
92776_at	156.2	89.6	A	179.2	A	168.9	153.2	A	152.7	A	185.1	A	141.9	A	88.6	A	109.8	A	Cluster Incl M30687:Mouse cytotoxic T lymphocyte lipase mRNA, complete cds /cds=(59,1507) /gb=M30687 /gi=192835 /ug=Mm.1230 /len=1555 /STRA=rev
92777_at	132.1	166.5	P	887.9	P	510.2	181	P	238.5	P	219.7	P	130.8	P	127.2	P	136.1	P	Cluster Incl M32490:Insulin-like growth factor binding protein 10 /cds=(189,1328) /gb=M32490 /gi=192909 /ug=Mm.1231 /len=2018 /STRA=for
92778_i_at	1269.6	1154	P	1174.1	P	1141.3	1188.8	P	1008.9	P	1139.2	P	913	P	960.3	P	973.4	P	Cluster Incl Z22552:M.musculus membrane glycoprotein gene /cds=(0,223) /gb=Z22552 /gi=296166 /ug=Mm.1232 /len=224 /STRA=for
92779_f_at	22.4	36.4	A	-12.8	A	69.9	53.2	A	5.5	A	-1	A	20.4	A	32.4	A	29.5	A	Cluster Incl Z22552:M.musculus membrane glycoprotein gene /cds=(0,223) /gb=Z22552 /gi=296166 /ug=Mm.1232 /len=224 /STRA=for
92780_f_at	-55.2	-66.6	A	-27	A	-18.5	0.7	A	-52.4	A	21.8	A	-37.4	A	-133.9	A	31.4	A	Cluster Incl M90535:Mouse endogenous proviral superantigen (Mtv-7 sag), and envelope protein (env) gene, 3 end /cds=(0,968) /gb=M90535 /gi=202240 /ug=Mm.1232 /len=969 /STRA=for
92781_at	150.9	101	A	158.7	A	180.4	174.8	P	118.7	A	104.8	A	90.4	A	106.2	A	118	P	Cluster Incl U39073:Thymopoietin /cds=(209,886) /gb=U39073 /gi=1335838 /ug=Mm.124 /len=2513 /STRA=for
92782_at	291.3	359.8	P	287.8	P	197.2	279.4	P	335.3	P	136.6	P	129.9	P	356.6	P	323	P	Cluster Incl U39074:Thymopoietin /cds=(237,1595) /gb=U39074 /gi=1335840 /ug=Mm.124 /len=2170 /STRA=for
92783_at	930.9	1398.3	P	1132.9	P	1120.3	1218.2	P	1183.6	P	1047.1	P	903.6	P	1365.8	P	725	P	Cluster Incl X02891:Growth hormone /cds=(61,711) /gb=X02891 /gi=51067 /ug=Mm.1240 /len=777 /STRA=for
92784_at	85.5	27.1	A	23.3	A	38.8	58.4	A	-45.2	A	-207.5	A	18.5	A	-68.2	A	11.4	A	Cluster Incl AI841599:UI-M-AP0-abn-g-07-0-UI.s1 Mus musculus cDNA, 3 end /clone=UI-M-AP0-abn-g-07-0-UI /clone_end=3 /gb=AI841599 /gi=5475812 /ug=Mm.12407 /len=321 /STRA=for
92785_at	-23	-7.1	A	-7	A	-8.2	-1.5	A	23	A	-20.5	A	0.1	A	-38.1	A	-9.8	A	Cluster Incl U95123:Mus musculus RNaseP protein p30 (Rpp30) mRNA, complete cds /cds=(0,806) /gb=U95123 /gi=3249542 /ug=Mm.12440 /len=1013 /STRA=for
92786_at	259.3	213.9	P	230.5	M	176.6	226.1	P	133.4	P	131.9	A	138.8	P	194.2	P	185.2	P	Cluster Incl AI626942:vs77b11.x1 Mus musculus cDNA, 3 end /clone=IMAGE-1152285 /clone_end=3 /gb=AI626942 /gi=4663742 /ug=Mm.12454 /len=306 /STRA=for
92787_at	1104.7	887.7	P	1487	P	911.7	476.3	P	471.5	P	1051.1	P	559.5	P	795.5	P	353.9	P	Cluster Incl AI845902:UI-M-AK1-aex-b-07-0-UI.s1 Mus musculus cDNA, 3 end /clone=UI-M-AK1-aex-b-07-0-UI /clone_end=3 /gb=AI845902 /gi=5489808 /ug=Mm.12459 /len=358 /STRA=for
92788_f_at	697.5	896.3	P	555.7	A	585.2	664.1	P	564.9	P	485.7	P	1154.3	P	836.1	P	1095.1	P	Cluster Incl Y12474:M.musculus mRNA for centrin gene /cds=(0,503) /gb=Y12474 /gi=2246423 /ug=Mm.12481 /len=504 /STRA=for
92789_r_at	295	379.9	P	364.2	P	320.9	517.3	P	338.6	P	238.7	P	542.7	P	340.4	P	479	P	Cluster Incl Y12474:M.musculus mRNA for centrin gene /cds=(0,503) /gb=Y12474 /gi=2246423 /ug=Mm.12481 /len=504 /STRA=for
92790_at	304.1	756.9	P	389.2	P	504.2	435.5	P	527.1	P	399.4	P	856.2	P	734.2	P	881.7	P	Cluster Incl D55720:Karyopherin (importin) alpha 2 /cds=(177,1766) /gb=D55720 /gi=893392 /ug=Mm.12508 /len=2048 /STRA=for
92791_at	-127.5	20.5	A	-33.5	A	19.2	123.1	A	-60.5	A	331.8	A	146.4	A	-55.6	A	44.4	A	Cluster Incl AV026570:AV026570 Mus musculus cDNA /clone=1210002D06 /clone_end=3 /gb=AV026570 /gi=4803562 /ug=Mm.12553 /len=693 /STRA=rev
92792_at	-161.8	-33.2	A	-149.2	A	-119.5	-91.1	A	-40.1	A	-46.9	A	-56.6	A	-10.7	A	-232.9	A	Cluster Incl U69135:Uncoupling protein 2, mitochondrial /cds=(295,1224) /gb=U69135 /gi=1553040 /ug=Mm.12556 /len=1491 /STRA=for
92793_at	629.7	734.3	P	766.5	P	1011.6	1011.5	P	1193.1	P	894.4	P	823.8	P	578.9	P	432.8	P	Cluster Incl X57796:Tumor necrosis factor receptor superfamily, member 1a /cds=(272,1636) /gb=X57796 /gi=54848 /ug=Mm.1258 /len=2179 /STRA=for
92794_f_at	107.9	142	P	199.1	P	215.4	157.3	P	216	P	169.9	P	306.3	P	245.3	P	277.1	P	Cluster Incl M35970:Mouse tumor metastatic process-associated protein (NM23) gene mRNA, 3 end /cds=(0,500) /gb=M35970 /gi=200066 /ug=Mm.1260 /len=664 /STRA=for
92795_at	670.9	651.8	P	598.8	P	570.1	423.1	P	422.7	P	561.5	P	610.3	P	581.6	P	446.5	P	Cluster Incl M72414:Microtubule-associated protein 4 /cds=(490,3867) /gb=M72414 /gi=456554 /ug=Mm.12625 /len=6082 /STRA=for
92796_at	542.5	390.7	A	428.7	A	342.8	466.1	A	198.2	A	246.3	A	310.3	A	506.4	A	324.2	A	Cluster Incl J02980:Alkaline phosphatase 2, liver /cds=(182,1756) /gb=J02980 /gi=200345 /ug=Mm.1265 /len=2459 /STRA=for
92797_at	823.9	673.2	P	425.1	P	497.9	776.6	P	632	P	794.5	P	913.1	P	776	P	756.8	P	Cluster Incl AI840051:UI-M-AL0-abt-a-01-0-UI.s1 Mus musculus cDNA, 3 end /clone=UI-M-AL0-abt-a-01-0-UI /clone_end=3 /gb=AI840051 /gi=5474264 /ug=Mm.12665 /len=450 /STRA=for
92798_at	3131	3840	P	3648.2	P	3394.7	2544.8	P	3234.7	P	3144.4	P	2967.9	P	2930.5	P	3687.5	P	Cluster Incl AA870675:vq24f11.r1 Mus musculus cDNA, 5 end /clone=IMAGE-1095213 /clone_end=5 /gb=AA870675 /gi=2966120 /ug=Mm.12677 /len=405 /STRA=for
92799_g_at	3526.1	3638.5	P	3801.1	P	3527.8	2603.9	P	3329.3	P	3234.3	P	3113	P	3600.3	P	3237.9	P	Cluster Incl AA870675:vq24f11.r1 Mus musculus cDNA, 5 end /clone=IMAGE-1095213 /clone_end=5 /gb=AA870675 /gi=2966120 /ug=Mm.12677 /len=405 /STRA=for
92800_i_at	1865.5	4045.3	P	4235.5	P	3838.2	3004.5	P	3990.9	P	3268.9	P	3530.4	P	4590	P	4305.1	P	Cluster Incl AI836694:UI-M-AJ0-aax-a-08-0-UI.s1 Mus musculus cDNA, 3 end /clone=UI-M-AJ0-aax-a-08-0-UI /clone_end=3 /gb=AI836694 /gi=5470907 /ug=Mm.12677 /len=344 /STRA=for
92801_at	42.1	52.2	A	103.2	A	46.1	64.8	A	30.8	A	62.3	A	40.2	A	79.1	A	56.1	A	Cluster Incl M37335:Myelin proteolipid protein /cds=(160,993) /gb=M37335 /gi=200421 /ug=Mm.1268 /len=3186 /STRA=for
92802_s_at	-71.7	-57.7	A	346.4	A	-169	1.3	A	17.2	A	108.6	A	41.2	A	-179.9	A	28.6	A	Cluster Incl M16472:Mouse proteolipid protein variant DM-20 mRNA, complete cds /cds=(2,730) /gb=M16472 /gi=200408 /ug=Mm.1268 /len=782 /STRA=for
92803_at	-100.4	-148.7	A	40.2	P	-45.4	43.1	A	12.5	A	57.2	M	9.1	A	57.7	A	-95.7	A	Cluster Incl X04418:Prolactin /cds=(48,734) /gb=X04418 /gi=53783 /ug=Mm.1270 /len=867 /STRA=for
92804_at	327.8	510.6	P	479.7	P	481.5	392.4	P	571.7	P	508.7	P	478.1	P	417.8	P	508.1	P	Cluster Incl AW122864:UI-M-BH2.1-apa-a-02-0-UI.s1 Mus musculus cDNA, 3 end /clone=UI-M-BH2.1-apa-a-02-0-UI /clone_end=3 /gb=AW122864 /gi=6098394 /ug=Mm.12706 /len=346 /STRA=for
92805_s_at	-79	332.8	P	-141.8	A	295.6	-218.1	A	-66.1	P	161.5	P	281.1	P	101.8	P	196	P	Cluster Incl Y12577:ADP-ribosylation-like 4 /cds=(243,845) /gb=Y12577 /gi=3288541 /ug=Mm.12723 /len=1168 /STRA=for
92806_at	513.7	531.9	P	314.2	A	284	471.8	P	464.3	P	423.2	A	622.3	P	644.1	P	565.3	P	Cluster Incl AI843868:UI-M-AK1-aeu-d-04-0-UI.s1 Mus musculus cDNA, 3 end /clone=UI-M-AK1-aeu-d-04-0-UI /clone_end=3 /gb=AI843868 /gi=5478081 /ug=Mm.12746 /len=408 /STRA=for
92807_at	2579.4	3899.7	P	3935.6	P	3955.4	4067.8	P	3996	P	4333.6	P	3588.3	P	4180.1	P	4061.7	P	Cluster Incl X77585:Thioredoxin /cds=(74,391) /gb=X77585 /gi=453971 /ug=Mm.1275 /len=538 /STRA=for
92808_f_at	855.9	1390.2	P	964.3	P	989.6	1056.2	P	1222.3	P	1145.1	P	1087.7	P	1678.3	P	1617.5	P	Cluster Incl X17069:Mouse mRNA for protein with homology to transition protein 2 (TP2) /cds=(123,1358) /gb=X17069 /gi=54875 /ug=Mm.12758 /len=2026 /STRA=for
92809_r_at	1378.2	1719.8	P	1300.2	P	1370.9	1037.6	P	1511.9	P	1055.8	P	1323.9	P	2155.2	P	2224	P	Cluster Incl X17069:Mouse mRNA for protein with homology to transition protein 2 (TP2) /cds=(123,1358) /gb=X17069 /gi=54875 /ug=Mm.12758 /len=2026 /STRA=for
92810_at	465.8	590.8	P	608	P	696.9	379.9	P	430.2	P	422	P	547.1	P	547.8	P	609.4	P	Cluster Incl AI842259:UI-M-AI1-afp-f-09-0-UI.s1 Mus musculus cDNA, 3 end /clone=UI-M-AI1-afp-f-09-0-UI /clone_end=3 /gb=AI842259 /gi=5476472 /ug=Mm.12775 /len=389 /STRA=for
92811_at	36.3	108.7	A	178	P	118.3	52.2	P	123	P	250.1	A	243.8	P	44.5	A	56.9	A	Cluster Incl X74154:Retinol binding protein 2, cellular /cds=(57,461) /gb=X74154 /gi=397351 /ug=Mm.12825 /len=479 /STRA=for
92812_f_at	44	149.7	A	721.2	A	348.9	-152.2	A	119.6	A	138	A	23	A	0.8	A	12.4	A	Cluster Incl U02995:Defensin related cryptdin peptide /cds=(45,326) /gb=U02995 /gi=2182210 /ug=Mm.12833 /len=336 /STRA=for
92813_at	27.8	32.8	A	15.8	A	-10.2	-3.6	A	8.1	A	-1.5	A	-12.9	A	-50.6	A	-21.9	A	Cluster Incl U62295:Mus musculus cytochrome P450 monooxygenase (CYP2J6) mRNA, complete cds /cds=(247,1752) /gb=U62295 /gi=2653662 /ug=Mm.12838 /len=2046 /STRA=for
92814_at	-42.6	-47.1	A	-45.9	A	-57.9	-56.8	A	-48.2	A	-40.7	A	-40.1	A	-33.8	A	-52.8	A	Cluster Incl AI114881:ui49e03.x1 Mus musculus cDNA, 3 end /clone=IMAGE-1885756 /clone_end=3 /gb=AI114881 /gi=3515205 /ug=Mm.12838 /len=770 /STRA=for
92815_at	-29.7	-32.4	A	-5.7	A	-9.9	-28	A	18	A	-17.7	A	25	A	-23.2	A	-15.9	A	Cluster Incl X16319:Mouse mRNA for 54K subunit of signal recognition particle /cds=(238,1752) /gb=X16319 /gi=54193 /ug=Mm.12848 /len=2117 /STRA=for
92816_r_at	2750.2	3107	P	2479	P	2755.6	2160.5	P	2860.1	P	2060.9	P	2261.6	P	2212.8	P	2549.8	P	Cluster Incl X03039:Eukaryotic translation initiation factor 4A1 /cds=UNKNOWN /gb=X03039 /gi=50812 /ug=Mm.12858 /len=1407 /STRA=for
92817_at	1019	1036	P	908.7	P	1025.8	1025.3	P	1090.1	P	1105.1	P	1024.9	P	1040.2	P	1041.2	P	Cluster Incl AW120646:UI-M-BH2.3-anz-f-08-0-UI.s1 Mus musculus cDNA, 3 end /clone=UI-M-BH2.3-anz-f-08-0-UI /clone_end=3 /gb=AW120646 /gi=6096019 /ug=Mm.12864 /len=434 /STRA=for
92818_at	253.5	336.7	P	190.4	P	207.7	367.5	P	247.6	P	255.8	P	542.2	P	264	P	406.7	P	Cluster Incl AF077330:Mus musculus NEDD8-conjugating enzyme (Uba3) mRNA, complete cds /cds=(39,1364) /gb=AF077330 /gi=3335647 /ug=Mm.12892 /len=2117 /STRA=for
92819_at	-212.5	-2.3	A	-289.4	A	-320.7	-132.8	A	-56	A	-4.4	A	-91.5	A	47.8	A	31.2	A	Cluster Incl AF071068:Mus musculus aromatic-L-amino-acid decarboxylase mRNA, complete cds /cds=(12,1454) /gb=AF071068 /gi=3288844 /ug=Mm.12906 /len=1548 /STRA=for
92820_at	693.5	290.5	A	845.2	P	708.1	444.7	A	464.8	P	761.1	P	493.7	P	413.3	A	314.6	A	Cluster Incl AI846522:UI-M-AN1-aff-e-09-0-UI.s1 Mus musculus cDNA, 3 end /clone=UI-M-AN1-aff-e-09-0-UI /clone_end=3 /gb=AI846522 /gi=5490428 /ug=Mm.12914 /len=370 /STRA=rev
92821_at	629.1	101.7	P	522.8	P	488.5	543.7	P	299	P	489.4	P	262	P	354.3	P	248.2	P	Cluster Incl AF079565:Mus musculus ubiquitin-specific protease UBP41 (Ubp41) mRNA, complete cds /cds=(0,1061) /gb=AF079565 /gi=3386551 /ug=Mm.12914 /len=1115 /STRA=for
92822_at	208.7	92.5	A	113	M	42	129.1	A	94.2	A	133.9	A	114.2	M	94.3	A	127.4	A	Cluster Incl AF069988:Mus musculus nitrilase 1 (Nit1) mRNA, complete cds /cds=(57,1028) /gb=AF069988 /gi=3228667 /ug=Mm.12915 /len=1338 /STRA=for
92823_at	-236.8	-1.5	A	-54.7	A	-68.6	-25.1	A	50.1	A	-93	A	18.5	A	-28.4	A	2.9	A	Cluster Incl AF053550:Mus musculus metaxin 2 (Mtx2) mRNA, nuclear gene encoding mitochondrial protein, complete cds /cds=(165,956) /gb=AF053550 /gi=3283046 /ug=Mm.12941 /len=1222 /STRA=for
92824_at	371.6	452.8	P	311.8	A	382.6	447.1	A	300.7	P	432.4	P	319.7	P	417.1	P	479.6	P	Cluster Incl AF051942:Mus musculus type 6 nucleoside diphosphate kinase NM23-M6 (Nm23-M6) mRNA, complete cds /cds=(121,690) /gb=AF051942 /gi=3228531 /ug=Mm.12951 /len=1025 /STRA=for
92825_at	-27.2	-16	A	-45.3	A	-11.6	-41.7	A	3.8	A	-29.8	A	-10.8	A	-62.7	A	-66.6	A	Cluster Incl M25533:Testis specific gene 1 /cds=(213,944) /gb=M25533 /gi=202126 /ug=Mm.1296 /len=1418 /STRA=for
92826_at	321.4	362.5	P	357.4	P	379.6	420.9	P	348.6	P	301.7	P	484.8	P	451.6	P	492.3	P	Cluster Incl Y17852:Mus musculus mRNA for ganglioside-induced differentiation associated protein 3 /cds=(0,385) /gb=Y17852 /gi=3378457 /ug=Mm.12962 /len=651 /STRA=for
92827_at	110.3	89.7	P	77.2	A	91.2	43.4	A	75.6	P	43.7	P	75.3	P	9.9	A	152	P	Cluster Incl AF064553:Mus musculus NSD1 protein mRNA, complete cds /cds=(1099,8865) /gb=AF064553 /gi=3329464 /ug=Mm.12964 /len=10019 /STRA=for
92828_at	545.8	571.9	P	459.6	P	641.5	568.1	P	588.2	P	490.9	P	636.5	P	517.8	P	548.1	P	Cluster Incl AB004789:Mus musculus mRNA for dolichol-phosphate-mannose synthase, complete cds /cds=(0,782) /gb=AB004789 /gi=3073772 /ug=Mm.12969 /len=789 /STRA=for
92829_at	1507.4	1758.5	P	1490.9	P	1446.9	1537.8	P	1882.6	P	1646	P	1917	P	1860.3	P	2194	P	Cluster Incl U09659:Mus musculus chaperonin 10 mRNA, complete cds /cds=(78,386) /gb=U09659 /gi=495205 /ug=Mm.12970 /len=462 /STRA=for
92830_s_at	452.3	585.7	P	2701.3	P	1527.6	534.9	P	277.5	P	424.7	P	553.4	P	325.6	A	104.8	P	Cluster Incl X14678:Zinc finger protein 36 /cds=(756,1307) /gb=X14678 /gi=54803 /ug=Mm.1298 /len=2282 /STRA=for
92831_at	586.2	745.2	P	390.9	P	500	632.4	P	757.8	P	636.8	P	697.6	P	647.4	P	621.4	P	Cluster Incl AI846308:UI-M-AK1-aez-g-10-0-UI.s1 Mus musculus cDNA, 3 end /clone=UI-M-AK1-aez-g-10-0-UI /clone_end=3 /gb=AI846308 /gi=5490214 /ug=Mm.12983 /len=263 /STRA=for
92832_at	26.5	287.7	A	247.8	A	270.7	35.2	A	282.3	A	229.6	A	275.1	A	240.7	A	278	A	Cluster Incl U88325:Cytokine inducible SH2-containing protein 7 /cds=(118,756) /gb=U88325 /gi=2245381 /ug=Mm.130 /len=1185 /STRA=for
92833_at	3554.7	2691.8	P	2670.1	P	2911.2	1882.2	P	1953.2	P	2100.3	P	1968.2	P	2115.8	P	2162	P	Cluster Incl L07645:Histidine ammonia lyase /cds=UNKNOWN /gb=L07645 /gi=193751 /ug=Mm.13000 /len=2281 /STRA=for
92834_at	959.6	1080.7	P	1305.8	P	1209.2	840.9	P	1189.6	P	1272.3	P	984.8	P	1401.7	P	1306	P	Cluster Incl X51528:Tissue specific transplantation antigen P198-7 /cds=(18,629) /gb=X51528 /gi=55049 /ug=Mm.13020 /len=654 /STRA=for
92835_at	260.9	406.4	A	614.3	A	464	368.7	A	239.9	A	382.7	A	347.3	A	324.9	A	204.6	A	Cluster Incl AI840501:UI-M-AN0-aci-g-10-0-UI.s1 Mus musculus cDNA, 3 end /clone=UI-M-AN0-aci-g-10-0-UI /clone_end=3 /gb=AI840501 /gi=5474714 /ug=Mm.13036 /len=400 /STRA=for
92836_at	4653.6	3836.8	P	4326.8	P	3961.3	3305.1	P	3643.9	P	3402	P	2837.8	P	3823.5	P	3117.9	P	Cluster Incl AA919594:vz22b07.r1 Mus musculus cDNA, 5 end /clone=IMAGE-1316437 /clone_end=5 /gb=AA919594 /gi=3066373 /ug=Mm.13097 /len=222 /STRA=for
92837_f_at	25.6	-7.3	A	-91.3	A	28.9	-32.1	A	-75	A	-19.2	A	1.5	A	-9.1	A	-8.8	A	Cluster Incl M65736:Mouse murinoglobulin mRNA, complete cds /cds=(39,4469) /gb=M65736 /gi=199890 /ug=Mm.1311 /len=4597 /STRA=rev
92838_at	1142.3	1578	P	1998.1	P	1840.1	1632.5	P	1606.5	P	1726.8	P	1315.9	P	1531	P	1554	P	Cluster Incl L33726:Fascin 1 /cds=(78,1559) /gb=L33726 /gi=497774 /ug=Mm.13194 /len=2634 /STRA=for
92839_f_at	56.7	192.2	A	6.4	A	202.9	11.2	A	22.9	A	4.3	A	225.7	A	32.1	A	179.6	A	Cluster Incl X63020:M.musculus mRNA for U2-snRNP b (pRNP31) /cds=(0,371) /gb=X63020 /gi=840822 /ug=Mm.1323 /len=489 /STRA=for
92840_at	300.6	208.5	A	226.6	A	265.1	98.9	A	188.5	A	242.3	A	332.1	A	213.9	A	272.1	P	Cluster Incl AA683712:vm70f08.s1 Mus musculus cDNA, 5 end /clone=IMAGE-1003623 /clone_end=5 /gb=AA683712 /gi=2671103 /ug=Mm.13356 /len=492 /STRA=for
92841_f_at	97.9	162.9	P	133.7	A	87.7	149.7	P	81.6	A	134	A	111	A	123	A	157.6	P	Cluster Incl X51429:Chromogranin B /cds=(52,2085) /gb=X51429 /gi=50408 /ug=Mm.1339 /len=2340 /STRA=for
92842_r_at	-49.3	-5.5	A	-25.7	A	-13.5	-29.2	A	-14.8	A	-25.9	A	-40	A	-62	A	-0.7	A	Cluster Incl X51429:Chromogranin B /cds=(52,2085) /gb=X51429 /gi=50408 /ug=Mm.1339 /len=2340 /STRA=for
92843_r_at	90.5	77.5	A	87.1	A	41.4	63.8	A	36.1	A	135.9	A	106	A	105.3	A	50	A	Cluster Incl AW046013:UI-M-BH1-alc-f-09-0-UI.s1 Mus musculus cDNA, 3 end /clone=UI-M-BH1-alc-f-09-0-UI /clone_end=3 /gb=AW046013 /gi=5906542 /ug=Mm.13427 /len=289 /STRA=for
92844_at	-17.1	-73.4	A	-86.3	A	-21.3	-27.3	A	-60.6	A	-87	A	-32.1	A	-24	A	-57.5	A	Cluster Incl AF004107:Mus musculus unknown protein mRNA, complete cds /cds=(251,1153) /gb=AF004107 /gi=2183322 /ug=Mm.13430 /len=1371 /STRA=for
92845_at	400	698.8	P	712.6	P	773.7	317.5	P	292.4	P	275	P	497	P	671.5	P	728.9	P	Cluster Incl AI843232:UI-M-AK1-aet-h-03-0-UI.s1 Mus musculus cDNA, 3 end /clone=UI-M-AK1-aet-h-03-0-UI /clone_end=3 /gb=AI843232 /gi=5477445 /ug=Mm.13445 /len=396 /STRA=for
92846_at	6.5	-22.8	A	-4.6	A	18	-58.8	A	4.9	A	33.4	A	2.3	A	-46.1	A	-11.8	A	Cluster Incl X64070:Mannose-6-phosphate receptor, cation dependent /cds=UNKNOWN /gb=X64070 /gi=50361 /ug=Mm.1358 /len=10069 /STRA=for
92847_s_at	483.4	626.2	P	525.5	P	742.3	698.5	P	851.4	P	684.9	P	935.6	P	821.5	P	613.7	P	Cluster Incl X56831:Mannose-6-phosphate receptor, cation dependent /cds=(98,934) /gb=X56831 /gi=53205 /ug=Mm.1358 /len=1395 /STRA=for
92848_at	718.4	1029.9	P	895.9	P	1150.1	701.1	P	1013.9	P	816.2	P	1070.5	P	934.6	P	1131.5	P	Cluster Incl X64837:M.musculus Oat mRNA for ornithine aminotransferase /cds=(114,1433) /gb=X64837 /gi=53458 /ug=Mm.13694 /len=2125 /STRA=for
92849_at	77.2	186.8	A	187.3	A	132.6	255.4	A	463.2	P	239.4	A	306.8	A	144.3	A	218.4	A	Cluster Incl M58004:Small inducible cytokine A6 /cds=(49,399) /gb=M58004 /gi=192243 /ug=Mm.137 /len=1333 /STRA=for
92850_at	1156.1	1404.4	P	1066.6	P	1083.8	1179.1	P	1123.3	P	994.2	P	1167.5	P	1451.4	P	1003.2	P	Cluster Incl AI836446:UI-M-AI0-aak-d-12-0-UI.s1 Mus musculus cDNA, 3 end /clone=UI-M-AI0-aak-d-12-0-UI /clone_end=3 /gb=AI836446 /gi=5470659 /ug=Mm.13705 /len=451 /STRA=for
92851_at	103.8	82.6	A	1.2	A	43.8	149.5	A	62.3	A	148.5	P	155.8	P	88	A	59.2	A	Cluster Incl U49430:Ceruloplasmin /cds=(105,3293) /gb=U49430 /gi=1224107 /ug=Mm.13787 /len=3363 /STRA=rev
92852_at	3439.8	2691.3	P	2579	P	2613	2645.1	P	2568.7	P	2588	P	2298.5	P	2470.5	P	2184.4	P	Cluster Incl M18194:Mouse fibronectin (FN) mRNA /cds=(0,311) /gb=M18194 /gi=193329 /ug=Mm.13846 /len=905 /STRA=for
92853_at	1.3	24.4	A	-5.9	A	-14.4	5.5	A	-7.9	A	14.3	A	-14.6	A	9.3	A	13.5	A	Cluster Incl L07577:Heat shock protein, 25 kDa /cds=(59,688) /gb=L07577 /gi=293375 /ug=Mm.13849 /len=817 /STRA=for
92854_at	1538.9	2378.4	P	1905.1	P	2268.9	2687.7	P	3087.9	P	2374.6	P	2858.1	P	1815.4	P	2385.1	P	Cluster Incl D50500:Mouse mRNA for Rab 11, partial sequence /cds=(0,291) /gb=D50500 /gi=1742912 /ug=Mm.1387 /len=464 /STRA=for
92855_at	1547.8	1645.5	P	2614.6	P	2786.2	1536.7	P	1760	P	1765.4	P	1541.5	P	1303.5	P	1534.4	P	Cluster Incl Z50159:M.musculus mRNA for Sui1 /cds=(0,230) /gb=Z50159 /gi=927434 /ug=Mm.13886 /len=355 /STRA=for
92856_at	123.6	64.4	A	135.1	A	124.2	0.3	A	115.4	A	112.3	A	36.7	A	145.9	A	188.7	A	Cluster Incl D17653:Mouse mRNA for HBp15/L22, complete cds /cds=(22,408) /gb=D17653 /gi=409071 /ug=Mm.13917 /len=461 /STRA=for
92857_at	376.3	135.2	A	272.8	P	325.4	149.8	A	52.5	A	-98.7	A	78.4	P	0.2	A	291.9	P	Cluster Incl AI853960:UI-M-BH0-aiv-d-02-0-UI.s1 Mus musculus cDNA, 3 end /clone=UI-M-BH0-aiv-d-02-0-UI /clone_end=3 /gb=AI853960 /gi=5497866 /ug=Mm.13917 /len=388 /STRA=for
92858_at	-184.7	-2.9	P	-14.3	A	97.8	1309.7	P	1709	P	1325.1	P	719.3	P	273.6	A	7.7	A	Cluster Incl AF002719:Mus musculus secretory leukoprotease inhibitor gene, complete cds /cds=(20,415) /gb=AF002719 /gi=4100898 /ug=Mm.1395 /len=660 /STRA=for
92859_at	-417	66.6	A	124.2	A	-125.7	124.3	A	-101.6	A	82.7	A	-48.5	A	-29.4	A	80	A	Cluster Incl X97490:M.musculus mRNA for PNG protein /cds=(96,707) /gb=X97490 /gi=1478204 /ug=Mm.140 /len=980 /STRA=for
92860_at	37.4	80.2	A	76.8	A	61.3	-27.7	A	-0.3	A	16.8	A	4	A	-16.3	A	10.7	A	Cluster Incl U37721:Cytochrome C oxidase, subunit VIIIa /cds=(25,234) /gb=U37721 /gi=1145294 /ug=Mm.14022 /len=478 /STRA=for
92861_i_at	4039.3	4321.6	P	3470.4	P	3401.1	5343.5	P	5576.7	P	4687	P	3649.2	P	4806.7	P	3920.4	P	Cluster Incl M13805:Mouse type I epidermal keratin mRNA, clone pkSCC-50, 3 end /cds=(0,617) /gb=M13805 /gi=198632 /ug=Mm.14046 /len=801 /STRA=for
92862_f_at	4172.4	5078.6	P	2609.8	P	3027.6	6844.3	P	6656.1	P	7081.3	P	4618.1	P	5312.5	P	5009	P	Cluster Incl M13805:Mouse type I epidermal keratin mRNA, clone pkSCC-50, 3 end /cds=(0,617) /gb=M13805 /gi=198632 /ug=Mm.14046 /len=801 /STRA=for
92863_at	674.7	516.7	P	610.8	P	494.7	598.3	P	682.3	P	296.1	P	557.3	P	527.7	P	250.8	P	Cluster Incl U40826:Mus musculus WW-domain binding protein 2 mRNA, complete cds /cds=(39,824) /gb=U40826 /gi=1777578 /ug=Mm.1405 /len=1802 /STRA=for
92864_at	124.3	95.5	A	102.2	A	78.7	37.6	A	71.1	P	77.2	A	61.3	A	86.8	A	43	A	Cluster Incl L13622:Mouse s-adenosylmethionine synthetase mRNA /cds=UNKNOWN /gb=L13622 /gi=388196 /ug=Mm.14064 /len=3232 /STRA=for
92865_at	183.1	3	A	-55.1	A	-22.1	-115.9	A	-126.6	A	-106	A	-92.5	A	-203	A	57.2	A	Cluster Incl AJ000062:Mus musculus partial gene encoding deoxyribonuclease I and 5 UTR /cds=(99,334) /gb=AJ000062 /gi=2764407 /ug=Mm.14105 /len=335 /STRA=for
92866_at	-540.9	-234.1	A	-516.3	A	-232.1	-500.8	A	-341.3	A	-480.2	A	-368	A	-375	A	-350.9	A	Cluster Incl X52643:Histocompatibility 2, class II antigen A, alpha /cds=(0,764) /gb=X52643 /gi=51526 /ug=Mm.14176 /len=942 /STRA=for
92867_at	165.5	85	A	34.6	A	88.1	51.4	A	141	A	110.4	A	208.5	A	110.7	A	103.4	A	Cluster Incl AF060076:Mus musculus polyhomeotic 2 protein (Mph2) mRNA, partial cds /cds=(0,1300) /gb=AF060076 /gi=3220231 /ug=Mm.14198 /len=1319 /STRA=for
92868_at	-99.6	57.1	A	3.9	A	82.8	11.8	A	36	A	15.2	A	-4.4	A	11	A	-6.8	A	Cluster Incl AF049890:Protein-tyrosine sulfotransferase 2 /cds=(156,1286) /gb=AF049890 /gi=3617843 /ug=Mm.14239 /len=1760 /STRA=for
92869_at	71.3	39.9	A	-27.4	A	76.9	65.8	A	61.2	A	61.3	A	61.4	A	59.8	A	1.7	A	Cluster Incl L16919:Hydroxysteroid dehydrogenase-4, delta<5>-3-beta /cds=(108,1229) /gb=L16919 /gi=293683 /ug=Mm.14309 /len=1604 /STRA=for
92870_at	148.2	180.7	A	182.2	A	205	293.7	P	305.8	P	225.2	P	253.8	P	160	M	257.8	P	Cluster Incl AF063095:Mus musculus SELlL (Sel1l) mRNA, complete cds /cds=(75,2297) /gb=AF063095 /gi=4159994 /ug=Mm.14352 /len=3663 /STRA=for
92871_at	269.5	277.7	P	246.8	A	292.3	422.4	P	288.8	P	309.9	P	396.6	P	288.3	P	334.9	P	Cluster Incl AW121840:UI-M-BH2.3-aoi-a-03-0-UI.s1 Mus musculus cDNA, 3 end /clone=UI-M-BH2.3-aoi-a-03-0-UI /clone_end=3 /gb=AW121840 /gi=6097214 /ug=Mm.14352 /len=466 /STRA=for
92872_at	-234.5	105.4	A	-81.6	A	-40.8	-47.6	A	-32.5	A	138.5	A	80.4	A	28.8	A	-29.1	A	Cluster Incl AI837715:UI-M-AK0-adj-f-01-0-UI.s1 Mus musculus cDNA, 3 end /clone=UI-M-AK0-adj-f-01-0-UI /clone_end=3 /gb=AI837715 /gi=5471928 /ug=Mm.144 /len=472 /STRA=for
92873_f_at	-2.5	66.2	A	33.9	A	124	291.2	A	242.6	A	478.7	A	88.6	A	-65.8	A	243.7	A	Cluster Incl X04574:Mouse mRNA for preprotrypsin (ta) /cds=(16,756) /gb=X04574 /gi=54918 /ug=Mm.14410 /len=814 /STRA=for
92874_f_at	751.7	406.7	P	817.4	P	425.4	437.4	P	468.3	P	401.2	P	453.9	P	394.7	P	412.3	P	Cluster Incl AF071316:Mus musculus COP9 complex subunit 7a (COPS7a) mRNA, complete cds /cds=(158,985) /gb=AF071316 /gi=3309173 /ug=Mm.1444 /len=1779 /STRA=for
92875_s_at	-20.2	-22.4	A	15.6	P	41.5	-26.1	A	-2.8	A	-119.1	A	-92.4	A	-42.9	A	-39.8	A	Cluster Incl AI852725:UI-M-BH0-aji-g-05-0-UI.s1 Mus musculus cDNA, 3 end /clone=UI-M-BH0-aji-g-05-0-UI /clone_end=3 /gb=AI852725 /gi=5496631 /ug=Mm.1444 /len=437 /STRA=for
92876_at	40.6	22.4	A	-26.8	A	35.1	-12.2	A	31.3	A	-4.3	A	66.7	A	66.8	A	51.2	A	Cluster Incl AA590675:vn58c11.r1 Mus musculus cDNA, 5 end /clone=IMAGE-1025396 /clone_end=5 /gb=AA590675 /gi=2403988 /ug=Mm.14442 /len=483 /STRA=for
92877_at	858.1	735.2	P	494.4	P	840.2	1099.8	P	1223.2	P	948.2	P	1136.3	P	638	P	552.4	P	Cluster Incl L19932:Transforming growth factor, beta induced, 68 kDa /cds=(45,2096) /gb=L19932 /gi=451131 /ug=Mm.14455 /len=2674 /STRA=for
92878_at	-221.3	-322.6	A	-276.8	A	-352	-764.8	A	-209.9	A	-370.1	A	-258.2	A	-259.9	A	-424	A	Cluster Incl AI848388:UI-M-AH1-ago-g-05-0-UI.s1 Mus musculus cDNA, 3 end /clone=UI-M-AH1-ago-g-05-0-UI /clone_end=3 /gb=AI848388 /gi=5492289 /ug=Mm.14486 /len=478 /STRA=for
92879_at	365	573.5	P	619.1	P	391.9	418.7	M	610.3	P	630.4	P	624.8	P	498.9	P	697.8	P	Cluster Incl U42383:Fibroblast growth factor inducible 13 /cds=(9,1637) /gb=U42383 /gi=3318654 /ug=Mm.14501 /len=2069 /STRA=for
92880_at	2209.2	1971.4	P	1642.4	P	1859.1	1711.2	P	1824.5	P	2607.5	P	1944.5	P	2192.4	P	2251.3	P	Cluster Incl M38337:Milk fat globule-EGF factor 8 protein /cds=(45,1436) /gb=M38337 /gi=199142 /ug=Mm.1451 /len=2077 /STRA=for
92881_at	3013.7	2334.5	P	2645.1	P	2567.6	2931.3	P	2696.5	P	3167.2	P	1967.5	P	3667.3	P	2230.6	P	Cluster Incl U77943:Mus musculus myosin light chain 2 mRNA, complete cds /cds=(0,509) /gb=U77943 /gi=1675395 /ug=Mm.14526 /len=580 /STRA=for
92882_at	844.8	721.3	P	804.7	P	656.3	1039	P	664.6	P	560.7	P	812.8	P	872	P	769.4	P	Cluster Incl Y00094:Mouse mRNA for ras-related YPT1 protein /cds=(129,746) /gb=Y00094 /gi=55456 /ug=Mm.14530 /len=1428 /STRA=for
92883_at	45.4	28.2	A	19.8	A	-1.1	79.7	A	39.9	A	13.3	A	54.5	A	58.1	A	23.8	A	Cluster Incl AI853053:UI-M-BH0-ajn-g-04-0-UI.s1 Mus musculus cDNA, 3 end /clone=UI-M-BH0-ajn-g-04-0-UI /clone_end=3 /gb=AI853053 /gi=5496959 /ug=Mm.14530 /len=324 /STRA=for
92884_at	2831.1	3247.1	P	3121	P	3456.1	3162.2	P	3078	P	3384.3	P	3010.4	P	3197.3	P	3199.4	P	Cluster Incl AW045468:UI-M-BH1-akr-b-07-0-UI.s1 Mus musculus cDNA, 3 end /clone=UI-M-BH1-akr-b-07-0-UI /clone_end=3 /gb=AW045468 /gi=5905962 /ug=Mm.14534 /len=318 /STRA=for
92885_at	7164	4934	P	4512.8	P	4139.3	4754.6	P	4369.8	P	4689.5	P	2998.6	P	4271.4	P	3153.4	P	Cluster Incl L48989:Troponin T3, skeletal, fast /cds=(0,719) /gb=L48989 /gi=2340049 /ug=Mm.14546 /len=720 /STRA=for
92886_at	-166.9	-23.6	A	-152.1	A	-127.5	-137.2	P	-137.8	A	-50.5	P	-94.2	A	122.7	A	-137.8	A	Cluster Incl AI845773:UI-M-AQ1-aeb-f-01-0-UI.s1 Mus musculus cDNA, 3 end /clone=UI-M-AQ1-aeb-f-01-0-UI /clone_end=3 /gb=AI845773 /gi=5489679 /ug=Mm.14569 /len=484 /STRA=for
92887_at	2159.8	1897.3	P	2083.4	P	1956.1	1712.9	A	1706.8	P	1874.3	P	1442	P	1931	P	1862.2	P	Cluster Incl AF004106:Mus musculus unknown mRNA, complete cds /cds=(234,968) /gb=AF004106 /gi=2183320 /ug=Mm.1457 /len=1270 /STRA=for
93008_at	549.5	958	P	950.8	P	818.8	581.6	P	814.2	P	841.3	P	818.8	P	888.4	P	981.6	P	Cluster Incl AW120557:UI-M-BH1-ana-f-03-0-UI.s2 Mus musculus cDNA, 3 end /clone=UI-M-BH1-ana-f-03-0-UI /clone_end=3 /gb=AW120557 /gi=6095890 /ug=Mm.14585 /len=530 /STRA=for
93009_at	492.8	537	P	642.4	P	757.7	265.5	A	350.2	P	335.5	P	338.7	P	463.9	P	461.8	P	Cluster Incl J04696:Mouse glutathione S-transferase class mu (GST5-5) mRNA, complete cds /cds=(4,660) /gb=J04696 /gi=193549 /ug=Mm.14601 /len=1014 /STRA=for
93010_at	105.1	115.6	A	-31.9	A	37.2	-120	A	39.6	A	50.7	A	56.6	A	51.6	A	81.4	A	Cluster Incl AJ250406:Mus musculus mRNA for poly-glutamine tract-binding protein (PQBP-1 gene) /cds=(0,791) /gb=AJ250406 /gi=6103004 /ug=Mm.14616 /len=821 /STRA=for
93011_at	1222.3	849	P	1071.7	P	927.1	916.9	P	800.6	P	907.5	P	794.7	P	883.2	P	709.6	P	Cluster Incl AW123904:UI-M-BH2.1-app-g-10-0-UI.s1 Mus musculus cDNA, 3 end /clone=UI-M-BH2.1-app-g-10-0-UI /clone_end=3 /gb=AW123904 /gi=6099434 /ug=Mm.14638 /len=433 /STRA=for
93012_at	308.2	146.5	A	170.9	P	135.4	201.6	P	137.4	A	98.8	A	118.7	M	162.3	A	136.3	M	Cluster Incl X81464:Translin /cds=(66,752) /gb=X81464 /gi=971555 /ug=Mm.14644 /len=991 /STRA=for
93013_at	617	590.9	P	680.1	P	667.8	533.6	P	748.1	P	550.3	P	722.7	P	676.2	P	949.3	P	Cluster Incl AF077861:Inhibitor of DNA binding 2 /cds=(0,404) /gb=AF077861 /gi=3420740 /ug=Mm.1466 /len=405 /STRA=for
93014_at	4445.4	4958.1	P	3674.9	P	3944.2	3991.9	P	4779.3	P	4712.4	P	4235.1	P	5511.3	P	4713.7	P	Cluster Incl Y17223:Mus musculus mRNA for F1F0-ATP synthase, g subunit /cds=(11,322) /gb=Y17223 /gi=3123645 /ug=Mm.14663 /len=420 /STRA=for
93015_at	99.9	84	A	94.5	A	107.3	102.1	P	93.5	P	83.4	A	64.8	A	49.1	A	84.6	M	Cluster Incl X65021:Glutathione-S-transferase, alpha 3 /cds=(12,677) /gb=X65021 /gi=51086 /ug=Mm.14719 /len=922 /STRA=rev
93016_at	413.2	554.4	P	573.7	P	500.5	538.3	P	576.1	P	479.1	P	614.5	P	652	P	573.2	P	Cluster Incl U56243:Mus musculus testis 14-3-3 protein theta-subtype mRNA, complete cds /cds=(20,757) /gb=U56243 /gi=1777958 /ug=Mm.14722 /len=761 /STRA=for
93017_at	58.8	87.6	P	75.8	P	105	97.9	P	105.3	P	48.4	P	138	P	48.6	A	83.2	P	Cluster Incl AF077527:Mus musculus syntenin mRNA, complete cds /cds=(54,950) /gb=AF077527 /gi=3342559 /ug=Mm.14744 /len=2043 /STRA=for
93018_at	721	934.4	P	549.3	P	1020.8	1339.6	P	1696.3	P	1086.2	P	1194.2	P	1084.1	P	719.8	P	Cluster Incl AI790103:ue64f04.r1 Mus musculus cDNA, 5 end /clone=IMAGE-1495903 /clone_end=5 /gb=AI790103 /gi=5337819 /ug=Mm.14747 /len=346 /STRA=for
93019_at	1019.6	2327.1	P	2205.3	P	2127.2	1118.2	P	1590.2	P	1184.5	P	1434.6	P	2001.3	P	2200.7	P	Cluster Incl Z35401:M.musculus C3H gene for histone H2A.X /cds=(0,431) /gb=Z35401 /gi=515878 /ug=Mm.14767 /len=432 /STRA=for
93020_at	211.7	103.9	P	146.5	P	143.8	108.5	P	100.9	P	157.8	P	78.1	P	127.3	P	36.8	A	Cluster Incl AF051347:Mus musculus REX-3 mRNA, complete cds /cds=(228,578) /gb=AF051347 /gi=3510642 /ug=Mm.14768 /len=838 /STRA=for
93021_at	122.7	101.3	A	60.9	P	111.4	206.4	A	66.2	A	88.9	A	170.5	A	151.5	A	117	A	Cluster Incl AA790008:vt80c03.r1 Mus musculus cDNA, 5 end /clone=IMAGE-1177444 /clone_end=5 /gb=AA790008 /gi=2850128 /ug=Mm.14768 /len=322 /STRA=for
93022_i_at	9.2	55.8	A	-9.5	A	43	87	P	67.7	P	55.5	A	55.7	P	106.3	P	57.1	A	Cluster Incl M32459:Mouse histone H3 (H3.2-221) gene, complete cds /cds=(21,431) /gb=M32459 /gi=193855 /ug=Mm.14775 /len=595 /STRA=for
93023_f_at	427.5	987.2	A	1123.3	M	954.2	1026.4	A	987.5	A	1477.2	P	779.9	M	1226.1	M	992.2	M	Cluster Incl M32459:Mouse histone H3 (H3.2-221) gene, complete cds /cds=(21,431) /gb=M32459 /gi=193855 /ug=Mm.14775 /len=595 /STRA=for
93024_at	122	113.1	A	39	A	41.2	94.7	A	66.5	A	23.3	A	72.9	A	97.6	A	107.2	P	Cluster Incl M32460:Mouse histone H3 (H3.1-221) gene, complete cds /cds=(28,438) /gb=M32460 /gi=193857 /ug=Mm.14775 /len=801 /STRA=for
93025_at	1188	1335.9	P	1314	P	1293.9	1037.9	P	1104.1	P	1164.7	P	1550.4	P	967.5	P	1238.7	P	Cluster Incl AI835257:UI-M-AQ0-aab-b-03-0-UI.s1 Mus musculus cDNA, 3 end /clone=UI-M-AQ0-aab-b-03-0-UI /clone_end=3 /gb=AI835257 /gi=5469470 /ug=Mm.1479 /len=342 /STRA=for
93026_at	808	1616.9	P	504.9	P	1451.2	1173.2	P	1983.9	P	1247.5	P	1636.8	P	1210.3	P	1912.9	P	Cluster Incl AW124337:UI-M-BH2.1-apq-f-08-0-UI.s1 Mus musculus cDNA, 3 end /clone=UI-M-BH2.1-apq-f-08-0-UI /clone_end=3 /gb=AW124337 /gi=6099867 /ug=Mm.14796 /len=243 /STRA=rev
93027_r_at	122.7	142.1	A	106	A	156.1	191.5	A	107	A	170.7	A	318.4	A	49	A	227.9	A	Cluster Incl AI836214:UI-M-AP0-abg-a-02-0-UI.s1 Mus musculus cDNA, 3 end /clone=UI-M-AP0-abg-a-02-0-UI /clone_end=3 /gb=AI836214 /gi=5470427 /ug=Mm.14798 /len=164 /STRA=for
93028_at	3485.7	3107.1	P	3656.6	P	3018.7	4394.7	P	3919.8	P	4534.5	P	3008.6	P	6019.1	P	5211.9	P	Cluster Incl X58196:H19 fetal liver mRNA /cds=UNKNOWN /gb=X58196 /gi=51131 /ug=Mm.14802 /len=1899 /STRA=for
93029_at	1227.3	1295.1	P	1006.8	P	1318.9	860.6	P	1163.5	P	867.8	P	1347.9	P	1047.5	P	1134	P	Cluster Incl U68564:Isocitrate dehydrogenase 3 (NAD+), gamma /cds=(42,1223) /gb=U68564 /gi=1546828 /ug=Mm.14825 /len=1335 /STRA=for
93030_at	5811.6	4743.3	P	4539.8	P	4564.3	5026.4	P	4524.2	P	5001	P	3857.9	P	5936.2	P	4718.4	P	Cluster Incl AI844457:UI-M-AJ1-ahe-c-02-0-UI.s1 Mus musculus cDNA, 3 end /clone=UI-M-AJ1-ahe-c-02-0-UI /clone_end=3 /gb=AI844457 /gi=5488363 /ug=Mm.14833 /len=347 /STRA=for
93031_at	-62.7	-99	A	-39.1	A	-23.9	9	A	-67.1	A	-67.8	A	-24.3	A	-76.7	A	-25.9	A	Cluster Incl U58105:Mus musculus Btk locus, alpha-D-galactosidase A (Ags), ribosomal protein (L44L), and Bruton s tyrosine kinase (Btk) genes, complete cds /cds=(34,354) /gb=U58105 /gi=1666699 /ug=Mm.14838 /len=388 /STRA=for
93032_at	623	558.3	A	585.8	A	631.9	644.9	P	591.6	P	760.7	P	531.8	A	535.4	A	654.5	A	Cluster Incl AW045418:UI-M-BH1-akr-a-03-0-UI.s1 Mus musculus cDNA, 3 end /clone=UI-M-BH1-akr-a-03-0-UI /clone_end=3 /gb=AW045418 /gi=5905947 /ug=Mm.14838 /len=185 /STRA=for
93033_at	127.6	129.1	A	171.4	A	152	162.1	P	149.7	A	100.1	M	141.3	A	104.1	A	110.8	A	Cluster Incl X92664:M.musculus mRNA for ubiquitin-conjugating enzyme UbcM2 /cds=(171,794) /gb=X92664 /gi=1072385 /ug=Mm.1485 /len=886 /STRA=for
93034_at	-54.5	25.4	A	87.9	A	17.3	29.4	A	29.5	A	30.8	A	26.1	A	69.1	A	26.3	A	Cluster Incl D87901:Mouse mRNA for ARF4, complete cds /cds=(40,582) /gb=D87901 /gi=1565212 /ug=Mm.1486 /len=1107 /STRA=for
93035_at	-53.5	-83.8	A	-23.1	A	-61.1	-77.5	A	-42.9	A	-77.5	A	-42.6	A	-65.5	A	-70	A	Cluster Incl AW125487:UI-M-BH2.2-aqm-c-12-0-UI.s1 Mus musculus cDNA, 3 end /clone=UI-M-BH2.2-aqm-c-12-0-UI /clone_end=3 /gb=AW125487 /gi=6101017 /ug=Mm.1486 /len=356 /STRA=for
93036_g_at	-32.1	-10.3	A	10.7	A	-11.4	-55.4	A	-9.5	A	-0.7	A	-15.7	A	-28.4	A	-19.7	A	Cluster Incl AW125487:UI-M-BH2.2-aqm-c-12-0-UI.s1 Mus musculus cDNA, 3 end /clone=UI-M-BH2.2-aqm-c-12-0-UI /clone_end=3 /gb=AW125487 /gi=6101017 /ug=Mm.1486 /len=356 /STRA=for
93037_i_at	1479.1	1498.3	P	1197.5	P	1467.9	1547	P	1799.5	P	1045.6	P	1696.1	P	1290.3	P	1468.5	P	Cluster Incl M69260:Lipocortin 1 /cds=(14,1054) /gb=M69260 /gi=198844 /ug=Mm.14860 /len=1340 /STRA=for
93038_f_at	4987.5	4601.7	P	4441.5	P	4436.7	4979.8	P	4892.1	P	4963.7	P	4148	P	5312.7	P	4685.8	P	Cluster Incl M69260:Lipocortin 1 /cds=(14,1054) /gb=M69260 /gi=198844 /ug=Mm.14860 /len=1340 /STRA=for
93039_at	165.1	100.8	P	164	P	110.8	63.2	A	62.3	M	82.4	A	51.8	A	115.9	A	120.7	A	Cluster Incl AF009513:Mus musculus hematopoietic lineage switch 2 (HLS2) mRNA, complete cds /cds=(96,1397) /gb=AF009513 /gi=3169728 /ug=Mm.14894 /len=1716 /STRA=for
93040_at	1324.7	920.3	P	913.6	P	1063.6	1023.4	A	909.4	P	740.2	P	877.5	P	841.4	P	1190.1	P	Cluster Incl AF091390:Mus musculus phospholemman precursor, gene, complete cds /cds=(0,278) /gb=AF091390 /gi=4206710 /ug=Mm.1491 /len=279 /STRA=for
93041_at	249	545.2	P	276.1	P	230.4	338.2	P	356	P	309.9	P	673.1	P	508.4	P	591	P	Cluster Incl D26089:Mini chromosome maintenance deficient 4 homolog (S. cerevisiae) /cds=(126,2714) /gb=D26089 /gi=940405 /ug=Mm.1500 /len=3221 /STRA=for
93042_at	2477.5	2531.4	P	2073.4	P	2114.2	2354	P	2982.4	P	2774.3	P	2820.8	P	2387.1	P	2362.3	P	Cluster Incl D21207:Benzodiazepine receptor, peripheral /cds=(65,574) /gb=D21207 /gi=484053 /ug=Mm.1508 /len=856 /STRA=for
93043_at	592.6	884.1	P	612.8	P	715.5	876.6	P	892.9	P	806.3	P	1226.3	P	565.4	P	843.7	P	Cluster Incl D50463:Mouse SDR1 mRNA, complete cds /cds=(27,872) /gb=D50463 /gi=1747303 /ug=Mm.15125 /len=1900 /STRA=for
93044_at	64	-50.5	A	-8.3	A	-9.5	34.8	A	-7.1	A	-17.6	A	16.8	A	50.1	A	-3.4	A	Cluster Incl M63335:Mus musculus lipoprotein lipase gene, partial cds /cds=(0,88) /gb=M63335 /gi=198830 /ug=Mm.1514 /len=89 /STRA=for
93045_at	562.7	664.8	P	452.4	P	562.5	632.7	P	519.7	P	543.1	P	806.6	P	734.4	P	683.9	P	Cluster Incl L28836:Peroxisomal membrane protein, 70 kDa /cds=(0,1979) /gb=L28836 /gi=454834 /ug=Mm.1519 /len=1980 /STRA=for
93046_at	127.9	180.4	P	85.6	A	131.2	71	P	176.5	P	155.8	P	194	P	297.4	P	217.3	P	Cluster Incl AW045233:UI-M-BH1-alh-f-10-0-UI.s1 Mus musculus cDNA, 3 end /clone=UI-M-BH1-alh-f-10-0-UI /clone_end=3 /gb=AW045233 /gi=5905762 /ug=Mm.1521 /len=412 /STRA=for
93047_at	1044.8	998.3	P	1195.7	P	1035.9	1131.9	P	1185.1	P	1064.9	P	901.3	P	1112.5	P	749.5	P	Cluster Incl AI849144:UI-M-AJ1-agy-c-07-0-UI.s1 Mus musculus cDNA, 3 end /clone=UI-M-AJ1-agy-c-07-0-UI /clone_end=3 /gb=AI849144 /gi=5493050 /ug=Mm.1521 /len=439 /STRA=for
93048_at	579.1	602.8	P	565.5	P	374.6	368.4	P	466.5	P	573.4	P	387.1	P	459.7	P	359.6	P	Cluster Incl AJ005253:Mus musculus mRNA for ClpP protease /cds=(32,850) /gb=AJ005253 /gi=3559934 /ug=Mm.15243 /len=990 /STRA=for
93049_at	169.6	149.8	A	143.4	A	146.4	130	A	125.2	A	96.7	A	89.2	A	117	A	196.8	A	Cluster Incl M12330:Ornithine decarboxylase, structural /cds=(0,854) /gb=M12330 /gi=200121 /ug=Mm.15259 /len=1181 /STRA=for
93050_at	-124.2	-16.1	A	-41.9	A	-15	-61.7	A	0.5	A	-163.2	A	-96.5	A	-199.3	A	-116.1	A	Cluster Incl M91602:M.musculus myosin light chain 2 mRNA, complete cds /cds=(39,539) /gb=M91602 /gi=199984 /ug=Mm.1529 /len=623 /STRA=for
93051_at	180.1	246.5	P	140.9	P	215.9	145.3	P	160.8	P	125	P	205	P	209.6	P	184	P	Cluster Incl Z37107:M.musculus mRNA for epoxide hydrolase /cds=(17,1681) /gb=Z37107 /gi=563509 /ug=Mm.15295 /len=1990 /STRA=for
93052_at	304.6	224.5	A	236.4	A	215	320	A	177	A	102.5	A	144.7	A	274.3	A	249.9	A	Cluster Incl U35741:Thiosulfate sulfurtransferase, mitochondrial /cds=(14,907) /gb=U35741 /gi=1146431 /ug=Mm.15312 /len=1016 /STRA=for
93053_at	854	686.9	P	831.9	P	565.7	597.4	P	560.1	P	656.8	P	388.8	P	386.3	P	371.4	P	Cluster Incl AF068244:Mus musculus cardiac calsequestrin mRNA, complete cds /cds=(129,1376) /gb=AF068244 /gi=3219362 /ug=Mm.15343 /len=2275 /STRA=for
93054_at	213.3	241.3	P	-1.5	M	165.7	159.7	A	157.7	P	159.6	A	219.1	P	121.3	A	133.5	P	Cluster Incl AI846368:UI-M-AN1-afa-e-09-0-UI.s1 Mus musculus cDNA, 3 end /clone=UI-M-AN1-afa-e-09-0-UI /clone_end=3 /gb=AI846368 /gi=5490274 /ug=Mm.15351 /len=385 /STRA=for
93055_at	217.6	226.8	P	187.4	P	133	167.5	P	181.8	P	142	P	204	P	159.1	P	236.7	P	Cluster Incl AW049376:UI-M-BH1-ane-c-05-0-UI.s1 Mus musculus cDNA, 3 end /clone=UI-M-BH1-ane-c-05-0-UI /clone_end=3 /gb=AW049376 /gi=5909905 /ug=Mm.15351 /len=492 /STRA=for
93056_g_at	16.7	141.6	P	23.1	P	143.4	89	A	50.3	P	-31.1	A	96.2	P	-0.1	A	73.3	P	Cluster Incl AW049376:UI-M-BH1-ane-c-05-0-UI.s1 Mus musculus cDNA, 3 end /clone=UI-M-BH1-ane-c-05-0-UI /clone_end=3 /gb=AW049376 /gi=5909905 /ug=Mm.15351 /len=492 /STRA=for
93057_at	4097.1	4186.9	P	3740.9	P	4064.1	3451.6	P	4048.4	P	3696.5	P	3360.2	P	4052.3	P	3707.8	P	Cluster Incl AW122989:UI-M-BH2.1-apb-b-08-0-UI.s1 Mus musculus cDNA, 3 end /clone=UI-M-BH2.1-apb-b-08-0-UI /clone_end=3 /gb=AW122989 /gi=6098519 /ug=Mm.1538 /len=479 /STRA=for
93058_at	338.8	512.4	P	413.3	P	374.9	575.7	P	525.7	P	382.8	P	534.2	P	375.8	P	603.4	P	Cluster Incl AF026481:Mus musculus eIF-1A (eIF-1A) mRNA, complete cds /cds=(1172,1606) /gb=AF026481 /gi=3746339 /ug=Mm.1540 /len=2663 /STRA=for
93059_at	419.1	504.4	P	457.5	P	370.1	470.6	P	369.4	P	370.4	P	509.9	P	271.2	P	389.1	P	Cluster Incl AI854841:UI-M-BH0-akb-b-10-0-UI.s1 Mus musculus cDNA, 3 end /clone=UI-M-BH0-akb-b-10-0-UI /clone_end=3 /gb=AI854841 /gi=5498747 /ug=Mm.155 /len=396 /STRA=for
93060_s_at	415.1	293	P	339.2	A	344.1	452.5	P	309	P	270.7	P	136.8	P	201.9	P	358.2	P	Cluster Incl Y12380:M.musculus ITGA7 gene, promoter and exon 1 (and joined CDS) /cds=(183,3668) /gb=Y12380 /gi=3378242 /ug=Mm.15533 /len=4360 /STRA=for
93061_at	-407.9	-47	A	-176.5	A	-7.5	-321.8	A	-176.9	A	-206.5	A	-40.1	A	-263.7	A	-228.3	A	Cluster Incl L23423:Integrin alpha 7 /cds=(174,3581) /gb=L23423 /gi=431415 /ug=Mm.15533 /len=4010 /STRA=rev
93062_at	503.3	818.7	P	826.9	P	697	538.9	P	488.9	P	427.5	A	631.1	P	214.7	A	537.2	P	Cluster Incl AW045881:UI-M-BH1-aky-h-01-0-UI.s1 Mus musculus cDNA, 3 end /clone=UI-M-BH1-aky-h-01-0-UI /clone_end=3 /gb=AW045881 /gi=5906410 /ug=Mm.1555 /len=561 /STRA=for
93063_at	4234.6	3499.5	P	4309.1	P	3515.1	3759.7	P	3247.4	P	3676	P	3292.5	P	4031.4	P	3419.4	P	Cluster Incl U82624:Mus musculus amyloid precursor protein (APP) gene, partial cds, exons 16 and 17 /cds=(0,247) /gb=U82624 /gi=1778801 /ug=Mm.15571 /len=248 /STRA=for
93064_at	234.3	159.9	P	245.6	P	25.6	265.1	P	195.9	P	333.8	P	299.5	P	393.9	P	273.5	P	Cluster Incl AF035207:Mus musculus Nip2l mRNA, complete cds /cds=(133,1113) /gb=AF035207 /gi=2911347 /ug=Mm.1561 /len=2213 /STRA=for
93065_at	658.1	295.7	P	588.3	A	316.3	662.3	A	487.8	A	286.9	A	224.9	A	269	A	280	A	Cluster Incl U14412:Interleukin 11 receptor, alpha chain 1 /cds=(44,1342) /gb=U14412 /gi=576454 /ug=Mm.15617 /len=1681 /STRA=for
93066_at	500.3	529	P	389.5	P	674	421.9	P	487	P	422.3	P	818.8	P	376.2	P	474.3	P	Cluster Incl D16195:Granulin /cds=(0,1769) /gb=D16195 /gi=286067 /ug=Mm.1568 /len=1770 /STRA=for
93067_f_at	1469.7	1326	P	1084.9	P	1011.5	1185	P	1136.2	P	924.7	P	921.5	P	1526.4	P	1165.1	P	Cluster Incl U62674:Mus musculus histone H2a.2-615 (H2a-615), and histone H3.2-615 (H3-615) genes, complete cds /cds=(43,435) /gb=U62674 /gi=1458142 /ug=Mm.15686 /len=515 /STRA=for
93068_r_at	492.8	344.5	P	345.1	A	866.3	393.1	A	559	P	433.5	P	489.3	P	569.9	A	343.1	P	Cluster Incl U62674:Mus musculus histone H2a.2-615 (H2a-615), and histone H3.2-615 (H3-615) genes, complete cds /cds=(43,435) /gb=U62674 /gi=1458142 /ug=Mm.15686 /len=515 /STRA=for
93069_at	174.1	250.6	P	246.7	P	281.8	175.1	P	127.5	P	124.5	P	288.4	P	224.7	P	264.3	P	Cluster Incl U62483:Mus musculus ubiquitin conjugating enzyme (ubc4) mRNA, complete cds /cds=(386,829) /gb=U62483 /gi=1480741 /ug=Mm.1570 /len=2410 /STRA=for
93070_at	711.4	591.2	P	543.6	P	503.1	577.9	P	646.6	P	569.5	P	602.9	P	560	P	571	P	Cluster Incl AI847564:UI-M-AM1-afv-g-08-0-UI.s1 Mus musculus cDNA, 3 end /clone=UI-M-AM1-afv-g-08-0-UI /clone_end=3 /gb=AI847564 /gi=5491470 /ug=Mm.15701 /len=348 /STRA=for
93071_at	2457.6	2942.9	P	2136.1	P	2316.8	2174.1	P	2217.6	P	2494.7	P	2203.9	P	2568	P	2425	P	Cluster Incl X99644:M.musculus mRNA for TIF1 beta protein /cds=(168,2672) /gb=X99644 /gi=1480113 /ug=Mm.15701 /len=2858 /STRA=for
93072_at	-29.9	-8.9	A	13.4	A	4	-44.7	A	-34.7	A	-4.9	A	10.9	A	33	A	-6	A	Cluster Incl D38642:Cyclic nucleotide phosphodiesterase 1 /cds=(398,1600) /gb=D38642 /gi=2160432 /ug=Mm.15711 /len=2530 /STRA=for
93073_at	1943.5	1042.3	A	1762.8	P	1442.6	1037.3	P	998.9	P	1060.7	P	1162.2	P	429	A	1479.8	P	Cluster Incl U36576:Nuclear factor of activated T-cells, cytoplasmic 2 /cds=(70,2853) /gb=U36576 /gi=1353400 /ug=Mm.1574 /len=3518 /STRA=rev
93074_g_at	-393.2	-404.7	A	-397.8	A	-244.3	-158	A	-124.9	A	-71.5	A	-74.9	A	-198.9	A	124.6	A	Cluster Incl U36576:Nuclear factor of activated T-cells, cytoplasmic 2 /cds=(70,2853) /gb=U36576 /gi=1353400 /ug=Mm.1574 /len=3518 /STRA=rev
93075_r_at	12.5	2.2	A	22.7	A	29.3	11.3	A	18.3	A	-5	A	10.1	A	30.3	A	14.2	A	Cluster Incl U36575:Nuclear factor of activated T-cells, cytoplasmic 2 /cds=(70,2841) /gb=U36575 /gi=1353398 /ug=Mm.1574 /len=3529 /STRA=rev
93076_at	3170.7	2756.4	P	3350.1	P	2971.6	3222.8	P	3040.8	P	2949.2	P	2994.7	P	3516.9	P	2786.6	P	Cluster Incl AW124171:UI-M-BH2.1-apr-h-07-0-UI.s1 Mus musculus cDNA, 3 end /clone=UI-M-BH2.1-apr-h-07-0-UI /clone_end=3 /gb=AW124171 /gi=6099701 /ug=Mm.1581 /len=173 /STRA=for
93077_s_at	2923.5	1070.7	P	2083.7	P	2348.7	2562	P	2960.2	P	3218.7	P	2257.2	P	3145	P	2639.9	P	Cluster Incl D86232:Lymphocyte antigen 6 complex, locus C /cds=(144,452) /gb=D86232 /gi=1695689 /ug=Mm.1583 /len=2683 /STRA=for
93078_at	2298.3	2793.1	P	1558.6	P	2194	3305.5	P	3480.5	P	4390.9	P	2305.7	P	2180.4	P	2581.8	P	Cluster Incl X04653:Mouse mRNA for Ly-6 alloantigen (Ly-6E.1) /cds=(88,492) /gb=X04653 /gi=52958 /ug=Mm.15889 /len=876 /STRA=for
93079_at	-566.5	-706.2	A	-510.5	A	-389	-625.6	A	-368.7	A	-302.7	A	-297.3	A	-644.6	A	-484.2	A	Cluster Incl AW060262:UI-M-BH1-amv-g-03-0-UI.s1 Mus musculus cDNA, 3 end /clone=UI-M-BH1-amv-g-03-0-UI /clone_end=3 /gb=AW060262 /gi=6008053 /ug=Mm.15928 /len=428 /STRA=for
93080_at	590	1004.7	P	602.8	A	1285.5	632.5	P	907	P	619.7	P	775.2	P	897.8	P	758.3	P	Cluster Incl AF069954:G protein gamma 3 linked gene /cds=(305,1537) /gb=AF069954 /gi=3885499 /ug=Mm.15985 /len=1654 /STRA=for
93081_at	2704.6	2585.6	P	2284.8	P	2405	2154.7	P	2388.5	P	2074.6	P	2956.6	P	2330.3	P	2791.3	P	Cluster Incl U35142:Mus musculus retinoblastoma-binding protein (mRbAp46) mRNA, complete cds /cds=(259,1536) /gb=U35142 /gi=1016276 /ug=Mm.1603 /len=1748 /STRA=for
93082_at	2472.3	2285.1	P	1939.6	P	2598.5	2285.7	P	1648.6	P	1860.3	P	3193.9	P	1876.3	P	2290.3	P	Cluster Incl AW124081:UI-M-BH2.1-apn-g-11-0-UI.s1 Mus musculus cDNA, 3 end /clone=UI-M-BH2.1-apn-g-11-0-UI /clone_end=3 /gb=AW124081 /gi=6099611 /ug=Mm.1608 /len=417 /STRA=for
93083_at	1964.7	2034.6	P	1989.9	P	2100.4	1506.2	P	2123.7	P	1621.2	P	1404.4	P	1497.7	P	1047.4	P	Cluster Incl D63423:Mouse mRNA for annexin V, complete cds /cds=(81,1040) /gb=D63423 /gi=939830 /ug=Mm.1620 /len=1415 /STRA=for
93084_at	4736.6	3633.1	P	3773	P	2683.2	2987	P	2981.1	P	3338.2	P	2516	P	3358.5	P	2747.1	P	Cluster Incl U27315:Adenine nucleotide translocator 1, skeletal muscle /cds=(86,982) /gb=U27315 /gi=902007 /ug=Mm.16228 /len=1273 /STRA=for
93085_at	-323.7	-140.8	A	-220.5	A	-255.8	-238.7	A	-173	A	-302.5	A	-33.2	A	-394.4	A	-152	A	Cluster Incl D44456:Mus musculus bactrianus (strain M.Bac-Iran) mRNA for low molecular mass polypeptide complex subunit 2, complete cds /cds=(21,680) /gb=D44456 /gi=2467350 /ug=Mm.16251 /len=806 /STRA=for
93086_at	435.6	360.8	P	331.8	P	350.4	296.9	P	244.1	P	338.3	P	248.2	P	250.1	P	233.2	P	Cluster Incl M18237:Mouse Ig kappa chain V-region mRNA, partial cds, clone 3H9 /cds=(0,321) /gb=M18237 /gi=197007 /ug=Mm.16253 /len=322 /STRA=for
93087_r_at	525.8	295	A	417.1	A	336.6	587.1	P	401.5	P	460.6	M	373.3	P	566.6	P	457.8	P	Cluster Incl AA267185:mz92g02.r1 Mus musculus cDNA, 5 end /clone=IMAGE-720914 /clone_end=5 /gb=AA267185 /gi=1903945 /ug=Mm.16253 /len=229 /STRA=for
93088_at	755.2	1269.2	P	585.8	P	809.7	1070.1	P	1486.2	P	1615.8	P	2889.8	P	866.6	P	2203.4	P	Cluster Incl X01838:Beta-2 microglobulin /cds=(52,411) /gb=X01838 /gi=50104 /ug=Mm.163 /len=647 /STRA=for
93089_at	889.9	642.1	P	840.3	P	703.2	999	P	705.4	P	691.2	P	2226.9	P	749.3	P	1025	P	Cluster Incl X12507:Eukaryotic translation initiation factor 4A2 /cds=(36,1259) /gb=X12507 /gi=50822 /ug=Mm.16323 /len=1894 /STRA=for
93090_at	1333.1	1463.9	P	1683.2	P	1434.1	1709.1	P	1235.3	P	1323.3	P	1493.4	P	1393.4	P	1436.6	P	Cluster Incl M23362:Fibroblast growth factor receptor 2 /cds=(0,1037) /gb=M23362 /gi=533219 /ug=Mm.16340 /len=1038 /STRA=for
93091_s_at	-113.7	59.2	A	116.4	P	48.3	110	P	2	P	-73.4	P	205.4	A	-153.1	A	211	A	Cluster Incl M63503:Mouse keratinocyte growth factor receptor mRNA, complete cds /cds=(675,2798) /gb=M63503 /gi=198593 /ug=Mm.16340 /len=3037 /STRA=for
93092_at	210.2	-36.5	A	41.7	A	38.4	100.1	A	2	A	148.5	A	159.1	A	269.3	A	124.6	A	Cluster Incl U35323:Mus musculus H2-M alpha chain (H2-Ma) gene, H2-M beta 2 chain (H2-Mb2) gene, H2-M beta 1 chain (H2-Mb1) gene, low molecular weight protein 2 Lmp2 (Lmp2) gene, complete cds /cds=(0,785) /gb=U35323 /gi=1209533 /ug=Mm.16373 /len=786 /STRA=rev
93093_at	1386.8	1309.9	P	1533.5	P	1476.8	1123.7	P	1350.3	P	1359.5	P	1364.2	P	1171.8	P	1179.3	P	Cluster Incl U35623:Myeloid cell leukemia sequence 1 /cds=(48,1043) /gb=U35623 /gi=2522268 /ug=Mm.1639 /len=3396 /STRA=for
93094_at	208.2	333.1	P	282.3	P	309.9	166.9	P	178.7	P	131.8	P	215.9	P	318.9	P	313.4	P	Cluster Incl U88588:Cerebellar degeneration-related 2 /cds=(153,1520) /gb=U88588 /gi=1857920 /ug=Mm.1640 /len=2432 /STRA=for
93095_at	418.8	606.2	P	457.1	P	552.3	390.9	P	304.1	P	250.9	P	701.4	P	627.3	P	811.7	P	Cluster Incl U00431:Mus musculus HMG-1 mRNA, complete cds /cds=(145,792) /gb=U00431 /gi=437101 /ug=Mm.16421 /len=1308 /STRA=for
93096_at	-70.5	48	A	29.6	A	32.3	5.9	A	64.2	A	78.3	A	-26	A	24.9	A	47.1	A	Cluster Incl AA986050:uc72d09.y1 Mus musculus cDNA, 5 end /clone=IMAGE-1431185 /clone_end=5 /gb=AA986050 /gi=3167439 /ug=Mm.16422 /len=770 /STRA=rev
93097_at	396.3	214.6	P	188.7	P	190	265.4	P	287.7	P	299.8	P	270.2	P	275.6	P	327.2	P	Cluster Incl U51805:Mus musculus liver arginase mRNA, complete cds /cds=(141,1112) /gb=U51805 /gi=1293092 /ug=Mm.16423 /len=1221 /STRA=for
93098_at	-9.1	-13.7	A	-3.3	A	53.5	10.7	A	-63.6	A	-7.6	A	-0.3	A	29.8	A	-4.2	A	Cluster Incl AA538391:vi99c08.r1 Mus musculus cDNA, 5 end /clone=IMAGE-920366 /clone_end=5 /gb=AA538391 /gi=2284384 /ug=Mm.16423 /len=555 /STRA=for
93099_f_at	59.7	217.2	A	-24.4	A	151	54.7	A	95.7	A	51.6	A	211.2	A	327.7	A	234.6	M	Cluster Incl U01063:Polo-like kinase homolog, (Drosophila) /cds=(27,1838) /gb=U01063 /gi=393037 /ug=Mm.16525 /len=2132 /STRA=for
93100_at	697.6	1548.5	P	1789.8	P	1499.3	611.4	P	1096.2	P	810.7	P	1156.2	P	1004.5	P	1249.4	P	Cluster Incl X13297:Mouse mRNA for vascular smooth muscle alpha-actin /cds=(49,1182) /gb=X13297 /gi=49861 /ug=Mm.16537 /len=1340 /STRA=for
93101_s_at	2444.1	2366	P	2104.9	P	2437.4	2489.4	P	2039	P	2294	P	1812.4	P	2758.1	P	1858	P	Cluster Incl U96635:Neural precursor cell expressed, developmentally down-regulated gene 4 /cds=(611,2944) /gb=U96635 /gi=2088622 /ug=Mm.16553 /len=5581 /STRA=for
93102_f_at	2018.9	2201.2	P	1792	P	2174.9	1099.2	P	931.7	P	1995.1	P	1570.8	P	2192.1	P	1572.4	P	Cluster Incl U20365:Actin, gamma 2, smooth muscle, enteric /cds=(36,1217) /gb=U20365 /gi=950001 /ug=Mm.16562 /len=1232 /STRA=for
93103_at	-51	0.3	A	-12	A	16.3	-38.8	A	0.6	A	-33.6	A	15.6	A	-19.6	A	22.4	A	Cluster Incl M17587:Lactate dehydrogenase 3, C chain, sperm specific /cds=(15,1013) /gb=M17587 /gi=198781 /ug=Mm.16563 /len=1133 /STRA=for
93104_at	2353.5	1662.8	P	2632.9	P	2669.1	2087.4	P	2034.7	P	2190.9	P	1849.7	P	1623.7	P	1786.3	P	Cluster Incl Z16410:M.musculus btg1 mRNA /cds=(0,515) /gb=Z16410 /gi=50187 /ug=Mm.16596 /len=516 /STRA=for
93105_s_at	299.5	367.4	A	378	P	344	436.5	P	449.5	P	489.3	P	326.2	P	309.8	A	333.2	A	Cluster Incl M26056:Mouse T-cell receptor germline beta-chain gene constant region (CT) /cds=(0,520) /gb=M26056 /gi=201239 /ug=Mm.16654 /len=521 /STRA=for
93106_i_at	16.6	34.3	A	46.3	A	18	18.5	A	26.1	A	29.3	P	33.1	A	-25.7	A	47.7	P	Cluster Incl M20878:Murine T-cell receptor beta-chain mRNA, VDJ region, clone 7.9R.1F8 /cds=(0,348) /gb=M20878 /gi=201833 /ug=Mm.16654 /len=349 /STRA=for
93107_r_at	5.6	10.4	A	16.4	A	-0.5	20	P	-1.9	A	-4.4	A	-2	A	12.1	A	3.5	A	Cluster Incl M20878:Murine T-cell receptor beta-chain mRNA, VDJ region, clone 7.9R.1F8 /cds=(0,348) /gb=M20878 /gi=201833 /ug=Mm.16654 /len=349 /STRA=for
93108_at	429.3	221.2	A	550.7	P	540.3	365.1	P	558.2	P	516.4	M	469.7	A	434	P	356.1	A	Cluster Incl J05185:Prolyl 4-hydroxylase, beta polypeptide /cds=(129,1658) /gb=J05185 /gi=200280 /ug=Mm.16660 /len=2537 /STRA=for
93109_f_at	318.7	229.3	A	131.3	A	104.5	287.6	A	202.9	A	353.6	A	194.3	A	252.5	A	277.3	A	Cluster Incl M75718:Serine protease inhibitor 1-4 /cds=(48,1289) /gb=M75718 /gi=191847 /ug=Mm.16672 /len=1381 /STRA=for
93110_f_at	1055.7	1288	P	1273.3	P	1257.8	1149.9	P	1246.3	P	1116.1	P	1233.6	P	1170.1	P	1187.1	P	Cluster Incl U90535:Mus musculus flavin-containing monooxygenase 5 (FMO5) mRNA, complete cds /cds=(812,2413) /gb=U90535 /gi=1899254 /ug=Mm.1668 /len=3168 /STRA=for
93111_at	742	907.9	P	533.1	P	650	840	P	842.2	P	879.7	P	1086	P	870.5	P	1006.2	P	Cluster Incl D45836:Mouse mRNA for nuclear pore-targeting complex component of 97kDa, complete cds /cds=(198,2828) /gb=D45836 /gi=871889 /ug=Mm.16710 /len=3897 /STRA=for
93112_at	96.2	275.2	P	179.3	A	174.6	216.4	A	288.6	P	181.8	P	293.6	P	234.4	A	357.7	P	Cluster Incl D86725:Mouse mRNA for mMCM2, complete cds /cds=(50,2764) /gb=D86725 /gi=2381484 /ug=Mm.16711 /len=3290 /STRA=for
93113_at	-38.7	-31.1	A	-50.1	A	-10.9	-49.8	A	-25.2	A	-9.1	A	4.8	A	-22.5	A	-53	A	Cluster Incl M32015:Lysosomal membrane glycoprotein 1 /cds=(78,1298) /gb=M32015 /gi=198797 /ug=Mm.16716 /len=2074 /STRA=for
93114_at	97	192.3	A	164.3	M	199.6	83.9	A	147.7	A	139.8	A	149.6	P	184.4	A	190.4	A	Cluster Incl AI843947:UI-M-AP1-agh-c-11-0-UI.s1 Mus musculus cDNA, 3 end /clone=UI-M-AP1-agh-c-11-0-UI /clone_end=3 /gb=AI843947 /gi=5478160 /ug=Mm.1674 /len=345 /STRA=for
93115_at	152.9	216.7	M	287.3	P	118.2	95.9	A	221.2	A	225.4	A	152.2	A	251.3	A	210.5	A	Cluster Incl Y00516:Mouse mRNA for aldolase A /cds=(77,1171) /gb=Y00516 /gi=49914 /ug=Mm.16763 /len=1359 /STRA=for
93116_at	1515.8	1094.9	P	1003.2	P	571.5	1342.2	P	1344.2	P	1556.6	P	1096	P	1713.3	P	852.5	P	Cluster Incl J02626:Protein kinase, cAMP dependent, catalytic, beta /cds=(192,1247) /gb=J02626 /gi=200386 /ug=Mm.16766 /len=1272 /STRA=for
93117_at	1784.6	2852	P	2032	P	1868.8	2840	P	2069.1	P	1512.9	P	3995.8	P	3974.1	P	4012.4	P	Cluster Incl AF073993:Mus musculus heterogenous nuclear ribonucleoprotein A2/B1 (hnRNP A2/B1) mRNA, complete cds /cds=(96,1121) /gb=AF073993 /gi=3329497 /ug=Mm.16767 /len=1677 /STRA=for
93118_at	184.5	287.9	P	142.4	P	154.9	370.3	P	246.5	P	198.4	P	785.7	P	224.2	P	266.6	P	Cluster Incl AI844131:UI-M-AL1-ahj-d-09-0-UI.s1 Mus musculus cDNA, 3 end /clone=UI-M-AL1-ahj-d-09-0-UI /clone_end=3 /gb=AI844131 /gi=5488037 /ug=Mm.16767 /len=425 /STRA=for
93119_at	3519.2	4059.4	P	3484.9	P	3337.8	2383.7	P	3517	P	3186.8	P	3080.8	P	3452.4	P	3230.3	P	Cluster Incl X53157:Mouse mRNA for mitochondrial cytochrome c oxidase subunit Vb /cds=(12,398) /gb=X53157 /gi=50530 /ug=Mm.16769 /len=475 /STRA=for
93120_f_at	1791.6	2349.2	P	1579.9	P	1799.8	2521.6	P	3264.8	P	2023.2	P	3303.5	P	1967.4	P	3411.6	P	Cluster Incl V00746:Mus musculus H-2K gene for MHC class I antigen H-2K (allele b), exons 1 to 3 and joined CDS /cds=(0,1109) /gb=V00746 /gi=51154 /ug=Mm.16771 /len=1110 /STRA=rev
93121_at	240.3	219.8	A	240.6	A	181.4	277	P	228.6	A	218.2	A	160	A	229.8	P	245.5	P	Cluster Incl X60289:M.musculus mRNA for ribosomal protein S24 /cds=(30,422) /gb=X60289 /gi=311296 /ug=Mm.16775 /len=551 /STRA=for
93122_at	16.9	2.2	A	-26.6	A	-9.2	18.5	A	-16.6	A	-6.6	A	-2	A	-9	A	4	A	Cluster Incl M92849:Acidic epididymal glycoprotein 1 /cds=(21,755) /gb=M92849 /gi=191737 /ug=Mm.16781 /len=1380 /STRA=for
93123_at	172	157.9	A	232.7	A	27.2	198.6	A	142.2	A	119	A	128.7	A	170.7	A	83.9	A	Cluster Incl AW125401:UI-M-BH2.3-aqh-d-05-0-UI.s1 Mus musculus cDNA, 3 end /clone=UI-M-BH2.3-aqh-d-05-0-UI /clone_end=3 /gb=AW125401 /gi=6100931 /ug=Mm.16783 /len=469 /STRA=for
93124_at	15.4	-3.2	A	-6.4	A	-5	14.5	A	32.4	A	-16.1	A	1.6	A	-2	A	10.2	A	Cluster Incl U43206:Mus musculus phosphatidylethanolamine binding protein mRNA, complete cds /cds=(19,582) /gb=U43206 /gi=1517863 /ug=Mm.16784 /len=1180 /STRA=for
93125_at	-18.5	-77.2	P	-63.5	A	-87.2	-109.1	A	-43	A	-63.2	A	-13.6	P	25.9	A	-69.9	P	Cluster Incl V00756:Interferon beta, fibroblast /cds=(0,196) /gb=V00756 /gi=51555 /ug=Mm.168 /len=429 /STRA=for
93126_at	1333.9	1365.9	P	1305.2	P	1463.3	639.7	P	655.1	P	621.1	P	794.4	P	1157	P	1197.4	P	Cluster Incl X04591:Mouse mRNA 3 region for brain creatine kinase B /cds=(0,86) /gb=X04591 /gi=50413 /ug=Mm.16831 /len=285 /STRA=for
93127_at	684.1	615.8	A	1125.5	A	837.2	431.5	A	694.1	A	563.5	A	384.5	A	162.1	A	858.1	A	Cluster Incl L21027:Mus musculus A10 mRNA, partial cds /cds=(0,1457) /gb=L21027 /gi=398584 /ug=Mm.16898 /len=1589 /STRA=for
93248_at	223.4	285.3	P	273.9	P	211.3	239	P	211.5	P	194.6	M	205.9	P	216.3	A	232.6	P	Cluster Incl AI050598:ub33h10.r1 Mus musculus cDNA, 5 end /clone=IMAGE-1379587 /clone_end=5 /gb=AI050598 /gi=3299715 /ug=Mm.16925 /len=487 /STRA=for
93249_f_at	1107.6	839.1	P	969.3	P	769.1	1164.5	A	929.1	P	940.8	P	674.7	P	1083.3	P	976.7	P	Cluster Incl AV150572:AV150572 Mus musculus cDNA /clone=2900006N02 /clone_end=3 /gb=AV150572 /gi=5355778 /ug=Mm.16925 /len=273 /STRA=rev
93250_r_at	789.2	1570.3	P	984	P	953.9	1011.3	P	935	P	623.1	P	1611.8	P	1474	P	1445.6	P	Cluster Incl X67668:High mobility group protein 2 /cds=(135,752) /gb=X67668 /gi=51338 /ug=Mm.1693 /len=847 /STRA=for
93251_at	185.7	130	A	103.7	A	64	76.6	A	116.9	A	89.8	A	128.2	A	145.7	A	155.6	A	Cluster Incl AJ001260:Mus musculus mRNA for NIPSNAP1 protein /cds=(3,857) /gb=AJ001260 /gi=2769255 /ug=Mm.16958 /len=1874 /STRA=for
93252_at	860	1002.3	P	678.4	P	1042.8	790.2	P	1224.2	P	800.7	P	879.7	P	849.4	P	900.6	P	Cluster Incl X81816:M.musculus BAP31 mRNA /cds=(2,739) /gb=X81816 /gi=1487985 /ug=Mm.17 /len=1132 /STRA=for
93253_at	193.4	163.5	P	154.5	A	184.8	159.7	P	180.2	P	130.4	P	236.9	P	253.5	P	129.4	P	Cluster Incl D87271:Mus musculus DNA for ERK2 /cds=(223,1098) /gb=D87271 /gi=2506074 /ug=Mm.1700 /len=1182 /STRA=for
93254_at	1561.9	1866.1	P	1879.6	P	1796.7	1536.8	P	1605.9	P	1578.7	P	1800.2	P	1700	P	1909.2	P	Cluster Incl AI839142:UI-M-AO0-ach-d-11-0-UI.s1 Mus musculus cDNA, 3 end /clone=UI-M-AO0-ach-d-11-0-UI /clone_end=3 /gb=AI839142 /gi=5473355 /ug=Mm.1700 /len=523 /STRA=for
93255_at	2059.1	1665.9	P	1762.5	P	1949.5	2219.3	P	1843.1	P	2086.6	P	1635.4	P	1708.6	P	1641.5	P	Cluster Incl X80937:Ral-interacting protein 1 /cds=(202,2148) /gb=X80937 /gi=984748 /ug=Mm.17009 /len=3661 /STRA=rev
93256_at	1226.3	1147.9	P	961.3	P	1046.4	1373.4	P	1164.1	P	1191.1	P	1292.4	P	1123.6	P	1133.5	P	Cluster Incl AI853728:UI-M-BH0-ajq-e-09-0-UI.s1 Mus musculus cDNA, 3 end /clone=UI-M-BH0-ajq-e-09-0-UI /clone_end=3 /gb=AI853728 /gi=5497599 /ug=Mm.17035 /len=482 /STRA=for
93257_at	544.1	885.4	P	680.5	P	803.4	631.1	P	755	P	636.6	P	735.2	P	791.3	P	926.2	P	Cluster Incl AW048287:UI-M-BH1-aly-f-10-0-UI.s1 Mus musculus cDNA, 3 end /clone=UI-M-BH1-aly-f-10-0-UI /clone_end=3 /gb=AW048287 /gi=5908816 /ug=Mm.1706 /len=402 /STRA=for
93258_at	236.6	330.9	P	212.7	P	284.9	247.7	P	210.4	P	174.8	P	227.7	P	224.5	P	269.4	P	Cluster Incl M28666:Hydroxymethylbilane synthase /cds=(0,1202) /gb=M28666 /gi=200231 /ug=Mm.1710 /len=1203 /STRA=for
93259_at	79.2	179.6	A	146	A	116.1	126.7	A	127.6	A	152.6	A	82.7	A	91.6	A	123.4	A	Cluster Incl M57590:Mouse fast skeletal troponin C (sTnC) gene, complete cds /cds=(64,546) /gb=M57590 /gi=193355 /ug=Mm.1716 /len=688 /STRA=for
93260_at	-136.9	43.8	A	-22.5	A	-38.8	-63.2	A	-90.9	A	-116	A	-43.2	A	-34.5	A	14.5	A	Cluster Incl AW123518:UI-M-BH2.1-aqb-c-10-0-UI.s1 Mus musculus cDNA, 3 end /clone=UI-M-BH2.1-aqb-c-10-0-UI /clone_end=3 /gb=AW123518 /gi=6099048 /ug=Mm.17162 /len=366 /STRA=for
93261_at	394.4	665.4	P	332.5	P	528.7	434.5	P	627.2	P	491.5	P	878.3	P	321.9	P	380.9	P	Cluster Incl AJ000990:Mus musculus mRNA for legumain /cds=(94,1401) /gb=AJ000990 /gi=3676226 /ug=Mm.17185 /len=1889 /STRA=for
93262_at	43.5	29	A	-23.3	A	114.3	195.5	A	218.3	A	-49.5	A	-66.6	A	114.5	A	72.6	A	Cluster Incl D10837:Lysyl oxidase /cds=UNKNOWN /gb=D10837 /gi=220589 /ug=Mm.172 /len=1942 /STRA=for
93263_at	22.5	-35.9	A	-33.9	A	45.9	-40.6	A	40.6	A	-16.1	A	41.1	A	111.5	A	43.6	A	Cluster Incl AW122452:UI-M-BH2.2-aou-a-10-0-UI.s1 Mus musculus cDNA, 3 end /clone=UI-M-BH2.2-aou-a-10-0-UI /clone_end=3 /gb=AW122452 /gi=6097972 /ug=Mm.17224 /len=257 /STRA=for
93264_at	764.2	881.7	P	720.1	P	600.2	985.9	P	1161.9	P	1173.9	P	999.9	P	816.3	P	846.3	P	Cluster Incl AI843895:UI-M-AK1-aeu-f-09-0-UI.s1 Mus musculus cDNA, 3 end /clone=UI-M-AK1-aeu-f-09-0-UI /clone_end=3 /gb=AI843895 /gi=5478108 /ug=Mm.17253 /len=420 /STRA=for
93265_at	341.4	-224.4	A	137.8	A	234.2	181.3	A	397	A	517.7	A	-35.4	A	158.6	A	-65.3	A	Cluster Incl X53753:Mouse mRNA for nonmuscle tropomyosin 5 /cds=(79,825) /gb=X53753 /gi=54911 /ug=Mm.17306 /len=1785 /STRA=for
93266_at	1378.4	1358.7	P	1069.2	P	1409	1547.6	P	1009.6	P	1316.5	P	1109.3	P	1555.5	P	1479.9	P	Cluster Incl U04541:Mus musculus alpha-tropomyosin slow mRNA, complete cds /cds=(53,910) /gb=U04541 /gi=439845 /ug=Mm.17306 /len=1091 /STRA=for
93267_at	741.8	732.3	P	620.6	P	472.8	809	P	583.4	P	694	P	1336.7	P	913.2	P	833.7	P	Cluster Incl AA688834:vs04a06.r1 Mus musculus cDNA, 5 end /clone=IMAGE-1137202 /clone_end=5 /gb=AA688834 /gi=2678263 /ug=Mm.17307 /len=514 /STRA=for
93268_at	857.3	966.2	P	1035	P	1231.1	1014.2	P	1102.2	P	1100.2	P	694.2	P	672.2	P	554.4	P	Cluster Incl AI852001:UI-M-BH0-aiq-f-01-0-UI.s1 Mus musculus cDNA, 3 end /clone=UI-M-BH0-aiq-f-01-0-UI /clone_end=3 /gb=AI852001 /gi=5495907 /ug=Mm.17362 /len=431 /STRA=for
93269_at	1453.6	1418.8	P	1248.2	P	2054.5	1547.4	P	1941.8	P	2254.7	P	1084.6	P	1790.6	P	942.3	P	Cluster Incl AI848952:UI-M-AJ1-ahd-a-06-0-UI.s1 Mus musculus cDNA, 3 end /clone=UI-M-AJ1-ahd-a-06-0-UI /clone_end=3 /gb=AI848952 /gi=5492858 /ug=Mm.17362 /len=482 /STRA=for
93270_at	1124.8	1316.6	P	998.1	P	1194.2	906.5	P	1187.8	P	1020.3	P	993.4	P	1046.8	P	1115.6	P	Cluster Incl AI839918:UI-M-AH0-acw-f-01-0-UI.s1 Mus musculus cDNA, 3 end /clone=UI-M-AH0-acw-f-01-0-UI /clone_end=3 /gb=AI839918 /gi=5474131 /ug=Mm.17403 /len=429 /STRA=for
93271_s_at	5364.7	4340.4	P	4137.1	P	4027.5	5373.9	P	4812.8	P	5924.1	P	3315.2	P	6385.4	P	5175.9	P	Cluster Incl AJ245401:Mus musculus Nesp gene for neuroendocrine secretory peptide 55 /cds=(0,761) /gb=AJ245401 /gi=6010255 /ug=Mm.17446 /len=762 /STRA=for
93272_at	270	192.5	P	199.3	P	164.7	190.8	A	397.7	P	385.2	P	236.2	P	178.5	P	296.8	P	Cluster Incl AF062076:Mus musculus palmitylated serine/threonine kinase (Psk) mRNA, complete cds /cds=(0,917) /gb=AF062076 /gi=4106341 /ug=Mm.17461 /len=918 /STRA=for
93273_at	156.1	24.6	A	177.2	A	-10.5	-89.3	A	-35.6	A	-25.6	A	3.5	A	-41.8	A	-71.9	A	Cluster Incl AF044672:Mus musculus alpha-synuclein mRNA, complete cds /cds=(39,461) /gb=AF044672 /gi=2829292 /ug=Mm.17484 /len=513 /STRA=for
93274_at	179.9	170.7	P	125.7	P	227.6	488.9	P	161.7	P	120.6	P	1487.6	P	215	P	225.7	P	Cluster Incl M38381:CDC-like kinase /cds=(85,1536) /gb=M38381 /gi=201070 /ug=Mm.1761 /len=1740 /STRA=for
93275_at	471.7	523.7	A	766.4	P	420.9	287.4	A	206.8	A	184.9	A	216	A	258.6	A	498.2	A	Cluster Incl U58885:SH3 domain protein 2B /cds=(117,1223) /gb=U58885 /gi=1407656 /ug=Mm.1773 /len=2018 /STRA=for
93276_at	1478.9	1757.9	P	1706.3	P	1790.9	999.2	P	1321.9	P	950.1	P	1355.8	P	1512.6	P	1584.4	P	Cluster Incl U90123:Hematological and neurological expressed sequence 1 /cds=(95,559) /gb=U90123 /gi=1864164 /ug=Mm.1775 /len=1384 /STRA=for
93277_at	2239.7	2704	P	1727.7	P	1897.3	3157.2	P	2603.3	P	2355.2	P	3195.7	P	2919	P	3243.9	P	Cluster Incl X53584:Mouse mRNA for HSP60 protein (clones 3T3-7, -9, and -M1) /cds=(0,1667) /gb=X53584 /gi=51451 /ug=Mm.1777 /len=2119 /STRA=for
93278_at	566.8	890.8	P	448.4	P	614.4	664.3	P	584.4	P	469.8	P	1224.6	P	640.6	P	885.1	P	Cluster Incl M91458:Sterol carrier protein 2, liver /cds=(15,1658) /gb=M91458 /gi=293793 /ug=Mm.1779 /len=2152 /STRA=for
93279_at	0.9	-78.1	A	-38.4	A	-27.3	-20.8	A	-14	A	-23.2	A	20.2	A	-23.2	A	-1.2	A	Cluster Incl M63170:Mouse alpha-B crystallin mRNA /cds=(0,527) /gb=M63170 /gi=192762 /ug=Mm.178 /len=666 /STRA=for
93280_at	-137.2	-165.3	A	-140.2	A	-130.9	-109.8	A	-104	A	-76.9	A	-91.4	A	-103.6	A	-123.6	A	Cluster Incl AI842724:UI-M-AO1-aeo-f-08-0-UI.s1 Mus musculus cDNA, 3 end /clone=UI-M-AO1-aeo-f-08-0-UI /clone_end=3 /gb=AI842724 /gi=5476937 /ug=Mm.178 /len=255 /STRA=rev
93281_at	127.2	468.9	P	412.7	P	409.2	366.4	P	369.6	P	372.1	P	593.1	P	400.3	P	485.6	P	Cluster Incl AF049125:Mus musculus taipoxin-associated calcium binding protein 49 mRNA, complete cds /cds=(193,1158) /gb=AF049125 /gi=2935465 /ug=Mm.1782 /len=1790 /STRA=for
93282_at	-643	-756.6	A	-588.1	A	-612.4	-736.8	A	-733.5	A	-452.7	A	-591.7	A	-522.2	A	-287.2	A	Cluster Incl M11310:Adenine phosphoribosyl transferase /cds=UNKNOWN /gb=M11310 /gi=192009 /ug=Mm.1786 /len=3066 /STRA=for
93283_at	717.6	484.3	P	723.8	P	677.7	392.5	P	978	A	800	P	417.1	P	296.1	A	571	A	Cluster Incl AA869401:vq07f04.r1 Mus musculus cDNA, 5 end /clone=IMAGE-1093567 /clone_end=5 /gb=AA869401 /gi=2964846 /ug=Mm.1786 /len=793 /STRA=for
93284_at	1959.6	1408.2	P	1913.2	P	1555	1433.5	P	1034.4	P	1157	P	1055.7	P	1013.9	P	773.7	P	Cluster Incl D78135:Mus musculus mRNA for CIRP, complete cds /cds=(82,600) /gb=D78135 /gi=1060918 /ug=Mm.17898 /len=1256 /STRA=for
93285_at	722	603.4	P	1289.8	P	1148.8	825.3	P	920.6	P	997.8	P	740.6	P	666.3	P	723	P	Cluster Incl AI845584:UI-M-AQ1-adx-c-06-0-UI.s1 Mus musculus cDNA, 3 end /clone=UI-M-AQ1-adx-c-06-0-UI /clone_end=3 /gb=AI845584 /gi=5489490 /ug=Mm.1791 /len=254 /STRA=for
93286_at	514	354	A	482	A	330.3	309.5	A	242.6	A	253.5	A	291.1	A	299.6	A	277.1	A	Cluster Incl AF026799:Lectin, galactose binding, soluble 6 /cds=(0,905) /gb=AF026799 /gi=2914748 /ug=Mm.17911 /len=906 /STRA=for
93287_at	138.6	436.8	A	448	A	234.5	354.7	A	301.1	A	141.2	A	114	A	305.8	A	15.1	A	Cluster Incl AF048838:Mus musculus Bik-like killer protein (Blk) mRNA, complete cds /cds=(79,531) /gb=AF048838 /gi=3041884 /ug=Mm.17912 /len=942 /STRA=for
93288_at	3442.4	4239.5	P	3572	P	3472.6	4201.8	P	4467.5	P	4647.5	P	3517.7	P	4393.4	P	4093.9	P	Cluster Incl AI835883:UI-M-AI0-aat-f-08-0-UI.s1 Mus musculus cDNA, 3 end /clone=UI-M-AI0-aat-f-08-0-UI /clone_end=3 /gb=AI835883 /gi=5470096 /ug=Mm.17912 /len=426 /STRA=for
93289_at	-93	-1.7	A	-219.7	A	-10.5	47.9	A	17.2	A	-53.8	A	52.6	A	61.8	A	4.5	A	Cluster Incl AI834847:UI-M-AN0-acm-c-02-0-UI.s2 Mus musculus cDNA, 3 end /clone=UI-M-AN0-acm-c-02-0-UI /clone_end=3 /gb=AI834847 /gi=5469060 /ug=Mm.17917 /len=244 /STRA=for
93290_at	341.7	652.5	P	484.3	P	702.8	482.3	P	1155.1	P	508.6	P	1024.3	P	398.5	P	692.6	P	Cluster Incl U35374:Mus musculus purine nucleoside phosphorylase (Np-b) mRNA, complete cds /cds=(0,869) /gb=U35374 /gi=1144566 /ug=Mm.17932 /len=870 /STRA=for
93291_at	-177.3	-142.3	A	243.7	A	130.4	-70.9	A	96.1	A	-19.7	A	-40.7	A	-55.1	A	-143.1	A	Cluster Incl X56824:Heme oxygenase (decycling) 1 /cds=(128,997) /gb=X56824 /gi=452328 /ug=Mm.17980 /len=1564 /STRA=for
93292_at	-98.7	-123.3	A	-174.6	A	-130.1	-153.4	A	-156	A	-132.9	A	-134.9	A	-131.6	A	-163	A	Cluster Incl Z37164:M.musculus Cctq mRNA encoding cytosolic chaperone containing TCP-1, theta subunit (CCTtheta) /cds=(85,1731) /gb=Z37164 /gi=695624 /ug=Mm.17989 /len=1844 /STRA=for
93293_at	5885	6081.9	P	5319.3	P	5359.1	5609.6	P	5592.7	P	5164.5	P	4631.7	P	6832.1	P	5820.9	P	Cluster Incl M27844:Calmodulin /cds=(0,449) /gb=M27844 /gi=192364 /ug=Mm.18041 /len=450 /STRA=for
93294_at	310.7	97.9	A	204.5	P	197.4	90.7	A	105.1	A	150.6	P	105.4	P	218.7	P	171.7	A	Cluster Incl M70642:Fibroblast inducible secreted protein /cds=(137,1183) /gb=M70642 /gi=193315 /ug=Mm.1810 /len=2267 /STRA=for
93295_at	2317.4	2541.3	P	2360.7	P	2622.8	2124.4	P	2597.2	P	2675.5	P	2230.5	P	2654.3	P	3004.3	P	Cluster Incl Z31555:M.musculus (129/Sv) Ccte mRNA for CCT (chaperonin containing TCP-1) epsilon subunit /cds=(99,1724) /gb=Z31555 /gi=468549 /ug=Mm.1813 /len=1769 /STRA=for
93296_at	991.5	859.7	A	813.4	P	899.7	641.4	A	540.5	A	657.6	A	409.9	A	606.2	M	450.5	A	Cluster Incl Y15376:Mus musculus mRNA for Tcl1 protein /cds=(61,411) /gb=Y15376 /gi=2597985 /ug=Mm.18154 /len=1338 /STRA=for
93297_at	110.8	111.2	P	79.8	P	99.1	78.7	P	67.8	P	116.6	P	87.1	P	103.4	P	79	P	Cluster Incl AW212859:uo68e06.x1 Mus musculus cDNA, 3 end /clone=IMAGE-2647714 /clone_end=3 /gb=AW212859 /gi=6519002 /ug=Mm.18157 /len=526 /STRA=for
93298_at	462.5	664.5	P	680.2	P	608.9	723.8	P	618.2	P	702	P	660.7	P	640.9	P	844.9	P	Cluster Incl U34883:3 -phosphoadenosine 5 -phosphosulfate synthase 1 /cds=(33,1907) /gb=U34883 /gi=1109675 /ug=Mm.18161 /len=2479 /STRA=for
93299_at	41.3	127.9	A	26.6	A	1	17.6	A	-12.6	A	-8.1	A	82.7	A	13.7	A	25.2	A	Cluster Incl AF031087:G/T mismatch binding protein /cds=(65,4141) /gb=AF031087 /gi=2665636 /ug=Mm.18210 /len=4399 /STRA=for
93300_at	140.4	100.5	P	126.3	P	100.3	-3.9	P	-9.8	P	19.6	P	108.5	P	123.7	A	104.9	P	Cluster Incl X57413:Transforming growth factor, beta 2 /cds=(1217,2461) /gb=X57413 /gi=54772 /ug=Mm.18213 /len=4267 /STRA=rev
93301_at	96.9	106.5	A	206.3	P	245.1	139.9	A	186.8	P	115.2	P	133.8	P	159.5	A	154.2	P	Cluster Incl AW124624:UI-M-BH2.1-apw-b-05-0-UI.s1 Mus musculus cDNA, 3 end /clone=UI-M-BH2.1-apw-b-05-0-UI /clone_end=3 /gb=AW124624 /gi=6100154 /ug=Mm.18230 /len=416 /STRA=for
93302_at	97.7	131.9	A	-100.9	A	-106.7	-69.2	A	-16.9	A	-99.6	A	-27.5	A	-25	A	-9.3	A	Cluster Incl U78770:Mus musculus spasmolytic polypeptide (mSP) gene, complete cds /cds=(0,389) /gb=U78770 /gi=2149088 /ug=Mm.1825 /len=390 /STRA=for
93303_at	96.1	201.2	A	160.7	A	170.6	87.2	A	143.3	P	191.2	A	254.9	P	164.5	P	149.1	P	Cluster Incl U64445:Ubiquitin fusion degradation 1 - like /cds=(106,1029) /gb=U64445 /gi=1654347 /ug=Mm.1830 /len=1479 /STRA=for
93304_at	-118.9	-62.3	A	74	A	-57	58.8	A	20.9	A	36.3	A	40.3	A	-73.4	A	-7.6	A	Cluster Incl D88533:Mus musculus mRNA for NBAT, complete cds /cds=(45,2102) /gb=D88533 /gi=2804237 /ug=Mm.18300 /len=2287 /STRA=for
93305_f_at	898.9	1174.8	P	998.6	P	849.4	669.6	P	851.4	P	1133.6	P	798.1	P	885.6	P	1189.6	P	Cluster Incl AF053724:Mus musculus endobrevin mRNA, complete cds /cds=(154,459) /gb=AF053724 /gi=2982367 /ug=Mm.1838 /len=597 /STRA=for
93306_at	1421.7	1471	P	1405.4	P	1454.3	1566.1	P	1497.2	P	1349.4	P	1379.8	P	1740.8	P	1514.7	P	Cluster Incl U51196:Mus musculus APC-binding protein EB1 homolog mRNA, complete cds /cds=(66,872) /gb=U51196 /gi=1256433 /ug=Mm.18418 /len=1203 /STRA=for
93307_at	-348.4	-532.3	A	-576.8	A	-502.9	-550.2	A	-715.8	A	-777	A	-389.3	A	-490.9	A	-84.7	A	Cluster Incl AA824102:vy20a04.r1 Mus musculus cDNA, 5 end /clone=IMAGE-1295982 /clone_end=5 /gb=AA824102 /gi=2893970 /ug=Mm.1845 /len=521 /STRA=for
93308_s_at	222.3	286.9	A	145.7	A	340.9	148	A	169.9	A	314.4	A	188	A	337.7	A	209.6	A	Cluster Incl M97957:Mouse pyruvate carboxylase homologous protein mRNA, 3 end /cds=(0,2808) /gb=M97957 /gi=200245 /ug=Mm.1845 /len=3245 /STRA=for
93309_at	537.7	591.5	P	415.1	P	653.5	580.3	P	606.2	P	411.1	P	666	P	367.4	P	535.3	P	Cluster Incl U42386:Fibroblast growth factor inducible 14 /cds=(880,1065) /gb=U42386 /gi=1353710 /ug=Mm.18459 /len=2610 /STRA=for
93310_at	1681.4	2129.5	P	1451.6	P	1409.9	2451.4	P	1836.7	P	1997.7	P	2923.7	P	2287	P	2525.5	P	Cluster Incl AI836423:UI-M-AI0-aak-b-03-0-UI.s1 Mus musculus cDNA, 3 end /clone=UI-M-AI0-aak-b-03-0-UI /clone_end=3 /gb=AI836423 /gi=5470636 /ug=Mm.18472 /len=565 /STRA=for
93311_at	257.4	-63.8	A	-18.8	A	152.2	264.6	P	13.9	P	147.3	P	253.3	P	304.8	P	52.9	P	Cluster Incl AF033565:Mus musculus cdc2/CDC28-like protein kinase 3 (Clk3) mRNA, complete cds /cds=(63,1535) /gb=AF033565 /gi=2645853 /ug=Mm.18476 /len=1787 /STRA=for
93312_at	976.7	860.7	P	653.9	P	772.7	769.3	P	815.2	P	867.8	P	1048.5	P	768.7	P	749.4	P	Cluster Incl AW124623:UI-M-BH2.1-apw-b-04-0-UI.s1 Mus musculus cDNA, 3 end /clone=UI-M-BH2.1-apw-b-04-0-UI /clone_end=3 /gb=AW124623 /gi=6100153 /ug=Mm.18485 /len=422 /STRA=for
93313_at	12.4	-17.8	A	-3.9	A	4.4	24.2	A	27.7	A	65.2	A	5.8	A	5.5	A	25	A	Cluster Incl X93150:M.musculus mRNA for MAP kinase kinase 3 /cds=(0,944) /gb=X93150 /gi=1771302 /ug=Mm.18494 /len=945 /STRA=for
93314_g_at	523.3	652	A	1003.4	A	888.2	892	P	1092.1	P	1130	P	607.2	A	694.1	A	752.9	M	Cluster Incl X93150:M.musculus mRNA for MAP kinase kinase 3 /cds=(0,944) /gb=X93150 /gi=1771302 /ug=Mm.18494 /len=945 /STRA=for
93315_at	873.3	768.3	P	967.2	P	889.4	1086.6	P	1134.3	P	1141.7	P	812.1	P	890.2	P	713.6	P	Cluster Incl AI852636:UI-M-BH0-aiu-g-03-0-UI.s1 Mus musculus cDNA, 3 end /clone=UI-M-BH0-aiu-g-03-0-UI /clone_end=3 /gb=AI852636 /gi=5496542 /ug=Mm.18494 /len=365 /STRA=for
93316_at	729.4	648.1	P	645.3	P	715.3	488.5	P	351.3	P	499.3	P	755	P	526	P	550.2	P	Cluster Incl AB017026:Mus musculus mRNA for oxysterol-binding protein, complete cds /cds=(827,2059) /gb=AB017026 /gi=3551522 /ug=Mm.18502 /len=2931 /STRA=for
93317_at	197.3	241	A	250.6	A	203.6	235.1	A	234.6	P	211.5	A	217.2	A	265.2	A	217.5	A	Cluster Incl W35700:mc13a10.r1 Mus musculus cDNA, 5 end /clone=IMAGE-348378 /clone_end=5 /gb=W35700 /gi=1317579 /ug=Mm.18502 /len=918 /STRA=for
93318_at	-754.6	-609.9	A	-501.6	A	-384.1	-503.3	A	-281.1	A	-365	A	-432.9	A	-399.5	A	-469.8	A	Cluster Incl U91513:Mus musculus adhesion molecule ninjurin mRNA, complete cds /cds=(16,474) /gb=U91513 /gi=3077900 /ug=Mm.18503 /len=1150 /STRA=for
93319_at	547.2	599	P	564.4	P	490.7	590	P	433.7	P	637.9	P	588.5	P	517.3	P	528.3	P	Cluster Incl U20238:Mus musculus GTPase-activating protein GAPIII mRNA, complete cds /cds=(125,2629) /gb=U20238 /gi=972943 /ug=Mm.18517 /len=4107 /STRA=for
93320_at	670.1	527.7	P	464.3	P	1102.9	696.4	P	797.6	P	1004.5	P	1049.2	P	597.6	P	572.1	P	Cluster Incl AF017175:Carnitine palmitoyltransferase 1, liver /cds=(0,2296) /gb=AF017175 /gi=2388721 /ug=Mm.18522 /len=4414 /STRA=for
93321_at	-8.3	-13	A	-25	A	-9.4	40.5	A	47.8	A	51.3	A	183.3	P	-0.5	A	7.1	A	Cluster Incl AF022371:Interferon activated gene 203 /cds=(187,1413) /gb=AF022371 /gi=2465726 /ug=Mm.18530 /len=3534 /STRA=for
93322_at	69	55.3	A	-56.7	A	-26.8	63.1	A	-42.6	A	-6.7	A	38.9	A	-44.7	A	10.2	A	Cluster Incl AI849570:UI-M-AH1-agr-c-08-0-UI.s1 Mus musculus cDNA, 3 end /clone=UI-M-AH1-agr-c-08-0-UI /clone_end=3 /gb=AI849570 /gi=5493476 /ug=Mm.18539 /len=314 /STRA=for
93323_at	4611.1	4532.6	P	4777.7	P	4571	4882.4	P	4986.4	P	5007	P	4298.2	P	4438.3	P	4457.4	P	Cluster Incl AB031292:Mus musculus Plp2 mRNA for proteolipid protein 2, complete cds /cds=(58,516) /gb=AB031292 /gi=5771450 /ug=Mm.18565 /len=603 /STRA=for
93324_at	3471.8	2434.7	P	3558.4	P	3063.1	2964.7	P	2568.2	P	3078.2	P	2438.1	P	3997.1	P	2888.4	P	Cluster Incl M58566:Mouse TIS11 primary response gene, complete cds /cds=(67,1083) /gb=M58566 /gi=202064 /ug=Mm.18571 /len=2659 /STRA=for
93325_at	506.3	442.7	P	341.4	P	271.6	281.2	P	409.8	P	336.7	P	318.2	P	426	P	365.2	P	Cluster Incl AI845735:UI-M-AQ1-aeb-b-07-0-UI.s1 Mus musculus cDNA, 3 end /clone=UI-M-AQ1-aeb-b-07-0-UI /clone_end=3 /gb=AI845735 /gi=5489641 /ug=Mm.18579 /len=362 /STRA=for
93326_at	407	567	P	602.2	P	640	543.3	P	558.3	P	521.8	P	567.1	P	583.6	P	568.7	P	Cluster Incl D26483:Mouse mRNA for PE31/TALLA, complete cds /cds=(5,739) /gb=D26483 /gi=685220 /ug=Mm.18590 /len=1720 /STRA=for
93327_at	179.8	321.5	P	209.1	P	344.4	187.6	P	204.8	P	234.1	P	254.6	P	157.2	P	273.8	P	Cluster Incl AI842665:UI-M-AO1-aeo-a-02-0-UI.s1 Mus musculus cDNA, 3 end /clone=UI-M-AO1-aeo-a-02-0-UI /clone_end=3 /gb=AI842665 /gi=5476878 /ug=Mm.186 /len=288 /STRA=for
93328_at	235	178.8	M	235.6	P	2262.7	103.2	P	652.3	P	98.3	P	556.5	P	-47.7	A	-26.7	A	Cluster Incl X57437:Histidine decarboxylase cluster /cds=(74,2062) /gb=X57437 /gi=52903 /ug=Mm.18603 /len=2371 /STRA=for
93329_at	-68	-12.1	A	-40.9	A	-47	-3.5	A	-1.8	A	10.7	A	4.1	A	-122.5	A	-19.3	A	Cluster Incl AI847033:UI-M-AP1-agj-g-06-0-UI.s1 Mus musculus cDNA, 3 end /clone=UI-M-AP1-agj-g-06-0-UI /clone_end=3 /gb=AI847033 /gi=5490939 /ug=Mm.18614 /len=390 /STRA=for
93330_at	765.4	457	P	528.9	P	572.1	453	P	476.5	P	467.7	P	519	P	438.3	P	283.8	P	Cluster Incl L02914:Aquaporin 1 /cds=(59,868) /gb=L02914 /gi=193642 /ug=Mm.18625 /len=2627 /STRA=for
93331_at	214.1	300.9	A	383.1	M	316.7	238.6	A	251.3	M	366.4	P	186.2	A	522.4	A	176.4	A	Cluster Incl X54511:M.musculus mbh1 gene for Myc basic motif homologue-1 (mbh1) /cds=(231,1280) /gb=X54511 /gi=53017 /ug=Mm.18626 /len=1396 /STRA=for
93332_at	52.5	21.1	A	28.5	A	40.9	-2.5	A	36.3	A	40.5	A	118.3	P	26.9	A	37.2	A	Cluster Incl L23108:CD36 antigen /cds=(281,1699) /gb=L23108 /gi=567198 /ug=Mm.18628 /len=2567 /STRA=for
93333_at	708.5	671.3	P	598.2	P	591.4	472.1	P	577.5	P	618.2	P	730.5	P	645.7	P	683.1	P	Cluster Incl U05333:Mus musculus co-chaperonin cofactor A mRNA, complete cds /cds=(7,333) /gb=U05333 /gi=1117784 /ug=Mm.1863 /len=508 /STRA=for
93334_at	49.7	6.5	A	3.4	A	36.4	-4.9	A	10.2	A	-14.5	A	26.8	A	32.6	A	15.5	A	Cluster Incl Y11770:Mus musculus VLCAD gene /cds=(0,1970) /gb=Y11770 /gi=2765124 /ug=Mm.18630 /len=1971 /STRA=for
93335_at	150.6	120	A	90.1	A	112.1	117.8	A	53.4	A	82.7	A	41.8	A	60.9	A	143	P	Cluster Incl K01515:Hypoxanthine guanine phosphoribosyl transferase /cds=(0,656) /gb=K01515 /gi=193995 /ug=Mm.18675 /len=657 /STRA=for
93336_at	1717.7	1756.8	P	1795.1	P	1734.6	1742.3	P	1826.3	P	2107.7	P	1556.4	P	1421.2	P	1623.4	P	Cluster Incl AW121539:UI-M-BH2.2-aop-e-01-0-UI.s1 Mus musculus cDNA, 3 end /clone=UI-M-BH2.2-aop-e-01-0-UI /clone_end=3 /gb=AW121539 /gi=6096872 /ug=Mm.18688 /len=514 /STRA=for
93337_at	667.3	935.7	P	612.9	P	538	1018.7	P	650.4	P	671.4	P	1396.6	P	791.6	P	996.2	P	Cluster Incl U10119:Mus musculus SKD1 protein mRNA, complete cds /cds=(229,1563) /gb=U10119 /gi=557875 /ug=Mm.18705 /len=2844 /STRA=for
93338_at	-5.9	14.4	A	-2.9	A	7.8	17.9	A	21.6	A	42.8	A	21.3	A	-17	A	26.1	A	Cluster Incl AF007110:Transformed mouse 3T3 cell double minute 4 /cds=(175,1644) /gb=AF007110 /gi=2253388 /ug=Mm.18706 /len=1700 /STRA=for
93339_at	357.2	441.3	P	222.5	P	373	510.1	P	555.4	P	410.5	A	771.2	P	195.7	A	479.9	P	Cluster Incl AI846243:UI-M-AK1-aez-a-10-0-UI.s1 Mus musculus cDNA, 3 end /clone=UI-M-AK1-aez-a-10-0-UI /clone_end=3 /gb=AI846243 /gi=5490149 /ug=Mm.18706 /len=334 /STRA=for
93340_f_at	408.2	490.4	P	323.7	P	435.8	334.4	P	461.9	P	431.7	P	422.3	P	381.4	P	393	P	Cluster Incl AF043120:Mus musculus beta prime coatomer protein mRNA, partial cds /cds=(0,1352) /gb=AF043120 /gi=2809536 /ug=Mm.18729 /len=1615 /STRA=for
93341_r_at	1161.5	1394.5	P	1319.3	P	1295.8	1513.5	P	1257.5	P	1234.2	P	1226	P	1302.8	P	1072.7	P	Cluster Incl AF043120:Mus musculus beta prime coatomer protein mRNA, partial cds /cds=(0,1352) /gb=AF043120 /gi=2809536 /ug=Mm.18729 /len=1615 /STRA=for
93342_at	190.5	247.8	P	118.1	A	330.1	147.1	P	213.8	P	148.7	P	168.5	P	249.8	P	250.5	P	Cluster Incl AI852665:UI-M-BH0-aji-b-02-0-UI.s1 Mus musculus cDNA, 3 end /clone=UI-M-BH0-aji-b-02-0-UI /clone_end=3 /gb=AI852665 /gi=5496571 /ug=Mm.18739 /len=503 /STRA=for
93343_at	663.1	604.8	P	525.3	A	554.2	768.6	P	570	P	625.7	P	505	P	684.1	P	712.4	P	Cluster Incl AI852641:UI-M-BH0-aiu-g-09-0-UI.s1 Mus musculus cDNA, 3 end /clone=UI-M-BH0-aiu-g-09-0-UI /clone_end=3 /gb=AI852641 /gi=5496547 /ug=Mm.18742 /len=349 /STRA=for
93344_at	-108	-50.5	A	-23.2	A	-167.1	-288.2	A	-166.7	A	-190.5	A	-176	A	-243.5	A	-219.8	A	Cluster Incl X70298:SRY-box containing gene 4 /cds=(656,1978) /gb=X70298 /gi=296696 /ug=Mm.18789 /len=2069 /STRA=for
93345_at	-70.7	10	A	13	A	38.5	-17.4	A	0.2	A	27.8	A	29.9	P	128.2	A	27.5	A	Cluster Incl AW124007:UI-M-BH2.1-apn-a-06-0-UI.s1 Mus musculus cDNA, 3 end /clone=UI-M-BH2.1-apn-a-06-0-UI /clone_end=3 /gb=AW124007 /gi=6099537 /ug=Mm.18795 /len=430 /STRA=for
93346_at	2798.4	2639.1	P	3578.3	P	3313.7	2705.2	P	2793.2	P	2997.5	P	2246.6	P	2669.8	P	2295.4	P	Cluster Incl M15668:Mus musculus X chromosome-linked phosphoglycerate kinase (pgk-1) mRNA, complete cds /cds=(22,1275) /gb=M15668 /gi=202422 /ug=Mm.188 /len=1653 /STRA=for
93347_at	415.8	411.6	P	447.5	P	486.8	525.8	P	575.9	P	547.8	P	663.4	P	341.3	P	415.8	P	Cluster Incl Z22819:RAB24, member RAS oncogene family /cds=(0,611) /gb=Z22819 /gi=438163 /ug=Mm.18800 /len=660 /STRA=for
93348_at	221.4	192.5	P	204.1	P	186.4	125.4	M	184.4	P	216.8	P	183.1	P	319.9	P	250.7	P	Cluster Incl AA760359:vv76a05.r1 Mus musculus cDNA, 5 end /clone=IMAGE-1228304 /clone_end=5 /gb=AA760359 /gi=2808153 /ug=Mm.18803 /len=373 /STRA=for
93349_at	680.7	894.2	P	713.8	A	1017.4	476.7	A	693.5	A	800.4	M	686.2	P	648.3	M	555	A	Cluster Incl X57337:Procollagen C-proteinase enhancer protein /cds=(43,1251) /gb=X57337 /gi=1486405 /ug=Mm.18808 /len=1505 /STRA=for
93350_f_at	171.9	126.3	A	125.9	A	150.9	166.6	A	92.3	A	58.3	A	171	A	142.2	M	189.2	A	Cluster Incl AW209414:ul55g03.y1 Mus musculus cDNA, 5 end /clone=IMAGE-2102260 /clone_end=5 /gb=AW209414 /gi=6515354 /ug=Mm.18810 /len=446 /STRA=for
93351_at	-59.7	-46.7	A	-105.1	A	-67.5	-94.9	A	-71.6	A	-28.7	A	37	A	-68.3	A	-37.2	A	Cluster Incl U44389:Mus musculus NAD(+)-dependent 15-hydroxyprostaglandin dehydrogenase mRNA, complete cds /cds=(27,827) /gb=U44389 /gi=1171435 /ug=Mm.18832 /len=1304 /STRA=for
93352_at	186.8	112.9	P	257.1	A	214.9	232	A	196	P	228.4	P	107.9	P	135	A	43.7	A	Cluster Incl M55154:Mouse transglutaminase (TGase) mRNA, complete cds /cds=(29,2086) /gb=M55154 /gi=201940 /ug=Mm.18843 /len=3483 /STRA=for
93353_at	1566.8	2900.5	P	2697.7	P	3886.1	1275	P	1422.1	P	1206.3	P	3116	P	1450.7	P	2448	P	Cluster Incl AF013262:Lumican /cds=(109,1125) /gb=AF013262 /gi=2654773 /ug=Mm.18888 /len=1782 /STRA=for
93354_at	1182.7	1356.5	P	1110.7	P	1478.2	1079.6	P	1152.8	P	1036.9	P	1194.6	P	1957.8	P	1689.3	P	Cluster Incl Z22661:Apolipoprotein CI /cds=(49,315) /gb=Z22661 /gi=410495 /ug=Mm.189 /len=408 /STRA=for
93355_at	12	-7.7	A	-9.6	A	27.1	20.3	A	-6.5	A	-0.5	A	-27.6	A	-54.6	A	26.4	A	Cluster Incl U82470:Mus musculus mitochondrial aspartate aminotransferase precursor (Got-2), a allele, mRNA, complete cds /cds=(28,1320) /gb=U82470 /gi=2690301 /ug=Mm.18916 /len=1408 /STRA=for
93356_at	518.2	716.8	P	663.7	P	621.7	589.5	P	415.8	P	475.3	P	565.2	P	684.2	P	629	P	Cluster Incl D26091:Mus musculus mRNA for mCDC47, complete cds /cds=(106,2265) /gb=D26091 /gi=1136746 /ug=Mm.18923 /len=2396 /STRA=for
93357_at	-98.2	-88	A	-63.5	A	-66.5	-49.4	A	-25.6	A	-78.9	A	-57.5	A	-92.7	A	-39.5	A	Cluster Incl AI849718:UI-M-AL1-ahn-b-04-0-UI.s1 Mus musculus cDNA, 3 end /clone=UI-M-AL1-ahn-b-04-0-UI /clone_end=3 /gb=AI849718 /gi=5493624 /ug=Mm.18924 /len=360 /STRA=rev
93358_at	1162.3	1453.2	P	1038.3	P	1140.9	1171.5	P	1302	P	1113.7	P	1254.9	P	1340.1	P	1365.4	P	Cluster Incl AI836451:UI-M-AI0-aak-e-05-0-UI.s1 Mus musculus cDNA, 3 end /clone=UI-M-AI0-aak-e-05-0-UI /clone_end=3 /gb=AI836451 /gi=5470664 /ug=Mm.18924 /len=368 /STRA=for
93359_at	208	149.6	P	162	P	153.3	148	P	120.9	P	158.9	P	142.3	P	186.7	A	159.2	M	Cluster Incl AI839743:UI-M-AP0-abe-e-06-0-UI.s2 Mus musculus cDNA, 3 end /clone=UI-M-AP0-abe-e-06-0-UI /clone_end=3 /gb=AI839743 /gi=5473956 /ug=Mm.1893 /len=456 /STRA=for
93360_at	-102.1	-76.6	A	-122.1	A	7.4	-175.6	A	-116	A	8.9	A	-22.6	A	-110.6	A	-37.1	A	Cluster Incl AF007267:Mus musculus phosphomannomutase Sec53p homolog mRNA, complete cds /cds=(0,788) /gb=AF007267 /gi=2253429 /ug=Mm.18939 /len=1221 /STRA=for
93361_at	195.4	208.2	A	305.9	A	22.2	434.1	A	446.3	A	455.6	A	226.2	A	393.6	A	235.9	A	Cluster Incl AI852865:UI-M-BH0-ajk-e-05-0-UI.s1 Mus musculus cDNA, 3 end /clone=UI-M-BH0-ajk-e-05-0-UI /clone_end=3 /gb=AI852865 /gi=5496771 /ug=Mm.18941 /len=356 /STRA=for
93362_at	2179.3	2478.6	P	2299.9	P	2326.4	2532.4	P	2777.1	P	2429.3	P	2134.3	P	2379.6	P	2416.1	P	Cluster Incl U27106:Adapter-related protein complex AP-2, mu1 /cds=(141,1448) /gb=U27106 /gi=2065471 /ug=Mm.18946 /len=2066 /STRA=rev
93363_at	92.3	-71.6	A	79.5	A	32.4	123	A	81	A	96.3	A	61.7	A	-26.8	A	89.2	A	Cluster Incl AI854472:UI-M-BH0-ait-g-07-0-UI.s1 Mus musculus cDNA, 3 end /clone=UI-M-BH0-ait-g-07-0-UI /clone_end=3 /gb=AI854472 /gi=5498378 /ug=Mm.18946 /len=294 /STRA=for
93364_at	495.2	955.3	P	792.9	P	1110	1118.5	P	1057.1	P	871.7	P	1037.9	P	775.6	P	817.1	P	Cluster Incl X59990:Catenin alpha 1 /cds=(72,2792) /gb=X59990 /gi=49934 /ug=Mm.18962 /len=3713 /STRA=for
93365_s_at	569.6	636.7	P	608.4	P	606.3	534	P	625.6	P	567.1	P	604.2	P	897.7	P	830.7	P	Cluster Incl AI838149:UI-M-AL0-abw-e-03-0-UI.s1 Mus musculus cDNA, 3 end /clone=UI-M-AL0-abw-e-03-0-UI /clone_end=3 /gb=AI838149 /gi=5472362 /ug=Mm.18972 /len=402 /STRA=for
93366_r_at	850.3	768.7	P	882.5	P	752.9	797.7	P	856.4	P	799.6	P	771.8	P	1033.2	P	965.1	P	Cluster Incl AI838149:UI-M-AL0-abw-e-03-0-UI.s1 Mus musculus cDNA, 3 end /clone=UI-M-AL0-abw-e-03-0-UI /clone_end=3 /gb=AI838149 /gi=5472362 /ug=Mm.18972 /len=402 /STRA=for
93367_at	-162.8	-26.3	A	-18.9	A	69	25.4	A	96	A	71.6	A	50	A	-16.2	A	-14.7	A	Cluster Incl U86137:Telomerase associated protein 1 /cds=(154,8043) /gb=U86137 /gi=1835783 /ug=Mm.18972 /len=8159 /STRA=rev
93488_at	335.2	277.6	P	143.1	P	216.4	292.8	P	239.4	P	246.1	P	391.2	P	280.7	P	274.1	P	Cluster Incl AI840579:UI-M-AM0-adp-h-12-0-UI.s1 Mus musculus cDNA, 3 end /clone=UI-M-AM0-adp-h-12-0-UI /clone_end=3 /gb=AI840579 /gi=5474792 /ug=Mm.19015 /len=272 /STRA=for
93489_at	-45.3	-65.5	A	-43.2	A	-45.1	-44.9	A	-6.5	A	-60	A	-9.2	A	-51.8	A	-48.9	A	Cluster Incl X07302:Glutamate oxaloacetate transaminase 1, soluble /cds=(0,1241) /gb=X07302 /gi=50032 /ug=Mm.19039 /len=1242 /STRA=for
93490_at	1033.3	655.9	P	897.8	P	918.3	527.4	P	701.5	P	873.9	P	614.8	P	584.3	P	714.1	P	Cluster Incl AI841771:UI-M-AN0-acl-c-12-0-UI.s1 Mus musculus cDNA, 3 end /clone=UI-M-AN0-acl-c-12-0-UI /clone_end=3 /gb=AI841771 /gi=5475984 /ug=Mm.19055 /len=479 /STRA=for
93491_f_at	590.4	609.1	P	565.9	P	679.5	773.3	P	559.2	P	508.6	P	739.9	P	627	P	677.5	P	Cluster Incl AI836623:UI-M-AP0-abh-a-10-0-UI.s1 Mus musculus cDNA, 3 end /clone=UI-M-AP0-abh-a-10-0-UI /clone_end=3 /gb=AI836623 /gi=5470836 /ug=Mm.19060 /len=523 /STRA=for
93492_at	1102.4	793.7	P	1245.6	M	1221.5	1010.1	P	1197.3	P	1113.8	P	933.3	P	1085.3	P	288.3	P	Cluster Incl AB013469:Mus musculus CLM2 gene for cytohesin 2, complete and partial cds, alternative splicing /cds=(0,1154) /gb=AB013469 /gi=3660542 /ug=Mm.19097 /len=1155 /STRA=for
93493_at	961.6	1057.9	P	876	P	938.1	1278.3	P	911.7	P	951.4	P	1432.2	P	784.8	P	1049.2	P	Cluster Incl X65627:D-E-A-D (aspartate-glutamate-alanine-aspartate) box polypeptide 5 /cds=(160,2004) /gb=X65627 /gi=51262 /ug=Mm.19101 /len=2318 /STRA=for
93494_at	28.1	-36.4	A	-87.1	A	-31.1	-61.3	A	-65.4	A	-56.2	A	-42.2	A	-43.6	A	-120.1	A	Cluster Incl L36314:Mus musculus GDP dissociation inhibitor beta mRNA, complete cds /cds=(30,1367) /gb=L36314 /gi=538410 /ug=Mm.19123 /len=1391 /STRA=for
93495_at	488.5	1098.8	P	1018.7	P	1241.9	279.1	P	640.8	P	505.2	P	736.9	P	812.8	P	772	P	Cluster Incl U96746:Mus musculus antioxidant enzyme AOE372 mRNA, complete cds /cds=(90,914) /gb=U96746 /gi=2104954 /ug=Mm.19127 /len=977 /STRA=for
93496_at	861	1016.6	P	858	P	1419.5	957.7	P	832.5	P	735.8	P	1026.6	P	998.9	P	1345.2	P	Cluster Incl AI852098:UI-M-BH0-aja-h-11-0-UI.s1 Mus musculus cDNA, 3 end /clone=UI-M-BH0-aja-h-11-0-UI /clone_end=3 /gb=AI852098 /gi=5496004 /ug=Mm.19130 /len=504 /STRA=for
93497_at	315	916.5	P	190.1	P	873.7	470.7	P	1059.6	P	763	P	1077.7	P	296.7	P	538.9	P	Cluster Incl K02782:Mouse complement component C3 mRNA, alpha and beta subunits, complete cds /cds=(56,5047) /gb=K02782 /gi=192278 /ug=Mm.19131 /len=5087 /STRA=for
93498_s_at	1512.1	1705.8	P	1590.5	P	1930.4	2080.6	P	2160.6	P	1485.5	P	1841	P	1673.7	P	2028.4	P	Cluster Incl M97216:Mouse DNA-binding protein mRNA, complete cds /cds=(0,1535) /gb=M97216 /gi=515628 /ug=Mm.19133 /len=1536 /STRA=for
93499_at	878.7	1404.4	P	993.3	P	1297	1322.8	P	1605	P	1194	P	1607.8	P	1111.8	P	1598.9	P	Cluster Incl U16740:Mus musculus capping protein alpha 1 subunit mRNA, partial cds /cds=(0,856) /gb=U16740 /gi=595916 /ug=Mm.19142 /len=2893 /STRA=for
93500_at	1360.2	889	P	1104.6	P	963.1	696	P	719.5	P	800.6	P	730.2	P	495.8	P	690.7	P	Cluster Incl M63245:Mus musculus amino levulinate synthase (ALAS-H) mRNA, 3 end /cds=(0,1369) /gb=M63245 /gi=1220401 /ug=Mm.19143 /len=1448 /STRA=for
93501_f_at	550	709.8	P	491.5	P	566.8	823.1	P	711.1	P	570.7	P	1122.4	P	562.2	P	734	P	Cluster Incl AF058955:Mus musculus ATP-specific succinyl-CoA synthetase beta subunit (Scs) mRNA, partial cds /cds=(0,1280) /gb=AF058955 /gi=3766200 /ug=Mm.19154 /len=1991 /STRA=for
93502_r_at	152.8	161	M	140.4	A	137.3	267.1	P	191.6	P	190.1	P	311.1	P	124.6	P	257	P	Cluster Incl AF058955:Mus musculus ATP-specific succinyl-CoA synthetase beta subunit (Scs) mRNA, partial cds /cds=(0,1280) /gb=AF058955 /gi=3766200 /ug=Mm.19154 /len=1991 /STRA=for
93503_at	639.6	765.2	P	726.2	P	637.3	469.7	P	393.2	P	508.9	P	987.7	P	515.7	P	532.7	P	Cluster Incl U88567:Mus musculus secreted frizzled related protein sFRP-2 (Sfrp2) mRNA, complete cds /cds=(235,1122) /gb=U88567 /gi=1946342 /ug=Mm.19155 /len=2028 /STRA=for
93504_at	691.6	624.5	P	1002.7	P	906.3	913.2	A	600.9	P	574.6	P	638.3	A	877.6	P	881.8	P	Cluster Incl AF052660:Mus musculus thioredoxin-related protein mRNA, complete cds /cds=(15,884) /gb=AF052660 /gi=2970690 /ug=Mm.19169 /len=1110 /STRA=for
93505_at	27.6	-36.8	A	-35.4	A	-15.4	-12.9	A	-50.3	A	-5.3	A	-52.1	A	-32.8	A	-6.3	A	Cluster Incl AB003144:Mus musculus mRNA for initiation factor 2-associated 67kDa protein, complete cds /cds=(3,1439) /gb=AB003144 /gi=2055253 /ug=Mm.19170 /len=1558 /STRA=for
93506_at	225.9	358.9	A	342.6	A	400.9	170.2	A	310.7	A	264.3	A	289	A	192.1	A	178.7	A	Cluster Incl AW121063:UI-M-BH2.3-aof-e-05-0-UI.s1 Mus musculus cDNA, 3 end /clone=UI-M-BH2.3-aof-e-05-0-UI /clone_end=3 /gb=AW121063 /gi=6096396 /ug=Mm.19189 /len=246 /STRA=for
93507_at	277.2	328.3	P	388.1	P	337.3	277.4	M	235.4	A	319.3	P	251.6	P	198.7	A	355.3	P	Cluster Incl X62622:Tissue inhibitor of metalloproteinase 2 /cds=(226,888) /gb=X62622 /gi=54801 /ug=Mm.19191 /len=1714 /STRA=for
93508_at	-134.7	-61.1	A	-99.6	A	-77.1	-281.8	A	-173.9	A	-144.6	A	-88.6	A	-69.7	A	-67.3	A	Cluster Incl AI850047:UI-M-BG0-aia-b-12-0-UI.s1 Mus musculus cDNA, 3 end /clone=UI-M-BG0-aia-b-12-0-UI /clone_end=3 /gb=AI850047 /gi=5493953 /ug=Mm.19191 /len=476 /STRA=for
93509_at	225.8	162.7	P	340.4	P	301.1	272.4	P	232.2	P	199.9	P	293.8	P	295.9	P	293.6	P	Cluster Incl U57690:Ubiquitin-conjugating enzyme E2B (RAD6 homology) /cds=(43,501) /gb=U57690 /gi=1373352 /ug=Mm.1920 /len=923 /STRA=for
93510_at	118.6	125.4	A	83.6	A	130	95.2	A	103.1	A	120.2	A	112.6	A	127.9	A	100.4	A	Cluster Incl AI850638:UI-M-BG1-aik-e-06-0-UI.s1 Mus musculus cDNA, 3 end /clone=UI-M-BG1-aik-e-06-0-UI /clone_end=3 /gb=AI850638 /gi=5494544 /ug=Mm.19258 /len=381 /STRA=for
93511_at	4566.4	4032	P	4111	P	3685.1	3527.4	P	3752.5	P	4333.3	P	3184.8	P	3894.5	P	3352.1	P	Cluster Incl L38971:Integral membrane protein 2 /cds=(147,938) /gb=L38971 /gi=624777 /ug=Mm.193 /len=1635 /STRA=for
93512_f_at	450.3	709.2	P	449.9	P	621.6	542.5	P	555.2	P	455.9	P	835.1	P	610.5	P	690.2	P	Cluster Incl AW121801:UI-M-BH2.3-anx-b-02-0-UI.s2 Mus musculus cDNA, 3 end /clone=UI-M-BH2.3-anx-b-02-0-UI /clone_end=3 /gb=AW121801 /gi=6097161 /ug=Mm.19352 /len=406 /STRA=for
93513_at	-356.2	-647.3	A	-389.4	A	-295.9	-311.8	A	-328.9	A	-278.7	A	-320.3	A	-227.8	A	-255.5	A	Cluster Incl Y16430:Mus musculus mRNA for ribosomal protein L35a /cds=(45,377) /gb=Y16430 /gi=2879846 /ug=Mm.19355 /len=440 /STRA=for
93514_at	-69.1	-57.6	A	-20.7	A	-23.5	-64.6	A	-21	A	-22.7	A	-16.6	A	-192.1	A	4.1	A	Cluster Incl X12972:Murine MLC1V gene for myosin alkali light chain (exon 1) (ventricular/slow muscle isoform) /cds=(67,202) /gb=X12972 /gi=53143 /ug=Mm.19367 /len=203 /STRA=for
93515_at	-55.3	-13.1	A	-32.3	A	-40.1	40.4	A	12.4	A	31.1	A	68.9	A	-26.9	A	29.6	A	Cluster Incl AF016271:Cadherin 16 /cds=(130,2622) /gb=AF016271 /gi=3523098 /ug=Mm.19423 /len=2927 /STRA=for
93516_at	123.6	122.5	M	121.8	P	141	160.1	P	81.5	A	75.9	A	92.9	P	183.3	P	115.6	P	Cluster Incl M25825:T-complex testis expressed 1 /cds=(12,353) /gb=M25825 /gi=201912 /ug=Mm.1948 /len=680 /STRA=for
93517_at	2614.9	3640.7	P	3772	P	3898.4	1699.5	P	2227.4	P	2373.1	P	2638.7	P	2254.9	P	1956.6	P	Cluster Incl Z18272:Procollagen, type VI, alpha 2 /cds=(0,1115) /gb=Z18272 /gi=57957 /ug=Mm.1949 /len=1562 /STRA=for
93518_at	13.6	346.6	A	526.4	A	415.1	411.2	A	470.5	A	467.1	A	550.8	A	388.6	P	620.2	A	Cluster Incl X70067:M.musculus RNPS1 mRNA for RNA/DNA-binding protein /cds=(180,1277) /gb=X70067 /gi=433436 /ug=Mm.1951 /len=1808 /STRA=for
93519_s_at	1240.7	1662.2	P	1197.4	P	1359.7	1127.5	P	1395	P	1090.6	P	1532.4	P	1374.4	P	1589	P	Cluster Incl AI847056:UI-M-AP1-agn-a-10-0-UI.s1 Mus musculus cDNA, 3 end /clone=UI-M-AP1-agn-a-10-0-UI /clone_end=3 /gb=AI847056 /gi=5490962 /ug=Mm.196 /len=185 /STRA=for
93520_at	434.1	302.6	A	341.2	P	349.4	382.9	M	287.7	P	336.6	P	215.6	P	382.7	P	359.9	P	Cluster Incl AF062655:Mus musculus plenty-of-prolines-101 mRNA, complete cds /cds=(23,2716) /gb=AF062655 /gi=3153820 /ug=Mm.1963 /len=2957 /STRA=for
93521_at	737	982.8	P	867.8	P	1100.3	1018.6	P	817.4	P	758.5	P	985.4	P	879.6	P	1029	P	Cluster Incl AW049194:UI-M-BH1-amq-g-12-0-UI.s1 Mus musculus cDNA, 3 end /clone=UI-M-BH1-amq-g-12-0-UI /clone_end=3 /gb=AW049194 /gi=5909723 /ug=Mm.1963 /len=272 /STRA=for
93522_at	-2.8	-10.7	A	12.2	A	16.7	-16.4	A	-7.4	A	14.1	A	-30.6	A	-36.4	A	25.1	A	Cluster Incl AF045663:Mus musculus radio-resistance/chemo-resistance/cell cycle checkpoint control protein (Rad9) mRNA, complete cds /cds=(87,1256) /gb=AF045663 /gi=3869273 /ug=Mm.1970 /len=2046 /STRA=for
93523_at	-121.1	-19.1	A	-112.8	A	-50.7	-24.1	A	-24.2	A	-40.6	A	25.6	A	-23.9	A	18.4	A	Cluster Incl M92988:Mouse calregulin (ERp60) mRNA, complete cds /cds=(68,1318) /gb=M92988 /gi=193084 /ug=Mm.1971 /len=1873 /STRA=for
93524_i_at	23.9	-23.5	A	-11.3	A	1.1	-19.1	A	-6.7	A	-50.5	A	-4.4	A	-23.7	A	-51.3	A	Cluster Incl AI839376:UI-M-AN0-acj-h-05-0-UI.s1 Mus musculus cDNA, 3 end /clone=UI-M-AN0-acj-h-05-0-UI /clone_end=3 /gb=AI839376 /gi=5473589 /ug=Mm.1971 /len=384 /STRA=for
93525_f_at	327.6	612.4	A	342.6	A	639	249.3	A	438.3	A	796.9	A	551.5	A	310.1	A	487.8	A	Cluster Incl AI839376:UI-M-AN0-acj-h-05-0-UI.s1 Mus musculus cDNA, 3 end /clone=UI-M-AN0-acj-h-05-0-UI /clone_end=3 /gb=AI839376 /gi=5473589 /ug=Mm.1971 /len=384 /STRA=for
93526_at	263.1	120.2	A	149.5	A	135	135.4	A	123.3	A	78.4	A	111.1	A	85.8	A	156.3	A	Cluster Incl U95004:Mus musculus D9 splice variant 2 mRNA, complete cds /cds=(13,249) /gb=U95004 /gi=2071988 /ug=Mm.1973 /len=616 /STRA=for
93527_at	30.5	1	A	118.1	A	40.1	45.2	A	59.4	A	38.7	A	26.9	A	-41.6	A	19.3	A	Cluster Incl Y14296:Mus musculus mRNA for BTEB-1 transcription factor /cds=(0,734) /gb=Y14296 /gi=2276328 /ug=Mm.19788 /len=1639 /STRA=for
93528_s_at	1770	522.5	P	2425.5	P	975.5	896	P	763.6	P	1800.4	P	560.8	P	757.2	P	397.7	P	Cluster Incl AI848050:UI-M-AH1-agp-g-10-0-UI.s1 Mus musculus cDNA, 3 end /clone=UI-M-AH1-agp-g-10-0-UI /clone_end=3 /gb=AI848050 /gi=5491956 /ug=Mm.19788 /len=377 /STRA=for
93529_at	133.3	217.6	A	172.5	A	199.5	136.8	A	149.9	P	180	A	226	P	237.6	P	198.2	A	Cluster Incl AW125219:UI-M-BH2.1-aps-c-07-0-UI.s1 Mus musculus cDNA, 3 end /clone=UI-M-BH2.1-aps-c-07-0-UI /clone_end=3 /gb=AW125219 /gi=6100749 /ug=Mm.19803 /len=345 /STRA=for
93530_at	72.1	78.1	A	44.9	A	81.5	39.6	A	42.1	A	9.1	A	97.2	A	9.6	A	91.9	P	Cluster Incl AI842807:UI-M-AP1-agi-f-08-0-UI.s1 Mus musculus cDNA, 3 end /clone=UI-M-AP1-agi-f-08-0-UI /clone_end=3 /gb=AI842807 /gi=5477020 /ug=Mm.19803 /len=382 /STRA=for
93531_at	660.8	1091.2	P	730.8	P	940.7	950.8	P	894.8	P	894.2	P	950	P	1077.8	P	734.4	P	Cluster Incl AI853855:UI-M-BH0-ajr-e-09-0-UI.s1 Mus musculus cDNA, 3 end /clone=UI-M-BH0-ajr-e-09-0-UI /clone_end=3 /gb=AI853855 /gi=5497761 /ug=Mm.19834 /len=540 /STRA=for
93532_at	2007.5	849.9	P	891.1	A	636.2	495.6	P	786.5	P	848	P	456.9	A	684.1	P	450.9	A	Cluster Incl J04992:Troponin I, skeletal, fast 2 /cds=(23,571) /gb=J04992 /gi=202164 /ug=Mm.1984 /len=667 /STRA=for
93533_at	482	757.8	P	411.9	P	693.8	450.6	P	685	P	505.6	P	715.8	P	577.5	P	782.7	P	Cluster Incl AI853651:UI-M-BH0-ajq-b-03-0-UI.s1 Mus musculus cDNA, 3 end /clone=UI-M-BH0-ajq-b-03-0-UI /clone_end=3 /gb=AI853651 /gi=5497557 /ug=Mm.1985 /len=445 /STRA=for
93534_at	6969.4	5156.7	P	5735.9	P	5685.6	6540	P	5386.5	P	6395.7	P	4076.1	P	7456	P	5415.8	P	Cluster Incl X53929:Decorin /cds=(231,1295) /gb=X53929 /gi=53668 /ug=Mm.1987 /len=1372 /STRA=for
93535_at	801.5	583.8	P	474.7	P	554.2	615.9	P	502.9	P	696	P	517.3	P	809.8	P	565.1	P	Cluster Incl AF041472:Mus musculus ataxin-2 (SCA2) mRNA, complete cds /cds=(26,3883) /gb=AF041472 /gi=3005019 /ug=Mm.1989 /len=4225 /STRA=for
93536_at	359.4	424.7	P	410.4	P	401	363.5	P	386.2	P	391	P	407.2	P	439.1	P	402.1	P	Cluster Incl L22472:Bcl2-associated X protein /cds=(0,578) /gb=L22472 /gi=388191 /ug=Mm.19904 /len=579 /STRA=for
93537_at	332.8	229.1	A	487	A	402.1	56.7	M	247.4	A	338.3	P	95.8	A	149.3	A	254.9	A	Cluster Incl AF022432:untitled /cds=(0,1745) /gb=AF022432 /gi=2624990 /ug=Mm.19945 /len=2009 /STRA=for
93538_at	26.3	51.1	P	57	M	6.8	77.4	P	52.5	P	54.5	A	227.7	P	46.9	A	96.4	P	Cluster Incl AW228036:up12e07.x1 Mus musculus cDNA, 3 end /clone=IMAGE-2654148 /clone_end=3 /gb=AW228036 /gi=6557332 /ug=Mm.19992 /len=516 /STRA=for
93539_at	577.5	857.3	P	587.3	P	809.1	362.3	P	472.4	P	384.6	P	595.7	P	867	P	675.1	P	Cluster Incl AI118854:uc14f05.r1 Mus musculus cDNA, 5 end /clone=IMAGE-1397985 /clone_end=5 /gb=AI118854 /gi=3519178 /ug=Mm.2000 /len=281 /STRA=for
93540_at	862.3	805.2	P	809.4	P	804.1	737.4	P	767	P	611.3	P	707.7	P	710.5	P	579.6	P	Cluster Incl L13290:Mus musculus ADP-ribosylarginine hydrolase mRNA, complete cds /cds=(0,1088) /gb=L13290 /gi=402489 /ug=Mm.20047 /len=1089 /STRA=for
93541_at	880.2	907.9	P	520.8	P	629.2	630.9	P	948.8	P	542.1	P	842.2	P	1040.9	P	1022	P	Cluster Incl Z68618:Transgelin /cds=(12,617) /gb=Z68618 /gi=1160197 /ug=Mm.2006 /len=1016 /STRA=for
93542_at	285.3	143.7	A	237.6	A	204.5	87.1	A	160.5	A	152.2	A	120.8	A	199.1	A	149	A	Cluster Incl U28016:Mus musculus parathion hydrolase (phosphotriesterase)-related protein mRNA, complete cds /cds=(101,1150) /gb=U28016 /gi=881498 /ug=Mm.2008 /len=1697 /STRA=rev
93543_f_at	1815.3	1358.5	P	1557.1	P	1633.3	1276	P	1105.7	P	1508.6	P	1128.1	P	2115.9	P	1673.6	P	Cluster Incl J03952:Mouse, glutathione transferase GT8.7 mRNA, complete cds /cds=(12,668) /gb=J03952 /gi=193687 /ug=Mm.2011 /len=1018 /STRA=for
93544_at	-85.8	-43.8	A	-36.6	A	-33.4	-10.1	A	-23.3	A	-33.2	A	-27.8	A	-35.5	A	-22.2	A	Cluster Incl Y07915:Ets variant gene 6 (TEL oncogene) /cds=(1214,2671) /gb=Y07915 /gi=1729776 /ug=Mm.2017 /len=3512 /STRA=for
93545_at	612.1	352	A	826.2	A	567.2	642.8	A	397	A	335.9	A	264.7	A	769.4	A	472.3	A	Cluster Incl AI845538:UI-M-AO1-aek-f-08-0-UI.s1 Mus musculus cDNA, 3 end /clone=UI-M-AO1-aek-f-08-0-UI /clone_end=3 /gb=AI845538 /gi=5489444 /ug=Mm.2017 /len=192 /STRA=for
93546_s_at	1480.7	1480.6	P	1239.3	P	1396.7	1524	P	1162.5	P	1262.5	P	1861.4	P	1469.4	P	1602.1	P	Cluster Incl D14572:Mouse mRNA for PEBP2b1 protein, complete cds /cds=(232,795) /gb=D14572 /gi=303693 /ug=Mm.2018 /len=2805 /STRA=for
93547_at	1753.1	2111.3	P	2275.2	P	1941.9	2631	P	2205.8	P	2520.5	P	2663.7	P	2191.7	P	2466.1	P	Cluster Incl L03279:Core binding factor beta /cds=UNKNOWN /gb=L03279 /gi=200177 /ug=Mm.2018 /len=2685 /STRA=for
93548_at	658	1249.2	P	980.8	P	996.6	819.8	P	1103.1	P	1090.8	P	1061.9	P	1299.4	P	1486.5	P	Cluster Incl AW122942:UI-M-BH2.1-aoz-a-11-0-UI.s2 Mus musculus cDNA, 3 end /clone=UI-M-BH2.1-aoz-a-11-0-UI /clone_end=3 /gb=AW122942 /gi=6098472 /ug=Mm.20188 /len=540 /STRA=for
93549_f_at	-61.4	8.1	A	-27.2	A	-37.9	-35.7	A	6.9	A	-10.9	A	-37.6	A	-50.4	A	1.9	A	Cluster Incl AI327450:ma63g12.y1 Mus musculus cDNA, 5 end /clone=IMAGE-315430 /clone_end=5 /gb=AI327450 /gi=4061879 /ug=Mm.20190 /len=428 /STRA=rev
93550_at	367.2	525.7	P	496.9	P	819.8	99.9	M	255.2	P	148.9	A	444.5	P	225.3	P	441.8	P	Cluster Incl D88792:Mouse mRNA for double LIM protein-1, complete cds /cds=(6,587) /gb=D88792 /gi=1695701 /ug=Mm.2020 /len=822 /STRA=for
93551_at	1311.3	2092.3	P	1915.2	P	1820.2	1926.1	P	2049	P	1851.3	P	1887.6	P	2146.9	P	2122.7	P	Cluster Incl AW121424:UI-M-BH2.2-aon-b-07-0-UI.s1 Mus musculus cDNA, 3 end /clone=UI-M-BH2.2-aon-b-07-0-UI /clone_end=3 /gb=AW121424 /gi=6096757 /ug=Mm.20207 /len=418 /STRA=for
93552_at	-167.1	-5	A	-12.1	A	-150.3	-11	A	-15.8	A	-32.1	A	-68.6	A	11.3	A	-45.7	A	Cluster Incl AW125050:UI-M-BH2.1-apx-b-10-0-UI.s1 Mus musculus cDNA, 3 end /clone=UI-M-BH2.1-apx-b-10-0-UI /clone_end=3 /gb=AW125050 /gi=6100580 /ug=Mm.20216 /len=474 /STRA=for
93553_at	426.4	343.9	P	442.8	P	418.2	497.7	P	352.2	P	449.8	P	371.1	P	424.1	P	432.6	P	Cluster Incl AW061161:UI-M-BH1-anc-c-02-0-UI.s1 Mus musculus cDNA, 3 end /clone=UI-M-BH1-anc-c-02-0-UI /clone_end=3 /gb=AW061161 /gi=6008912 /ug=Mm.20246 /len=370 /STRA=for
93554_at	-42.2	-11.4	A	53.4	A	-37.8	3.8	A	29.3	A	65	A	24.3	A	33.7	A	66.2	A	Cluster Incl AI835524:UI-M-AI0-aam-e-04-0-UI.s1 Mus musculus cDNA, 3 end /clone=UI-M-AI0-aam-e-04-0-UI /clone_end=3 /gb=AI835524 /gi=5469737 /ug=Mm.20274 /len=188 /STRA=rev
93555_at	-406.5	-172.6	A	-379	A	-407.5	-151.3	A	-91.8	A	-129.5	A	-163	A	252.3	A	492.8	A	Cluster Incl M92088:Mus musculus type II hair keratin mRNA, 3 end /cds=(0,1487) /gb=M92088 /gi=198283 /ug=Mm.20285 /len=1740 /STRA=for
93556_at	577.8	475.2	P	373	A	385	891.9	M	696	P	284.4	A	438.9	P	975.9	P	922.4	P	Cluster Incl X99143:M.musculus mRNA for hair keratin, mHb6 /cds=(0,1370) /gb=X99143 /gi=1903237 /ug=Mm.20285 /len=1808 /STRA=for
93557_at	230	289.9	P	132.6	P	307.5	205.4	P	309.3	P	193.5	P	265.7	P	244.4	P	261.1	P	Cluster Incl U43285:Selenophosphate synthetase 2 /cds=(137,1495) /gb=U43285 /gi=1815623 /ug=Mm.20294 /len=2202 /STRA=for
93558_at	-25.4	22.3	A	-20.6	A	22.3	2	A	34.7	P	-3.9	A	79.6	P	-15.2	M	19.7	A	Cluster Incl AB027147:Mus musculus mUGT1 mRNA for UDP-galactose transporter 1, complete cds /cds=(18,1190) /gb=AB027147 /gi=6429656 /ug=Mm.20299 /len=2340 /STRA=for
93559_at	709	993.6	P	905.8	P	970.4	760.6	P	973.8	P	961.9	P	956.2	P	815.4	P	943.2	P	Cluster Incl D90374:Mouse mRNA for APEX nuclease, complete cds /cds=(66,1019) /gb=D90374 /gi=220336 /ug=Mm.203 /len=1185 /STRA=for
93560_at	257	313.2	P	282.9	P	300.4	188.1	A	228.6	P	138	A	295.6	P	338.8	A	385.7	P	Cluster Incl AI845882:UI-M-AO1-aeg-h-05-0-UI.s1 Mus musculus cDNA, 3 end /clone=UI-M-AO1-aeg-h-05-0-UI /clone_end=3 /gb=AI845882 /gi=5489788 /ug=Mm.20309 /len=423 /STRA=for
93561_at	213.4	211.7	A	195.4	A	71	169.1	A	149.4	A	40.2	A	52.3	A	62.4	A	90.9	M	Cluster Incl AI844709:UI-M-AL1-ahq-a-02-0-UI.s1 Mus musculus cDNA, 3 end /clone=UI-M-AL1-ahq-a-02-0-UI /clone_end=3 /gb=AI844709 /gi=5488615 /ug=Mm.20313 /len=245 /STRA=for
93562_at	1150.4	1689.7	P	1475.2	P	1556.1	1091.8	P	1118.9	P	1132.4	P	1966.4	P	1345.3	P	1637.8	P	Cluster Incl AI854366:UI-M-BG1-aic-e-10-0-UI.s1 Mus musculus cDNA, 3 end /clone=UI-M-BG1-aic-e-10-0-UI /clone_end=3 /gb=AI854366 /gi=5498272 /ug=Mm.2033 /len=410 /STRA=for
93563_s_at	64.8	131.5	P	150.3	P	238.4	20.1	M	102.4	P	34.7	A	217.2	P	90.4	P	138.8	P	Cluster Incl AB017202:Mus musculus mRNA for entactin-2, complete cds /cds=(43,4254) /gb=AB017202 /gi=3513367 /ug=Mm.20348 /len=5094 /STRA=for
93564_at	518.8	932.9	P	838.9	P	782	756	P	887.6	P	845	P	691.4	P	799.5	P	707.9	P	Cluster Incl AW122542:UI-M-BH2.2-aox-c-12-0-UI.s1 Mus musculus cDNA, 3 end /clone=UI-M-BH2.2-aox-c-12-0-UI /clone_end=3 /gb=AW122542 /gi=6098066 /ug=Mm.20353 /len=471 /STRA=for
93565_at	389.8	351.2	P	298.2	P	248	380.2	P	262.3	P	194.2	P	250.3	P	272.6	P	263.6	P	Cluster Incl AF055665:Kinesin light chain 1 /cds=(94,1719) /gb=AF055665 /gi=3347845 /ug=Mm.20354 /len=2289 /STRA=for
93566_at	-21.9	33.9	A	14.7	A	-4.3	-1.1	A	-8.3	A	-8.7	A	-12.2	A	-21.5	A	-3.6	A	Cluster Incl AI847878:UI-M-AM1-afu-f-10-0-UI.s1 Mus musculus cDNA, 3 end /clone=UI-M-AM1-afu-f-10-0-UI /clone_end=3 /gb=AI847878 /gi=5491784 /ug=Mm.20363 /len=410 /STRA=for
93567_at	183.1	291.9	P	229.4	P	323.8	167.9	A	204.6	P	169.7	P	226.8	P	230	P	342.1	P	Cluster Incl AW122536:UI-M-BH2.2-aox-c-06-0-UI.s1 Mus musculus cDNA, 3 end /clone=UI-M-BH2.2-aox-c-06-0-UI /clone_end=3 /gb=AW122536 /gi=6098060 /ug=Mm.20399 /len=523 /STRA=for
93568_i_at	103.3	82	P	81.2	P	10.6	118.5	P	79.4	P	13.6	A	145.5	P	88	P	179	P	Cluster Incl AI853444:UI-M-BH0-ajy-d-09-0-UI.s1 Mus musculus cDNA, 3 end /clone=UI-M-BH0-ajy-d-09-0-UI /clone_end=3 /gb=AI853444 /gi=5497350 /ug=Mm.204 /len=363 /STRA=for
93569_f_at	49.9	53	P	46.3	P	3.4	73.3	P	45	A	26	A	87.9	P	49.6	P	75.6	P	Cluster Incl AI853444:UI-M-BH0-ajy-d-09-0-UI.s1 Mus musculus cDNA, 3 end /clone=UI-M-BH0-ajy-d-09-0-UI /clone_end=3 /gb=AI853444 /gi=5497350 /ug=Mm.204 /len=363 /STRA=for
93570_at	149.8	118.2	A	63.9	A	92.5	132.3	A	95.8	A	143.6	A	47	A	108.9	A	100	A	Cluster Incl U61085:Mus musculus thiazide-sensitive Na-Cl cotransporter mRNA, complete cds /cds=(12,3017) /gb=U61085 /gi=3844593 /ug=Mm.20405 /len=3020 /STRA=rev
93571_at	2719.1	2365	P	1939.1	P	2242.1	2081.6	P	1813.2	P	1828.3	P	2370.1	P	1747.9	P	2194.3	P	Cluster Incl M74773:Beta-spectrin 2, non-erythrocytic /cds=(366,7457) /gb=M74773 /gi=598330 /ug=Mm.20405 /len=7524 /STRA=for
93572_at	577	772.3	P	589.1	P	687.5	770.1	P	748.5	P	670.7	P	1026	P	710.4	P	823.3	P	Cluster Incl AI835051:UI-M-AI1-afn-e-02-0-UI.s1 Mus musculus cDNA, 3 end /clone=UI-M-AI1-afn-e-02-0-UI /clone_end=3 /gb=AI835051 /gi=5469264 /ug=Mm.2041 /len=180 /STRA=for
93573_at	1718.3	2006.8	P	2309.8	P	3397	4402.3	P	4233	P	3720.5	P	2540.3	P	2837.9	P	2320	P	Cluster Incl V00835:Metallothionein 1 /cds=(0,185) /gb=V00835 /gi=53247 /ug=Mm.2041 /len=186 /STRA=for
93574_at	751.2	729.2	P	479.5	P	873.2	294.3	P	568.4	P	565.5	P	569.9	P	481.7	P	377.3	P	Cluster Incl AF036164:Mus musculus pigment epithelium-derived factor (PEDF) mRNA, complete cds /cds=(33,1286) /gb=AF036164 /gi=3808220 /ug=Mm.2044 /len=1648 /STRA=for
93575_at	604.8	677	P	750	P	997.5	444.1	P	353	P	372.4	P	618.1	P	639.7	P	755.7	P	Cluster Incl AF051102:Mus musculus gamma glutamyl hydrolase precursor, mRNA, complete cds /cds=(90,1043) /gb=AF051102 /gi=3831561 /ug=Mm.20461 /len=1295 /STRA=for
93576_at	297.9	247	A	318.6	A	252.2	311.5	M	266.8	M	247.2	A	227.5	A	208.3	A	249.2	A	Cluster Incl U13839:Mus musculus vacuolar adenosine triphosphatase subunit C mRNA, complete cds /cds=(155,1303) /gb=U13839 /gi=3955097 /ug=Mm.20476 /len=1825 /STRA=for
93577_at	129	75.2	M	204	A	112.6	213.6	A	125.4	A	125.8	A	96.8	A	167.4	P	136.8	A	Cluster Incl AI852768:UI-M-BH0-aiy-c-10-0-UI.s1 Mus musculus cDNA, 3 end /clone=UI-M-BH0-aiy-c-10-0-UI /clone_end=3 /gb=AI852768 /gi=5496674 /ug=Mm.20491 /len=425 /STRA=for
93578_at	199.1	158.5	A	146.7	A	140.9	131	A	73	A	106	A	99.4	A	60.1	A	122.4	A	Cluster Incl AI850794:UI-M-BG1-aii-e-08-0-UI.s1 Mus musculus cDNA, 3 end /clone=UI-M-BG1-aii-e-08-0-UI /clone_end=3 /gb=AI850794 /gi=5494700 /ug=Mm.2050 /len=377 /STRA=for
93579_at	672.7	835.7	P	515.3	P	665.3	676.9	P	798.9	P	757.9	P	765.7	P	1018	P	842.3	P	Cluster Incl AW121613:UI-M-BH2.2-aoq-d-12-0-UI.s1 Mus musculus cDNA, 3 end /clone=UI-M-BH2.2-aoq-d-12-0-UI /clone_end=3 /gb=AW121613 /gi=6096946 /ug=Mm.2053 /len=135 /STRA=for
93580_at	1155	1082.9	P	861.8	P	863	1270	P	981.7	P	1261.4	P	1433.8	P	1010.4	P	1141.6	P	Cluster Incl AI837010:UI-M-AJ0-aaz-h-06-0-UI.s1 Mus musculus cDNA, 3 end /clone=UI-M-AJ0-aaz-h-06-0-UI /clone_end=3 /gb=AI837010 /gi=5471223 /ug=Mm.20543 /len=472 /STRA=for
93581_at	2309.9	3062.8	P	2152.9	P	2372.1	1607.7	P	2503.2	P	2322.6	P	2386.2	P	2621.1	P	2607	P	Cluster Incl AI845121:UI-M-BG0-ahs-b-12-0-UI.s1 Mus musculus cDNA, 3 end /clone=UI-M-BG0-ahs-b-12-0-UI /clone_end=3 /gb=AI845121 /gi=5489027 /ug=Mm.2060 /len=361 /STRA=for
93582_at	34.4	121.5	A	23.6	A	20.7	49.4	A	25.6	A	76.1	A	139.9	A	12.6	A	146.5	P	Cluster Incl AF080580:Mus musculus CLK-1 (clk-1) mRNA, complete cds /cds=(0,653) /gb=AF080580 /gi=3415016 /ug=Mm.20634 /len=654 /STRA=for
93583_s_at	428.6	608	P	765.8	P	403.2	491.5	M	391.1	P	682.6	P	406.5	P	522.3	M	475.9	P	Cluster Incl V00817:Mouse germ line gene fragment for mu-immunoglobulin C-terminus (secreted form) /cds=(0,83) /gb=V00817 /gi=52345 /ug=Mm.2066 /len=210 /STRA=for
93584_at	208.9	79.4	A	79.3	A	80.9	168.3	A	89.3	A	109.3	A	91.4	A	107	A	96.8	A	Cluster Incl V00821:Mouse mRNA fragment for immunoglobulin mu encoding the C-terminus of the membrane-bound form /cds=(0,205) /gb=V00821 /gi=52355 /ug=Mm.2066 /len=473 /STRA=for
93585_at	138.3	119.7	A	274.1	A	207	251.2	A	197.2	A	195.8	A	109.5	A	100.8	A	207.7	A	Cluster Incl D17674:Cytochrome P450, 2c29 /cds=(7,1479) /gb=D17674 /gi=473716 /ug=Mm.20764 /len=1751 /STRA=for
93586_at	126.6	629.4	P	157.4	P	104.6	385.3	P	545.3	P	490.7	P	363	P	247.4	P	298.5	P	Cluster Incl AJ002307:Mus musculus mRNA for synaptogyrin 2 /cds=(4,678) /gb=AJ002307 /gi=2959869 /ug=Mm.2079 /len=1512 /STRA=for
93587_at	162.3	220.7	P	170.9	M	259.9	126.4	P	113.5	A	174.2	P	80.5	P	236.1	P	82.4	P	Cluster Incl L13129:Annexin VII /cds=(42,1433) /gb=L13129 /gi=293293 /ug=Mm.20794 /len=2636 /STRA=for
93588_at	256.1	240.9	P	138.6	P	189.3	220.3	P	199.8	P	132	P	263.8	P	302.7	P	240	P	Cluster Incl Z54179:M.musculus mRNA (evolutionary conserved transcript) /cds=(221,802) /gb=Z54179 /gi=1655636 /ug=Mm.2080 /len=1217 /STRA=for
93589_at	1238.8	1055.5	P	1187.2	P	1095.4	1187.6	P	999.6	P	1125.8	P	896.5	P	897.3	P	1023.4	P	Cluster Incl AI851172:UI-M-BH0-akg-g-03-0-UI.s1 Mus musculus cDNA, 3 end /clone=UI-M-BH0-akg-g-03-0-UI /clone_end=3 /gb=AI851172 /gi=5495043 /ug=Mm.20806 /len=363 /STRA=for
93590_at	110.8	196.8	A	172.8	A	222.1	197.5	P	215.2	P	290	P	295.1	P	111.6	P	158.9	P	Cluster Incl AI844370:UI-M-AL1-ahp-b-12-0-UI.s1 Mus musculus cDNA, 3 end /clone=UI-M-AL1-ahp-b-12-0-UI /clone_end=3 /gb=AI844370 /gi=5488276 /ug=Mm.20818 /len=430 /STRA=for
93591_at	314.4	167	A	323.7	A	180	59.6	A	131.9	A	156.7	A	23	A	242	A	227.6	A	Cluster Incl AW045323:UI-M-BH1-akn-g-12-0-UI.s1 Mus musculus cDNA, 3 end /clone=UI-M-BH1-akn-g-12-0-UI /clone_end=3 /gb=AW045323 /gi=5905852 /ug=Mm.20818 /len=343 /STRA=for
93592_at	327.6	167.4	P	146.4	A	172.2	246.8	P	199.4	P	158.1	P	177.7	P	113.6	A	173.8	A	Cluster Incl X82648:M.musculus mRNA for apolipoprotein D /cds=(89,658) /gb=X82648 /gi=575656 /ug=Mm.2082 /len=903 /STRA=for
93593_f_at	1524.5	2287.3	P	1637	P	1875.7	1174.2	P	1894.6	P	1399.4	P	1788.3	P	1570.4	P	1708.6	P	Cluster Incl U87948:Epithelial membrane protein 3 /cds=(201,692) /gb=U87948 /gi=2358253 /ug=Mm.20829 /len=695 /STRA=for
93594_r_at	639.1	437.9	P	514.6	A	486.3	479.5	M	482.7	P	755.3	M	606.6	P	656.7	P	719.8	M	Cluster Incl U87948:Epithelial membrane protein 3 /cds=(201,692) /gb=U87948 /gi=2358253 /ug=Mm.20829 /len=695 /STRA=for
93595_at	507	963.7	P	995.9	P	959.9	836.9	P	626.6	P	1060	P	910.9	P	1044.5	P	717.6	P	Cluster Incl AF111172:Mus musculus lysosomal pepstatin insensitive protease precursor (Cln2) mRNA, complete cds /cds=(28,1716) /gb=AF111172 /gi=4106912 /ug=Mm.20837 /len=2270 /STRA=for
93596_i_at	1157.2	2125.6	P	1498.4	P	1586.6	892.1	P	1727.3	P	1569	P	1425.7	P	2025.9	P	1809.5	P	Cluster Incl AA624586:vn82e11.r1 Mus musculus cDNA, 5 end /clone=IMAGE-1038476 /clone_end=5 /gb=AA624586 /gi=2528462 /ug=Mm.20841 /len=178 /STRA=for
93597_at	32.1	43.7	A	22	A	-7.2	-1.4	A	0.6	A	7.2	A	-8.3	A	-0.6	A	39.3	A	Cluster Incl AA967585:uh01c09.r1 Mus musculus cDNA, 5 end /clone=IMAGE-1616656 /clone_end=5 /gb=AA967585 /gi=3141478 /ug=Mm.20847 /len=171 /STRA=for
93598_at	107.5	112.9	P	133.8	P	132.7	113.5	P	99	P	115.1	P	115.8	P	136.7	P	161.8	P	Cluster Incl AI840437:UI-M-AN0-aci-a-04-0-UI.s1 Mus musculus cDNA, 3 end /clone=UI-M-AN0-aci-a-04-0-UI /clone_end=3 /gb=AI840437 /gi=5474650 /ug=Mm.20847 /len=287 /STRA=for
93599_at	646.2	1200.3	P	1384.6	P	1528.2	981.1	P	1300.3	P	936.4	P	1175.6	P	1398.6	P	1086.3	P	Cluster Incl AI841260:UI-M-AM0-adu-d-05-0-UI.s1 Mus musculus cDNA, 3 end /clone=UI-M-AM0-adu-d-05-0-UI /clone_end=3 /gb=AI841260 /gi=5475478 /ug=Mm.20877 /len=510 /STRA=for
93600_at	690.4	873.4	P	675.4	P	737.6	898.2	P	816.4	P	809.9	P	888.6	P	728.6	P	885.7	P	Cluster Incl AJ011565:Mus musculus mRNA for leptin receptor gene-related protein /cds=(0,395) /gb=AJ011565 /gi=3688429 /ug=Mm.20879 /len=635 /STRA=for
93601_at	11.8	17	A	111.1	A	80.9	5.4	A	30.6	A	59.9	A	45.7	A	9.5	A	33.1	A	Cluster Incl AB020063:Mus musculus Keap1 mRNA, complete cds /cds=(76,1950) /gb=AB020063 /gi=3894322 /ug=Mm.20905 /len=2021 /STRA=for
93602_at	493.9	632.6	P	413.5	A	517.9	1443.2	P	1873.7	P	1283.2	P	993.4	P	640.7	A	567.7	P	Cluster Incl AF074714:Mus musculus mitogen- and stress-activated protein kinase-2 (mMSK2) mRNA, complete cds /cds=(52,2373) /gb=AF074714 /gi=3786405 /ug=Mm.20914 /len=3120 /STRA=for
93603_at	164.1	219.8	P	175.9	A	131.5	202.6	A	365.2	P	247.1	P	270.8	P	209.8	A	281.2	P	Cluster Incl AF034092:Mus musculus nuclear localization signal containing protein (Nlvcf) mRNA, complete cds /cds=(114,734) /gb=AF034092 /gi=3834385 /ug=Mm.20918 /len=874 /STRA=for
93604_f_at	2333	1747.8	P	2035.8	P	1674.6	2167.3	P	1804.3	P	2593.6	P	1530.4	P	2110.8	P	1419.5	P	Cluster Incl AF061260:Mus musculus immunosuperfamily protein Bl2 mRNA, complete cds /cds=(308,1195) /gb=AF061260 /gi=3779241 /ug=Mm.20921 /len=1861 /STRA=for
93605_r_at	260.2	251.9	P	175.6	P	233.7	300.5	P	274.9	P	284.2	P	230.2	P	292.6	P	207.2	P	Cluster Incl AF061260:Mus musculus immunosuperfamily protein Bl2 mRNA, complete cds /cds=(308,1195) /gb=AF061260 /gi=3779241 /ug=Mm.20921 /len=1861 /STRA=for
93606_s_at	346.6	207.1	P	227.2	M	167.6	236.9	P	268.2	P	256.9	P	170.7	M	215.6	M	128.5	A	Cluster Incl AB021966:Mus musculus mRNA for adhesion protein RA175C, complete cds /cds=(0,920) /gb=AB021966 /gi=6525254 /ug=Mm.20921 /len=921 /STRA=for
93726_at	220.6	118.3	A	-39.1	A	180.7	194.8	A	93.7	A	216.9	A	208.7	A	215.7	A	129.9	A	Cluster Incl AF082526:Mus musculus MEK binding partner 1 (Mp1) mRNA, complete cds /cds=(146,520) /gb=AF082526 /gi=3549604 /ug=Mm.20922 /len=1315 /STRA=for
93727_at	437.6	621.4	P	364.8	P	451.9	673.4	P	718	P	554.5	P	754.8	P	777.7	P	742.3	P	Cluster Incl AB003502:Mus musculus mRNA for Guanine Nucleotide Regulatory Protein, partial cds /cds=(0,1652) /gb=AB003502 /gi=3461879 /ug=Mm.20925 /len=2079 /STRA=for
93728_at	1289.3	1262.8	P	2231	P	1858.4	1453	P	1472.1	P	1042.7	P	1232.3	P	1096.4	P	1064	P	Cluster Incl X62940:Transforming growth factor beta 1 induced transcript 4 /cds=(186,617) /gb=X62940 /gi=54928 /ug=Mm.20927 /len=1706 /STRA=for
93729_at	143.5	137.3	P	119.6	P	151.1	169.9	P	137.9	P	131.6	P	161.1	P	162.9	P	201.1	P	Cluster Incl Y15197:Mus musculus mRNA for E-MAP-115 protein /cds=(0,2192) /gb=Y15197 /gi=3417385 /ug=Mm.20928 /len=2893 /STRA=for
93730_at	4338.9	2646.4	P	4139.7	P	3438.6	4062.4	P	3604.3	P	4526.2	P	2494.5	P	4981.7	P	3832	P	Cluster Incl AF085809:Mus musculus synapsin Ib (SynI) mRNA, complete cds /cds=(135,2147) /gb=AF085809 /gi=3599472 /ug=Mm.20936 /len=3694 /STRA=for
93731_at	1725.1	1756	P	1773.9	P	1732.6	1172.2	P	1209.5	P	1223.5	P	1399.6	P	1121.5	P	1183.5	P	Cluster Incl AF090334:Mus musculus FK506 binding protein (Fkbp63) mRNA, complete cds /cds=(74,1786) /gb=AF090334 /gi=3860028 /ug=Mm.20943 /len=2945 /STRA=for
93732_f_at	1175.9	1106.1	P	1141	P	900.9	994.7	P	986.7	P	967.8	P	893.2	P	1115.5	P	1052.4	P	Cluster Incl AF104358:Mus musculus synectin mRNA, complete cds /cds=(72,1073) /gb=AF104358 /gi=4219017 /ug=Mm.20945 /len=1600 /STRA=for
93733_r_at	-204.4	-143.2	A	-237.2	A	-133.4	-162.5	A	-37.3	A	-75.3	A	-88	A	-48.2	A	-22	A	Cluster Incl AF104358:Mus musculus synectin mRNA, complete cds /cds=(72,1073) /gb=AF104358 /gi=4219017 /ug=Mm.20945 /len=1600 /STRA=for
93734_i_at	827.5	855.8	P	653.9	P	766.2	579.7	P	825	P	695.5	P	683.8	P	718.2	P	965.7	P	Cluster Incl D49686:Mus musculus mRNA for Tat binding protein-1, complete cds /cds=(176,1504) /gb=D49686 /gi=3510276 /ug=Mm.20946 /len=1569 /STRA=for
93735_f_at	1347.3	2000.2	P	1330.5	P	1274.8	1134.8	P	1840.6	P	1459.3	P	1543.3	P	1538.4	P	1998.5	P	Cluster Incl D49686:Mus musculus mRNA for Tat binding protein-1, complete cds /cds=(176,1504) /gb=D49686 /gi=3510276 /ug=Mm.20946 /len=1569 /STRA=for
93736_at	659.7	455.8	P	434.9	P	694.6	519.9	P	426.1	P	378	P	399.3	P	616	P	337	P	Cluster Incl AF090686:Mus musculus transcobalmin II (Tcn2) mRNA, complete cds /cds=(127,1419) /gb=AF090686 /gi=3659876 /ug=Mm.20948 /len=1878 /STRA=for
93737_at	-973.1	-217.7	A	-259.7	A	-188.8	-1129.4	A	-283	A	-156.6	A	-67.5	A	-545.2	A	-269.4	A	Cluster Incl AF028808:Mus musculus hemin-sensitive initiation factor 2 alpha kinase mRNA, complete cds /cds=(212,2071) /gb=AF028808 /gi=3924930 /ug=Mm.20949 /len=2768 /STRA=for
93738_at	370	331.7	A	309.7	A	176.3	491.8	P	447.4	A	406.3	A	324	P	65	A	-53.6	A	Cluster Incl M22998:Solute carrier family 2 (facilitated glucose transporter), member 1 /cds=(114,1592) /gb=M22998 /gi=193551 /ug=Mm.21002 /len=2473 /STRA=for
93739_at	685.3	537.9	P	604.8	P	679.2	526.8	A	490	P	672.9	A	430.9	P	594.4	P	518.1	P	Cluster Incl L49507:Cyclin G /cds=(229,1113) /gb=L49507 /gi=1236236 /ug=Mm.2103 /len=1201 /STRA=for
93740_at	5853.8	4289.4	P	4642.5	P	3911.8	4438.3	P	3849.8	P	4535.1	P	3459.5	P	6144.2	P	4037.6	P	Cluster Incl U33196:Mus musculus Y-box binding protein mYB-1a mRNA, complete cds /cds=(115,1083) /gb=U33196 /gi=988280 /ug=Mm.21054 /len=1194 /STRA=for
93741_at	268.6	338.4	P	249.3	M	280.5	223.4	P	286.3	P	280	P	322.3	P	286	P	299.9	P	Cluster Incl AA693066:vr61b07.s1 Mus musculus cDNA, 5 end /clone=IMAGE-1125109 /clone_end=5 /gb=AA693066 /gi=2694004 /ug=Mm.21062 /len=379 /STRA=for
93742_at	231	130.4	A	132.5	A	103.3	67.3	A	69.2	A	120.5	A	128.9	A	106.4	A	111.1	A	Cluster Incl AW045476:UI-M-BH1-akr-c-04-0-UI.s1 Mus musculus cDNA, 3 end /clone=UI-M-BH1-akr-c-04-0-UI /clone_end=3 /gb=AW045476 /gi=5905970 /ug=Mm.21065 /len=346 /STRA=for
93743_at	132.2	268	P	225	P	240	-19.6	P	216.1	P	158.8	P	319.2	P	82.9	P	209.4	P	Cluster Incl AI838388:UI-M-AJ0-aav-f-02-0-UI.s2 Mus musculus cDNA, 3 end /clone=UI-M-AJ0-aav-f-02-0-UI /clone_end=3 /gb=AI838388 /gi=5472601 /ug=Mm.21069 /len=414 /STRA=for
93744_at	3370.4	2652.2	P	2986.1	P	3114.1	3494.5	P	2912.8	P	3864.4	P	2042.3	P	5224.7	P	3779.1	P	Cluster Incl AI119347:ue98e05.y1 Mus musculus cDNA, 5 end /clone=IMAGE-1499168 /clone_end=5 /gb=AI119347 /gi=3519671 /ug=Mm.21075 /len=476 /STRA=for
93745_at	119.9	21.3	P	127.2	P	94.2	138.1	P	20.5	P	90	A	134	P	80.1	A	12.6	M	Cluster Incl AA882332:vx43f03.r1 Mus musculus cDNA, 5 end /clone=IMAGE-1277981 /clone_end=5 /gb=AA882332 /gi=2991443 /ug=Mm.21079 /len=195 /STRA=for
93746_at	1394	736.4	A	1313.4	P	1125	1203.7	A	751.2	P	606.5	A	936.3	M	898	A	1050.8	P	Cluster Incl AI839632:UI-M-AJ0-aax-b-05-0-UI.s2 Mus musculus cDNA, 3 end /clone=UI-M-AJ0-aax-b-05-0-UI /clone_end=3 /gb=AI839632 /gi=5473845 /ug=Mm.21086 /len=490 /STRA=for
93747_at	560.3	1190.4	P	768.2	P	958.7	1061	P	1072.5	P	1225.8	P	1318.3	P	1280.9	P	1417.1	P	Cluster Incl AW122599:UI-M-BH2.2-aox-h-11-0-UI.s1 Mus musculus cDNA, 3 end /clone=UI-M-BH2.2-aox-h-11-0-UI /clone_end=3 /gb=AW122599 /gi=6098125 /ug=Mm.21092 /len=456 /STRA=for
93748_at	1845.3	1587.7	P	1734.5	P	1818.3	1616.1	P	1511	P	1730.8	P	1528.2	P	1962.7	P	1859.6	P	Cluster Incl AW123901:UI-M-BH2.1-app-g-06-0-UI.s1 Mus musculus cDNA, 3 end /clone=UI-M-BH2.1-app-g-06-0-UI /clone_end=3 /gb=AW123901 /gi=6099431 /ug=Mm.21094 /len=226 /STRA=for
93749_at	211.6	215.4	P	328.6	P	205.1	302.3	P	265.2	P	266.6	P	252.2	P	158.1	P	204.7	P	Cluster Incl AI848045:UI-M-AH1-agp-g-05-0-UI.s1 Mus musculus cDNA, 3 end /clone=UI-M-AH1-agp-g-05-0-UI /clone_end=3 /gb=AI848045 /gi=5491951 /ug=Mm.21108 /len=224 /STRA=for
93750_at	3762.8	2975	P	3022.1	P	3459.9	2211.6	P	2261.6	P	2541	P	2520.7	P	1937	P	2109.6	P	Cluster Incl J04953:Gelsolin /cds=(18,2213) /gb=J04953 /gi=193463 /ug=Mm.21109 /len=2438 /STRA=for
93751_at	168.9	129.1	A	103.8	A	171.7	270.9	M	104	M	216.8	P	133	M	223.5	A	126.2	A	Cluster Incl AW048157:UI-M-BH1-alq-h-10-0-UI.s1 Mus musculus cDNA, 3 end /clone=UI-M-BH1-alq-h-10-0-UI /clone_end=3 /gb=AW048157 /gi=5908686 /ug=Mm.21114 /len=447 /STRA=for
93752_at	803.1	721.2	P	611.1	P	630.1	745.1	P	717.1	P	582.6	P	701.5	P	771.8	P	724.7	P	Cluster Incl AI848393:UI-M-AH1-ago-g-10-0-UI.s1 Mus musculus cDNA, 3 end /clone=UI-M-AH1-ago-g-10-0-UI /clone_end=3 /gb=AI848393 /gi=5492294 /ug=Mm.21118 /len=468 /STRA=for
93753_at	813.7	736.7	P	878.5	P	1083.2	970	P	1033.4	P	902.2	P	862.9	P	557.2	P	602.6	P	Cluster Incl AI852632:UI-M-BH0-aiu-f-10-0-UI.s1 Mus musculus cDNA, 3 end /clone=UI-M-BH0-aiu-f-10-0-UI /clone_end=3 /gb=AI852632 /gi=5496538 /ug=Mm.21119 /len=346 /STRA=for
93754_at	1180.1	1330.4	P	902	P	1264.4	584.9	P	805.4	P	822.8	P	1409.9	P	883.2	P	1013.2	P	Cluster Incl AF030343:Mus musculus peroxisomal/mitochondrial dienoyl-CoA isomerase ECH1p (Ech1) mRNA, complete cds /cds=(23,1006) /gb=AF030343 /gi=2606085 /ug=Mm.2112 /len=1138 /STRA=for
93755_at	-21	17.9	A	12.8	A	123.5	20.5	A	92.5	A	28.3	A	41.8	A	-43.6	A	7.7	A	Cluster Incl AA611740:vo89h02.r1 Mus musculus cDNA, 5 end /clone=IMAGE-1066323 /clone_end=5 /gb=AA611740 /gi=2461775 /ug=Mm.21123 /len=419 /STRA=for
93756_at	-113.1	-163.8	A	88.3	A	-82.7	-33.9	A	-8.3	A	-12.1	A	33.2	A	154.4	A	-6.2	A	Cluster Incl AA795284:vv03h05.r1 Mus musculus cDNA, 5 end /clone=IMAGE-1210617 /clone_end=5 /gb=AA795284 /gi=2858239 /ug=Mm.21126 /len=298 /STRA=for
93757_at	1928.1	1888.2	P	1722.2	P	1653.4	1846.6	P	1797.8	P	1329	P	1582.9	P	1464.9	P	1698.8	P	Cluster Incl AI843574:UI-M-AO1-aen-d-12-0-UI.s1 Mus musculus cDNA, 3 end /clone=UI-M-AO1-aen-d-12-0-UI /clone_end=3 /gb=AI843574 /gi=5477827 /ug=Mm.21132 /len=352 /STRA=for
93758_at	124.1	271.8	M	330.8	A	111.7	152	A	178.4	P	129.5	A	260.4	P	254.5	P	249.9	P	Cluster Incl AA823653:vr69c07.s1 Mus musculus cDNA, 5 end /clone=IMAGE-1125900 /clone_end=5 /gb=AA823653 /gi=2893521 /ug=Mm.21140 /len=554 /STRA=for
93759_at	-600.5	-651.4	A	-641.5	A	-609.8	1.2	A	10.3	A	-98.3	A	-163.4	A	-34.9	A	-56.2	A	Cluster Incl AI854404:UI-M-BH0-ait-a-02-0-UI.s1 Mus musculus cDNA, 3 end /clone=UI-M-BH0-ait-a-02-0-UI /clone_end=3 /gb=AI854404 /gi=5498310 /ug=Mm.21145 /len=406 /STRA=for
93760_at	1227.3	1220.2	P	1126.2	P	1192.4	1078.1	P	1198.8	P	1139.6	P	1179.3	P	1121.8	P	1264.6	P	Cluster Incl AI838759:UI-M-AO0-acf-f-02-0-UI.s1 Mus musculus cDNA, 3 end /clone=UI-M-AO0-acf-f-02-0-UI /clone_end=3 /gb=AI838759 /gi=5472972 /ug=Mm.21149 /len=460 /STRA=for
93761_at	-44.8	29.8	A	-53	A	1.1	-22.6	A	-31.8	A	-34.6	A	59.3	P	24.5	A	64.2	M	Cluster Incl AF073992:Mus musculus heterogenous nuclear ribonucleoprotein U (hnRNP U) mRNA, complete cds /cds=(156,2552) /gb=AF073992 /gi=3329495 /ug=Mm.2115 /len=2600 /STRA=for
93762_at	1687.3	1723.4	P	1538	P	1608.7	1740.9	P	1706	P	1770.2	P	1417.3	P	1964.1	P	1643.3	P	Cluster Incl AI841493:UI-M-AH0-acy-d-06-0-UI.s1 Mus musculus cDNA, 3 end /clone=UI-M-AH0-acy-d-06-0-UI /clone_end=3 /gb=AI841493 /gi=5475706 /ug=Mm.21156 /len=367 /STRA=for
93763_at	180.6	363.5	A	224.5	A	373.3	361	A	297.2	A	284.6	A	293.4	A	329	M	370	P	Cluster Incl AA710635:vt51c05.r1 Mus musculus cDNA, 5 end /clone=IMAGE-1166600 /clone_end=5 /gb=AA710635 /gi=2720553 /ug=Mm.21160 /len=261 /STRA=rev
93764_at	709.9	882.5	P	668.7	A	832.6	625.4	A	654.3	A	868	A	771.1	A	782.7	A	795.7	A	Cluster Incl AI854527:UI-M-BH0-ajj-d-10-0-UI.s1 Mus musculus cDNA, 3 end /clone=UI-M-BH0-ajj-d-10-0-UI /clone_end=3 /gb=AI854527 /gi=5498433 /ug=Mm.21162 /len=416 /STRA=for
93765_at	-64.6	-63.1	A	-87.3	A	-68	-64.6	A	-79.4	A	-54.4	A	-52.4	A	-108.1	A	-77	A	Cluster Incl U03711:Mus musculus Swiss Webster demilune cell-specific protein mRNA, complete cds /cds=(42,494) /gb=U03711 /gi=425411 /ug=Mm.21172 /len=618 /STRA=for
93766_at	199.2	144.8	A	188.1	A	331.4	213.7	A	164.5	A	159.5	A	307.3	A	10.1	A	92.4	A	Cluster Incl U32170:Mus musculus senescence marker protein-30 (SMP30) gene, partial cds /cds=(102,264) /gb=U32170 /gi=1144337 /ug=Mm.2118 /len=265 /STRA=for
93767_i_at	3375.8	2600.6	P	2892.4	P	2916.2	2756.6	P	2777.3	P	2861.5	P	2552.4	P	3130.1	P	2401.2	P	Cluster Incl AW124052:UI-M-BH2.1-apn-e-06-0-UI.s1 Mus musculus cDNA, 3 end /clone=UI-M-BH2.1-apn-e-06-0-UI /clone_end=3 /gb=AW124052 /gi=6099582 /ug=Mm.21183 /len=246 /STRA=for
93768_f_at	1168.9	886.9	P	930.2	P	711.5	998	P	777.9	P	934.8	P	882.1	P	974.7	P	925.7	P	Cluster Incl AW124052:UI-M-BH2.1-apn-e-06-0-UI.s1 Mus musculus cDNA, 3 end /clone=UI-M-BH2.1-apn-e-06-0-UI /clone_end=3 /gb=AW124052 /gi=6099582 /ug=Mm.21183 /len=246 /STRA=for
93769_at	246.3	-47	A	-58.2	A	29.3	-7.1	A	55.8	A	38.7	A	202	A	38.5	A	306.1	A	Cluster Incl AI838708:UI-M-AO0-acf-a-02-0-UI.s1 Mus musculus cDNA, 3 end /clone=UI-M-AO0-acf-a-02-0-UI /clone_end=3 /gb=AI838708 /gi=5472921 /ug=Mm.21187 /len=263 /STRA=for
93770_at	-122.7	-145.3	A	-203.5	A	-117.4	-231.3	A	-179.8	A	-147.2	A	-173.7	A	-111	A	-134.3	A	Cluster Incl X60452:Cytochrome P450, steroid inducible 3a11 /cds=(74,1588) /gb=X60452 /gi=50534 /ug=Mm.21193 /len=1690 /STRA=for
93771_at	-253	-95.6	A	-86	A	-67.9	7.2	A	-1.9	A	-67.4	A	-28.4	A	-80.5	A	-76.6	A	Cluster Incl X84215:M.musculus mRNA for gap junction protein /cds=UNKNOWN /gb=X84215 /gi=1150498 /ug=Mm.21198 /len=1023 /STRA=for
93772_i_at	656.5	901.4	P	526.9	P	586.9	832.2	P	629	P	514.5	P	1298.3	P	897.4	P	1267.9	P	Cluster Incl AI835041:UI-M-AI1-afn-d-02-0-UI.s1 Mus musculus cDNA, 3 end /clone=UI-M-AI1-afn-d-02-0-UI /clone_end=3 /gb=AI835041 /gi=5469254 /ug=Mm.21203 /len=409 /STRA=for
93773_f_at	387.8	603.5	P	367.4	P	348.8	444	P	390.7	P	285.5	P	1035.2	P	531.9	P	810.3	P	Cluster Incl AI835041:UI-M-AI1-afn-d-02-0-UI.s1 Mus musculus cDNA, 3 end /clone=UI-M-AI1-afn-d-02-0-UI /clone_end=3 /gb=AI835041 /gi=5469254 /ug=Mm.21203 /len=409 /STRA=for
93774_at	779.6	1014.2	P	781.5	P	981.4	790.3	P	881.7	P	912.3	P	807.2	P	860.9	P	855.6	P	Cluster Incl AW049040:UI-M-BH1-amp-h-08-0-UI.s1 Mus musculus cDNA, 3 end /clone=UI-M-BH1-amp-h-08-0-UI /clone_end=3 /gb=AW049040 /gi=5909569 /ug=Mm.21207 /len=260 /STRA=for
93775_at	-16.8	422.4	P	8.1	P	419.1	74.6	A	318.7	P	68.1	P	524.6	P	235.7	P	373.2	P	Cluster Incl AI841894:UI-M-AO0-acd-d-09-0-UI.s1 Mus musculus cDNA, 3 end /clone=UI-M-AO0-acd-d-09-0-UI /clone_end=3 /gb=AI841894 /gi=5476107 /ug=Mm.2121 /len=435 /STRA=for
93776_at	-81.2	-1.1	A	-16.9	A	-22.3	33.1	A	15.7	A	-40.6	A	58.3	A	5.6	A	56	A	Cluster Incl AW124941:UI-M-BH2.1-apu-h-06-0-UI.s1 Mus musculus cDNA, 3 end /clone=UI-M-BH2.1-apu-h-06-0-UI /clone_end=3 /gb=AW124941 /gi=6100471 /ug=Mm.21214 /len=368 /STRA=for
93777_at	-253.9	-251.4	A	-246.8	A	-167.3	-284.9	A	-213.2	A	-206.8	A	-171.6	A	-174.8	A	-168.1	A	Cluster Incl AW046027:UI-M-BH1-alc-h-08-0-UI.s1 Mus musculus cDNA, 3 end /clone=UI-M-BH1-alc-h-08-0-UI /clone_end=3 /gb=AW046027 /gi=5906556 /ug=Mm.21218 /len=602 /STRA=for
93778_at	582	618.5	A	802.6	A	644.5	896.9	P	754.8	P	760.5	P	517.1	P	845.8	A	734.4	M	Cluster Incl AA717815:vt98f07.r1 Mus musculus cDNA, 5 end /clone=IMAGE-1179205 /clone_end=5 /gb=AA717815 /gi=2730089 /ug=Mm.21239 /len=424 /STRA=for
93779_at	-196.4	-147.7	A	-310.1	A	-201.3	-151.6	A	-144.2	A	-114.1	A	-165.7	A	-78.2	A	-81.9	A	Cluster Incl AA261092:mz65g04.r1 Mus musculus cDNA, 5 end /clone=IMAGE-718326 /clone_end=5 /gb=AA261092 /gi=1895413 /ug=Mm.21239 /len=448 /STRA=rev
93780_at	761.8	599.6	P	657	P	581.7	636.2	P	410.4	P	619.8	P	586.1	P	584.8	P	591.4	P	Cluster Incl AW060827:UI-M-BH1-amx-b-12-0-UI.s1 Mus musculus cDNA, 3 end /clone=UI-M-BH1-amx-b-12-0-UI /clone_end=3 /gb=AW060827 /gi=6008578 /ug=Mm.2125 /len=567 /STRA=for
93781_at	-645.9	-261.3	A	-473	A	-397	-352	A	-411.8	A	-391.2	A	-189.8	A	-257	A	-251.1	A	Cluster Incl AI119007:ue22f03.y1 Mus musculus cDNA, 5 end /clone=IMAGE-1481117 /clone_end=5 /gb=AI119007 /gi=3519331 /ug=Mm.21268 /len=507 /STRA=for
93782_at	1203.5	1373.3	P	1311	P	1519.9	1290.7	P	1383.4	P	1241.4	P	1338.5	P	1133.1	P	1547.6	P	Cluster Incl AI844517:UI-M-AJ1-ahf-a-02-0-UI.s2 Mus musculus cDNA, 3 end /clone=UI-M-AJ1-ahf-a-02-0-UI /clone_end=3 /gb=AI844517 /gi=5488423 /ug=Mm.21281 /len=504 /STRA=for
93783_at	-9.3	-60.3	A	40.8	A	86.2	292.3	A	-33.8	A	188.2	A	-31.4	A	9.6	A	-43.1	A	Cluster Incl M27347:Mus musculus p6-5 gene, 3 end /cds=(0,710) /gb=M27347 /gi=200267 /ug=Mm.2131 /len=986 /STRA=for
93784_at	358.6	471.7	P	343.5	P	357.9	418	P	451.8	P	329.1	P	572.5	P	467.8	P	439.2	P	Cluster Incl AB010828:Mus musculus mRNA for BCNT, complete cds /cds=(103,990) /gb=AB010828 /gi=3327263 /ug=Mm.21310 /len=1215 /STRA=for
93785_at	13	186	A	230.1	A	136.6	466.1	A	201	A	165.3	A	174.1	A	120.4	A	155.7	A	Cluster Incl M64782:Mouse folate-binding protein 1 (FBP1) mRNA, complete cds /cds=(59,826) /gb=M64782 /gi=193227 /ug=Mm.2135 /len=979 /STRA=for
93786_i_at	472.5	843.4	P	468.2	P	623.1	673.1	P	723.6	P	461.8	P	891.7	P	845.2	P	823	P	Cluster Incl AI837302:UI-M-AK0-ade-h-11-0-UI.s1 Mus musculus cDNA, 3 end /clone=UI-M-AK0-ade-h-11-0-UI /clone_end=3 /gb=AI837302 /gi=5471515 /ug=Mm.21356 /len=392 /STRA=for
93787_f_at	1740.1	2252.4	P	1887.4	P	1699.5	1820.3	P	1695.6	P	1542.2	P	2139.8	P	1980.7	P	2344.6	P	Cluster Incl AI837302:UI-M-AK0-ade-h-11-0-UI.s1 Mus musculus cDNA, 3 end /clone=UI-M-AK0-ade-h-11-0-UI /clone_end=3 /gb=AI837302 /gi=5471515 /ug=Mm.21356 /len=392 /STRA=for
93788_at	172.4	212.7	A	213.3	M	204.3	209.5	P	187.3	P	197.1	A	154.3	P	162.2	A	201.7	P	Cluster Incl M37831:Cytochrome C oxidase, subunit IV /cds=(1,510) /gb=M37831 /gi=459880 /ug=Mm.2136 /len=610 /STRA=for
93789_s_at	1194.3	1726.2	P	1231.4	P	1281	1042.6	P	1519.2	P	1348.7	P	1352.4	P	1043.9	P	1068.8	P	Cluster Incl AF038848:Mus musculus transcriptional repressor SIN3B (Sin3B) mRNA, short form, complete cds /cds=(20,901) /gb=AF038848 /gi=2921546 /ug=Mm.2137 /len=1056 /STRA=for
93790_at	161.8	-36.3	A	-147.9	A	11.3	-58.3	A	-0.2	A	-64.5	A	-75.7	A	-164.5	A	-85	A	Cluster Incl L38622:Transcriptional regulator, SIN3 yeast homolog B /cds=(12,2876) /gb=L38622 /gi=642620 /ug=Mm.2137 /len=3193 /STRA=for
93791_at	-132.8	-75.3	A	-39.3	A	-70.9	-62.6	A	-43.7	A	-90.2	A	-58.5	A	-82	A	-9.6	A	Cluster Incl L40459:Latent transforming growth factor beta binding protein 3 /cds=(156,3917) /gb=L40459 /gi=2047299 /ug=Mm.21370 /len=4317 /STRA=for
93792_at	104.2	63	A	327.7	A	362.9	626.9	A	604	A	617.3	A	419	A	453.2	A	212.6	A	Cluster Incl AI841275:UI-M-AM0-adu-e-04-0-UI.s1 Mus musculus cDNA, 3 end /clone=UI-M-AM0-adu-e-04-0-UI /clone_end=3 /gb=AI841275 /gi=5475488 /ug=Mm.21383 /len=489 /STRA=for
93793_at	1052.1	1342.3	P	1153.1	P	1761.5	877.9	P	1213.4	P	857.6	P	1064.5	P	1021	P	1155.6	P	Cluster Incl AW122780:UI-M-BH2.1-aoy-c-12-0-UI.s1 Mus musculus cDNA, 3 end /clone=UI-M-BH2.1-aoy-c-12-0-UI /clone_end=3 /gb=AW122780 /gi=6098310 /ug=Mm.21387 /len=148 /STRA=for
93794_at	545	588	P	251.6	P	521.6	449.3	P	535.6	P	394.1	P	747	P	413.8	P	661.2	P	Cluster Incl AI846393:UI-M-AN1-afa-h-03-0-UI.s1 Mus musculus cDNA, 3 end /clone=UI-M-AN1-afa-h-03-0-UI /clone_end=3 /gb=AI846393 /gi=5490299 /ug=Mm.21396 /len=193 /STRA=for
93795_at	193.9	333	P	206.6	M	271.1	365.5	M	376.9	P	362.4	P	340.7	P	268.7	M	278.5	P	Cluster Incl AW124626:UI-M-BH2.1-apw-b-07-0-UI.s1 Mus musculus cDNA, 3 end /clone=UI-M-BH2.1-apw-b-07-0-UI /clone_end=3 /gb=AW124626 /gi=6100156 /ug=Mm.21399 /len=416 /STRA=for
93796_at	113.2	71.7	A	133.5	M	373	112.4	A	355.5	M	88.7	A	111.8	A	122.4	A	179.9	A	Cluster Incl AW123952:UI-M-BH2.3-aqc-d-05-0-UI.s1 Mus musculus cDNA, 3 end /clone=UI-M-BH2.3-aqc-d-05-0-UI /clone_end=3 /gb=AW123952 /gi=6099482 /ug=Mm.2140 /len=370 /STRA=for
93797_g_at	494.8	383.6	P	253.8	P	382.2	752.2	P	580.3	P	744.2	P	412	P	453.9	P	331.4	P	Cluster Incl AW123952:UI-M-BH2.3-aqc-d-05-0-UI.s1 Mus musculus cDNA, 3 end /clone=UI-M-BH2.3-aqc-d-05-0-UI /clone_end=3 /gb=AW123952 /gi=6099482 /ug=Mm.2140 /len=370 /STRA=for
93798_at	739.1	1058.7	P	833.1	A	870.5	1087.1	P	1121	P	1295.8	P	906.1	P	741	P	674.1	P	Cluster Incl AI839988:UI-M-AH0-acs-e-11-0-UI.s1 Mus musculus cDNA, 3 end /clone=UI-M-AH0-acs-e-11-0-UI /clone_end=3 /gb=AI839988 /gi=5474201 /ug=Mm.2140 /len=352 /STRA=for
93799_at	874.8	963	P	1217.4	P	1031.3	1126.7	P	1024.6	P	1105.7	P	836.4	P	1074.9	P	920.4	P	Cluster Incl AI845933:UI-M-AK1-aex-f-02-0-UI.s1 Mus musculus cDNA, 3 end /clone=UI-M-AK1-aex-f-02-0-UI /clone_end=3 /gb=AI845933 /gi=5489839 /ug=Mm.21407 /len=325 /STRA=for
93800_f_at	4558.2	4336.9	P	2290.4	P	2698.9	4670.7	P	4157.4	P	3757.4	P	3217.5	P	6310.9	P	5528.2	P	Cluster Incl AB013607:Mus musculus mRNA for c29, complete cds /cds=(21,1367) /gb=AB013607 /gi=3868801 /ug=Mm.21408 /len=1539 /STRA=for
93801_at	4872.4	4534.2	P	1843.9	P	2964.3	5217.1	P	4721.3	P	4202.2	P	3379.5	P	5896.1	P	4587.9	P	Cluster Incl AA763275:vv89d02.r1 Mus musculus cDNA, 5 end /clone=IMAGE-1229571 /clone_end=5 /gb=AA763275 /gi=2813022 /ug=Mm.21408 /len=357 /STRA=for
93802_at	-8.7	-24.1	A	-19.7	A	-30	-28	A	39.2	P	41.6	A	23.4	A	13	A	15.8	A	Cluster Incl AA815890:vp74c08.r1 Mus musculus cDNA, 5 end /clone=IMAGE-1082414 /clone_end=5 /gb=AA815890 /gi=2885486 /ug=Mm.21409 /len=185 /STRA=for
93803_at	204.6	350.6	P	259.9	P	368.9	295.1	P	331.4	P	276.1	A	392	P	339.1	P	381.8	P	Cluster Incl AB007139:Mus musculus Psme3 gene for PA28 gamma subunit, complete cds /cds=(119,883) /gb=AB007139 /gi=3219287 /ug=Mm.2141 /len=2555 /STRA=for
93804_at	84.8	39.4	A	55.5	A	104.9	117.7	A	137.4	A	79.7	A	68.2	A	100.8	A	107.4	A	Cluster Incl AI854156:UI-M-BH0-ajw-h-06-0-UI.s1 Mus musculus cDNA, 3 end /clone=UI-M-BH0-ajw-h-06-0-UI /clone_end=3 /gb=AI854156 /gi=5498062 /ug=Mm.21420 /len=517 /STRA=for
93805_at	525.4	907.6	P	530.3	P	576.1	370	P	660.4	P	533.2	P	832.8	P	724.9	P	843.1	P	Cluster Incl AW121164:UI-M-BH2.3-aoh-g-12-0-UI.s1 Mus musculus cDNA, 3 end /clone=UI-M-BH2.3-aoh-g-12-0-UI /clone_end=3 /gb=AW121164 /gi=6096497 /ug=Mm.21444 /len=423 /STRA=for
93806_at	429.1	549.7	P	231	P	311.1	417.2	P	202	P	301.7	P	1060.2	P	457.3	P	627.7	P	Cluster Incl AI848671:UI-M-AH1-agv-e-02-0-UI.s1 Mus musculus cDNA, 3 end /clone=UI-M-AH1-agv-e-02-0-UI /clone_end=3 /gb=AI848671 /gi=5492577 /ug=Mm.21446 /len=385 /STRA=for
93807_at	22.1	-22.5	A	5.3	A	10.1	64.5	A	77.3	A	85	A	0.6	A	107.7	A	-32.2	A	Cluster Incl AW122507:UI-M-BH2.2-aou-h-12-0-UI.s1 Mus musculus cDNA, 3 end /clone=UI-M-BH2.2-aou-h-12-0-UI /clone_end=3 /gb=AW122507 /gi=6098031 /ug=Mm.21450 /len=236 /STRA=for
93808_at	204.3	242.9	P	184	A	229.7	296.2	A	208.9	A	202.5	A	210.7	M	185.8	A	224.3	P	Cluster Incl D26123:Carbonyl reductase 2 /cds=(36,770) /gb=D26123 /gi=440371 /ug=Mm.21454 /len=984 /STRA=for
93809_at	1085.2	1083	P	1131.9	P	1191.6	975.5	P	1162	P	1172.4	P	972.6	P	1161.7	P	1068.8	P	Cluster Incl U41736:Ancient ubiquitous protein /cds=(60,1292) /gb=U41736 /gi=1517821 /ug=Mm.2146 /len=1499 /STRA=for
93810_at	1986.1	2518.2	P	1887.8	P	2521.9	2225.3	P	2709.4	P	3253.9	P	2209.8	P	3489.3	P	2696.2	P	Cluster Incl X68378:Cathepsin D /cds=(0,1232) /gb=X68378 /gi=50302 /ug=Mm.2147 /len=1233 /STRA=for
93811_at	236	200.1	A	198.3	A	157.1	201	A	152.9	A	173.5	A	140.7	A	177.2	A	185.2	A	Cluster Incl AW122914:UI-M-BH2.1-apa-f-12-0-UI.s1 Mus musculus cDNA, 3 end /clone=UI-M-BH2.1-apa-f-12-0-UI /clone_end=3 /gb=AW122914 /gi=6098444 /ug=Mm.21473 /len=303 /STRA=for
93812_at	749.6	1015	P	1031.5	P	984.3	387.4	P	513	P	393.8	P	713.8	P	1023.7	P	1007	P	Cluster Incl U53455:Mus musculus chloride ion current inducer protein (CLCI) mRNA, partial cds /cds=(0,710) /gb=U53455 /gi=1399647 /ug=Mm.21482 /len=711 /STRA=for
93813_f_at	-68.3	-101.4	M	-31	M	-129.7	-212.4	P	-37.9	P	-90.3	A	63.6	P	-59.6	P	-130.8	P	Cluster Incl AI120170:uh83h06.r1 Mus musculus cDNA, 5 end /clone=IMAGE-1764347 /clone_end=5 /gb=AI120170 /gi=3520494 /ug=Mm.21490 /len=434 /STRA=for
93814_r_at	1175.7	845.6	A	1101.4	A	827.7	1013.6	A	861.3	A	902.5	P	726	A	796.2	P	855.5	A	Cluster Incl AI120170:uh83h06.r1 Mus musculus cDNA, 5 end /clone=IMAGE-1764347 /clone_end=5 /gb=AI120170 /gi=3520494 /ug=Mm.21490 /len=434 /STRA=for
93815_at	1297.6	1593.7	P	1481.3	P	1516.1	1560.2	P	1688.7	P	1355.5	P	1538.7	P	1709.6	P	1785.9	P	Cluster Incl AI839425:UI-M-AN0-aco-e-06-0-UI.s1 Mus musculus cDNA, 3 end /clone=UI-M-AN0-aco-e-06-0-UI /clone_end=3 /gb=AI839425 /gi=5473638 /ug=Mm.21501 /len=402 /STRA=for
93816_at	-126.4	-167.4	A	-265.5	A	-188.7	-560.9	A	-208.9	A	-303.5	A	-179.6	A	-377.2	A	-113	A	Cluster Incl AW260308:um76d02.x1 Mus musculus cDNA, 3 end /clone=IMAGE-2301123 /clone_end=3 /gb=AW260308 /gi=6633289 /ug=Mm.21503 /len=569 /STRA=for
93817_at	-147	-249.4	A	-145.5	A	24.4	79.1	A	200.5	A	-222.6	A	67.4	A	18.5	A	188.6	A	Cluster Incl AB025218:Mus musculus mRNA for Sid394p, complete cds /cds=(33,638) /gb=AB025218 /gi=5931556 /ug=Mm.21507 /len=677 /STRA=for
93818_g_at	1044.7	1865.1	P	1353.4	P	2358.9	2186.8	P	2372.4	P	2216	P	1946.4	P	1440.5	P	2228.3	P	Cluster Incl AB025218:Mus musculus mRNA for Sid394p, complete cds /cds=(33,638) /gb=AB025218 /gi=5931556 /ug=Mm.21507 /len=677 /STRA=for
93819_at	2520.8	3411.9	P	2070.9	P	3241.1	2588.3	P	2915.3	P	2444.5	P	2939.2	P	1930.8	P	2426.4	P	Cluster Incl AI847269:UI-M-AI1-afq-h-06-0-UI.s1 Mus musculus cDNA, 3 end /clone=UI-M-AI1-afq-h-06-0-UI /clone_end=3 /gb=AI847269 /gi=5491175 /ug=Mm.21507 /len=287 /STRA=for
93820_at	1956.7	2543.6	P	1845.9	P	2214.6	1547	P	2104.6	P	1647.7	P	2211.7	P	2693.6	P	2353.2	P	Cluster Incl AF037371:Mus musculus cytochrome c oxidase subunit VIIa-L precursor (Cox7al) mRNA, nuclear gene encoding mitochondrial protein, complete cds /cds=(70,321) /gb=AF037371 /gi=2708817 /ug=Mm.2151 /len=461 /STRA=for
93821_at	419.6	198.2	P	358.8	P	258.6	264.2	P	260.9	A	324.6	P	229.3	P	344.4	P	259.8	P	Cluster Incl AW046101:UI-M-BH1-alf-b-06-0-UI.s1 Mus musculus cDNA, 3 end /clone=UI-M-BH1-alf-b-06-0-UI /clone_end=3 /gb=AW046101 /gi=5906630 /ug=Mm.21514 /len=261 /STRA=rev
93822_at	1803.6	1412.3	P	1878.2	P	1403.2	1675.5	P	1654.9	P	1611.9	P	1165.4	P	1977.5	P	2584.6	P	Cluster Incl X73331:M.musculus mRNA for ribosomal protein L37a /cds=(18,296) /gb=X73331 /gi=312413 /ug=Mm.21529 /len=349 /STRA=for
93823_at	166.1	271.2	P	177.3	P	214	163.2	P	224	P	152.5	P	206.3	P	222.9	P	281.4	P	Cluster Incl AI844864:UI-M-AH1-agx-d-05-0-UI.s1 Mus musculus cDNA, 3 end /clone=UI-M-AH1-agx-d-05-0-UI /clone_end=3 /gb=AI844864 /gi=5488735 /ug=Mm.21534 /len=527 /STRA=for
93824_at	554.1	428.2	A	525.1	A	212.5	418.5	A	339.2	A	372.4	A	336.6	A	305.7	A	486.1	A	Cluster Incl AI182073:ud75g03.x1 Mus musculus cDNA, 3 end /clone=IMAGE-1451764 /clone_end=3 /gb=AI182073 /gi=3732711 /ug=Mm.21539 /len=435 /STRA=for
93825_at	576.9	339.7	P	584.3	P	475.8	692.9	A	737.4	P	510.7	A	667	P	1176.3	P	784.7	A	Cluster Incl L38822:Max interacting protein 1 /cds=(107,793) /gb=L38822 /gi=790849 /ug=Mm.2154 /len=1005 /STRA=for
93826_at	988.4	1054	P	650.3	P	883.8	1043.5	P	1196.5	P	1145.4	P	1263.1	P	1074.1	P	1174.5	P	Cluster Incl AI956230:ul73a07.y1 Mus musculus cDNA, 5 end /clone=IMAGE-2136180 /clone_end=5 /gb=AI956230 /gi=5748967 /ug=Mm.21544 /len=513 /STRA=for
93827_at	216.5	183.4	A	293.7	A	182.8	107.2	A	141.4	A	73.2	A	147.9	A	60.7	A	75.3	A	Cluster Incl U24493:Mouse tryptophan-2,3-dioxygenase (TDO) mRNA, complete cds /cds=(22,1242) /gb=U24493 /gi=793930 /ug=Mm.21545 /len=1249 /STRA=for
93828_at	349.5	325.7	P	296	P	239.2	362.5	A	204.8	A	329.6	P	252.4	A	309.8	P	276.7	P	Cluster Incl AI848798:UI-M-AJ1-ahg-e-08-0-UI.s1 Mus musculus cDNA, 3 end /clone=UI-M-AJ1-ahg-e-08-0-UI /clone_end=3 /gb=AI848798 /gi=5492704 /ug=Mm.21549 /len=471 /STRA=for
93829_at	1675	1704.2	P	1204.3	P	1301.5	2657.6	P	2259.3	P	1611.1	P	1942.6	P	2070	P	2097.5	P	Cluster Incl AW107884:um18c08.x1 Mus musculus cDNA, 3 end /clone=IMAGE-2192654 /clone_end=3 /gb=AW107884 /gi=6078684 /ug=Mm.21556 /len=579 /STRA=for
93830_at	3288	3452	P	3427.3	P	3636.7	2952.1	P	2984	P	2664.8	P	2996	P	3545.9	P	3630.7	P	Cluster Incl AI851199:UI-M-BH0-ajx-e-10-0-UI.s1 Mus musculus cDNA, 3 end /clone=UI-M-BH0-ajx-e-10-0-UI /clone_end=3 /gb=AI851199 /gi=5495105 /ug=Mm.21559 /len=301 /STRA=for
93831_at	332.8	365.4	P	336.6	P	400.2	309.1	P	296.9	P	303.2	P	331.9	P	301.1	P	408.8	P	Cluster Incl AI316087:uk62h02.y1 Mus musculus cDNA, 5 end /clone=IMAGE-1973619 /clone_end=5 /gb=AI316087 /gi=4031354 /ug=Mm.21559 /len=512 /STRA=for
93832_at	679.1	710.4	P	307.5	P	300.1	1189.8	P	687.5	P	608.9	P	694.5	P	773	P	1005.6	P	Cluster Incl AI854541:UI-M-BH0-ajj-e-12-0-UI.s1 Mus musculus cDNA, 3 end /clone=UI-M-BH0-ajj-e-12-0-UI /clone_end=3 /gb=AI854541 /gi=5498447 /ug=Mm.21569 /len=395 /STRA=for
93833_s_at	360.9	446.3	P	557.4	P	501.1	425.4	P	475.6	P	476	P	613.6	P	549.3	P	641.9	P	Cluster Incl X05862:Mouse H2B and H2A histone genes (291A) /cds=(0,380) /gb=X05862 /gi=51302 /ug=Mm.21579 /len=381 /STRA=for
93834_at	-93.9	-80	A	-88.1	A	-75	-22.5	A	0.6	A	21	A	-34.5	A	-29.2	A	1.8	A	Cluster Incl M25487:Mus musculus histone H2b mRNA, 3 end /cds=(0,404) /gb=M25487 /gi=556309 /ug=Mm.21579 /len=555 /STRA=for
93835_at	341.6	377.9	P	231.3	P	291.3	123.6	A	110.3	P	156	P	327	P	214.6	P	258.8	P	Cluster Incl AI843222:UI-M-AK1-aet-g-05-0-UI.s1 Mus musculus cDNA, 3 end /clone=UI-M-AK1-aet-g-05-0-UI /clone_end=3 /gb=AI843222 /gi=5477435 /ug=Mm.21580 /len=373 /STRA=for
93836_at	458.7	275	P	290.3	P	272.8	360.1	P	306.1	P	526.3	P	360	P	324.2	A	237.2	P	Cluster Incl AF041054:Mus musculus E1B 19K/Bcl-2-binding protein homolog (Nip3) mRNA, nuclear gene encoding mitochondrial protein, complete cds /cds=(83,646) /gb=AF041054 /gi=2773344 /ug=Mm.2159 /len=1311 /STRA=for
93837_at	-48.9	106.1	A	124.3	A	86.2	73	A	-20.2	A	109.4	A	-6.8	A	160.7	A	124.7	A	Cluster Incl AI786089:uj58h09.y1 Mus musculus cDNA, 5 end /clone=IMAGE-1924193 /clone_end=5 /gb=AI786089 /gi=5333805 /ug=Mm.2160 /len=724 /STRA=for
93838_at	0.6	26.5	A	181.9	A	254.1	-16	A	92.2	A	-57.8	A	331.7	P	357.3	A	58.5	P	Cluster Incl AI846994:UI-M-AP1-agj-c-06-0-UI.s1 Mus musculus cDNA, 3 end /clone=UI-M-AP1-agj-c-06-0-UI /clone_end=3 /gb=AI846994 /gi=5490900 /ug=Mm.21600 /len=274 /STRA=for
93839_at	1292.8	1241.2	P	1038.2	P	1272.1	1057.6	P	914.2	P	797.8	P	1018.5	P	1249.3	P	1287.3	P	Cluster Incl AI854888:UI-M-BH0-akb-g-05-0-UI.s1 Mus musculus cDNA, 3 end /clone=UI-M-BH0-akb-g-05-0-UI /clone_end=3 /gb=AI854888 /gi=5498794 /ug=Mm.21606 /len=468 /STRA=for
93840_at	488	189.2	A	399.4	A	416.4	247.8	A	143.5	A	205.4	A	132.4	A	382	A	218.7	A	Cluster Incl AA655303:vq85e06.s1 Mus musculus cDNA, 5 end /clone=IMAGE-1109122 /clone_end=5 /gb=AA655303 /gi=2591457 /ug=Mm.2161 /len=292 /STRA=for
93841_at	564.9	608	P	543.6	P	657.2	670.7	P	541.7	P	575.6	P	637.4	P	666.4	P	635.7	P	Cluster Incl AW060249:UI-M-BH1-amv-e-10-0-UI.s1 Mus musculus cDNA, 3 end /clone=UI-M-BH1-amv-e-10-0-UI /clone_end=3 /gb=AW060249 /gi=6008040 /ug=Mm.21617 /len=553 /STRA=for
93842_at	9.2	148.6	P	359.2	P	659.5	38.7	M	273.5	P	321.9	P	352.2	P	-20	P	176.7	P	Cluster Incl AI196645:ui53d07.y1 Mus musculus cDNA, 5 end /clone=IMAGE-1886125 /clone_end=5 /gb=AI196645 /gi=3749251 /ug=Mm.21622 /len=1009 /STRA=for
93843_at	1344.6	1151.6	P	1233.3	P	1159.3	1123.8	P	1138.2	P	1195.7	P	904.2	P	853.3	P	872.2	P	Cluster Incl AI845580:UI-M-AQ1-adx-c-01-0-UI.s1 Mus musculus cDNA, 3 end /clone=UI-M-AQ1-adx-c-01-0-UI /clone_end=3 /gb=AI845580 /gi=5489486 /ug=Mm.21623 /len=245 /STRA=for
93844_at	3783.5	4848.2	P	3656.8	P	3848.9	3764	P	4852.8	P	5187.9	P	3808.5	P	5630.2	P	4062	P	Cluster Incl AW061302:UI-M-BH1-anw-c-09-0-UI.s1 Mus musculus cDNA, 3 end /clone=UI-M-BH1-anw-c-09-0-UI /clone_end=3 /gb=AW061302 /gi=6009053 /ug=Mm.21625 /len=321 /STRA=for
93845_at	-36.8	-18.9	A	-400.9	A	-145.4	-72.4	A	53.8	A	-94	A	-10.1	A	93	A	-83.7	A	Cluster Incl AI837318:UI-M-AK0-adf-b-11-0-UI.s1 Mus musculus cDNA, 3 end /clone=UI-M-AK0-adf-b-11-0-UI /clone_end=3 /gb=AI837318 /gi=5471531 /ug=Mm.21629 /len=403 /STRA=for
93966_at	1159.2	917.2	P	1003.5	P	1072.2	885.5	P	845.6	P	946.1	P	892.7	P	1021.6	P	678.9	P	Cluster Incl AI849706:UI-M-AL1-ahl-h-11-0-UI.s1 Mus musculus cDNA, 3 end /clone=UI-M-AL1-ahl-h-11-0-UI /clone_end=3 /gb=AI849706 /gi=5493612 /ug=Mm.21634 /len=217 /STRA=for
93967_at	906.6	894.1	P	912.6	P	748.7	726.2	P	682.2	P	680.5	P	790.7	P	1023.6	P	915.8	P	Cluster Incl AI850979:UI-M-BH0-akd-h-04-0-UI.s1 Mus musculus cDNA, 3 end /clone=UI-M-BH0-akd-h-04-0-UI /clone_end=3 /gb=AI850979 /gi=5494885 /ug=Mm.21645 /len=216 /STRA=for
93968_at	864.4	1133.5	P	733.6	P	841	905.1	P	1139.4	P	1023.9	P	1142.4	P	1038.6	P	1194.5	P	Cluster Incl AA870917:vq28a06.r1 Mus musculus cDNA, 5 end /clone=IMAGE-1095538 /clone_end=5 /gb=AA870917 /gi=2966362 /ug=Mm.21650 /len=454 /STRA=for
93969_at	108.1	-3.3	A	46.1	A	48	-7.7	A	83.2	A	67.6	A	58.7	A	-55.6	A	84.6	A	Cluster Incl AI854082:UI-M-BH0-ajw-a-07-0-UI.s1 Mus musculus cDNA, 3 end /clone=UI-M-BH0-ajw-a-07-0-UI /clone_end=3 /gb=AI854082 /gi=5497988 /ug=Mm.21652 /len=560 /STRA=for
93970_at	433.2	487.4	P	225.4	P	314.4	510.9	P	412.8	P	398.6	P	523.2	P	493.8	P	533.5	P	Cluster Incl AI843085:UI-M-AK1-aes-b-10-0-UI.s1 Mus musculus cDNA, 3 end /clone=UI-M-AK1-aes-b-10-0-UI /clone_end=3 /gb=AI843085 /gi=5477298 /ug=Mm.21659 /len=279 /STRA=for
93971_f_at	451.8	494.5	P	475.9	A	437.7	418.9	P	452.3	P	429	A	430.1	P	631	P	442.4	P	Cluster Incl AI838669:UI-M-AO0-aca-e-04-0-UI.s1 Mus musculus cDNA, 3 end /clone=UI-M-AO0-aca-e-04-0-UI /clone_end=3 /gb=AI838669 /gi=5472882 /ug=Mm.21667 /len=462 /STRA=for
93972_at	1862.5	2026.8	P	1759.1	P	1993.7	1419.5	P	1965	P	1979.9	P	1923.3	P	2137.3	P	1642.3	P	Cluster Incl AI837493:UI-M-AL0-abr-f-12-0-UI.s1 Mus musculus cDNA, 3 end /clone=UI-M-AL0-abr-f-12-0-UI /clone_end=3 /gb=AI837493 /gi=5471706 /ug=Mm.21669 /len=341 /STRA=for
93973_at	1271	1531.4	P	1133.1	P	1209.8	1083.4	P	1418.1	P	1412.2	P	1024.4	P	1490.7	P	1439.7	P	Cluster Incl AI854624:UI-M-BH0-ake-e-06-0-UI.s1 Mus musculus cDNA, 3 end /clone=UI-M-BH0-ake-e-06-0-UI /clone_end=3 /gb=AI854624 /gi=5498530 /ug=Mm.21671 /len=474 /STRA=for
93974_at	191.7	259.6	P	844.4	P	1190.4	394.9	P	584.9	P	493.9	P	283	P	279.7	P	301.6	P	Cluster Incl AW212475:uo89c05.x1 Mus musculus cDNA, 3 end /clone=IMAGE-2649704 /clone_end=3 /gb=AW212475 /gi=6518562 /ug=Mm.21679 /len=230 /STRA=for
93975_at	430.5	299.3	P	841.3	P	1400.8	589.8	P	604.9	P	784.2	P	383.2	P	166.6	P	276.7	P	Cluster Incl AI853531:UI-M-BH0-ajd-f-01-0-UI.s1 Mus musculus cDNA, 3 end /clone=UI-M-BH0-ajd-f-01-0-UI /clone_end=3 /gb=AI853531 /gi=5497437 /ug=Mm.21679 /len=425 /STRA=for
93976_at	652.5	776.9	P	449.8	P	686.5	943.9	P	782.1	P	715.9	P	918.9	P	672	P	750.2	P	Cluster Incl AI836686:UI-M-AP0-abh-h-07-0-UI.s1 Mus musculus cDNA, 3 end /clone=UI-M-AP0-abh-h-07-0-UI /clone_end=3 /gb=AI836686 /gi=5470899 /ug=Mm.21684 /len=371 /STRA=for
93977_at	-101	-384.2	A	-105.6	A	-108	-152.1	A	-104.5	A	-159.6	A	-111.2	A	-366.3	A	-389.1	A	Cluster Incl AI852161:UI-M-BH0-ajb-f-11-0-UI.s1 Mus musculus cDNA, 3 end /clone=UI-M-BH0-ajb-f-11-0-UI /clone_end=3 /gb=AI852161 /gi=5496067 /ug=Mm.21686 /len=402 /STRA=for
93978_at	-8.2	-19.2	A	-51.9	A	-46.6	-35.9	A	18.4	A	3.4	A	28.5	A	-5.9	A	-15.2	A	Cluster Incl AI853240:UI-M-BH0-ajl-a-04-0-UI.s1 Mus musculus cDNA, 3 end /clone=UI-M-BH0-ajl-a-04-0-UI /clone_end=3 /gb=AI853240 /gi=5497146 /ug=Mm.21686 /len=357 /STRA=for
93979_at	-37.8	3.4	A	-10.3	A	-12.8	-38.6	A	-4.2	A	15.1	A	32.4	P	8	A	22.1	A	Cluster Incl AI843342:UI-M-AQ1-adz-b-09-0-UI.s1 Mus musculus cDNA, 3 end /clone=UI-M-AQ1-adz-b-09-0-UI /clone_end=3 /gb=AI843342 /gi=5477555 /ug=Mm.21690 /len=317 /STRA=for
93980_at	152.8	194.7	P	99.8	P	135	162.6	P	188	P	162	P	186.5	P	229.7	P	201	P	Cluster Incl AW124520:UI-M-BH2.1-apo-f-11-0-UI.s1 Mus musculus cDNA, 3 end /clone=UI-M-BH2.1-apo-f-11-0-UI /clone_end=3 /gb=AW124520 /gi=6100050 /ug=Mm.21693 /len=511 /STRA=for
93981_at	153.3	331.3	P	294.9	A	200.2	522.7	P	462	A	757.8	P	287.3	A	792.4	P	682.3	P	Cluster Incl J03520:Plasminogen activator, tissue /cds=(93,1772) /gb=J03520 /gi=202109 /ug=Mm.21702 /len=2519 /STRA=for
93982_at	556	843.5	P	700.9	P	754.2	588.6	P	757.6	P	774	P	767.1	P	833.1	P	889.9	P	Cluster Incl AW122476:UI-M-BH2.2-aou-e-01-0-UI.s1 Mus musculus cDNA, 3 end /clone=UI-M-BH2.2-aou-e-01-0-UI /clone_end=3 /gb=AW122476 /gi=6097997 /ug=Mm.21707 /len=182 /STRA=for
93983_at	104.5	147.9	A	185	A	187.5	114.4	A	114.7	A	227.8	A	198.5	P	79.4	A	152.9	A	Cluster Incl AI846382:UI-M-AN1-afa-g-01-0-UI.s1 Mus musculus cDNA, 3 end /clone=UI-M-AN1-afa-g-01-0-UI /clone_end=3 /gb=AI846382 /gi=5490288 /ug=Mm.21707 /len=357 /STRA=for
93984_at	2875	3302.1	P	3536.6	P	3178.1	2677	P	2857	P	2878.4	P	2697.7	P	3569.6	P	3276.4	P	Cluster Incl AF002718:Mus musculus ATPase inhibitor (IF1) mRNA, complete cds /cds=(30,350) /gb=AF002718 /gi=2367440 /ug=Mm.2171 /len=509 /STRA=for
93985_at	-169.8	-65.2	A	21.7	A	5.1	-130.5	P	-60.2	P	17.4	A	46	P	-143.8	A	-108.2	A	Cluster Incl AW120868:UI-M-BH2.3-aoa-g-07-0-UI.s1 Mus musculus cDNA, 3 end /clone=UI-M-BH2.3-aoa-g-07-0-UI /clone_end=3 /gb=AW120868 /gi=6096201 /ug=Mm.21712 /len=284 /STRA=for
93986_at	556.9	634.4	P	559.8	P	628.3	550.7	P	568.4	P	595.8	P	739.8	P	541.1	P	646.6	P	Cluster Incl AA939576:vz51e01.r1 Mus musculus cDNA, 5 end /clone=IMAGE-1330008 /clone_end=5 /gb=AA939576 /gi=3100353 /ug=Mm.21714 /len=400 /STRA=for
93987_f_at	5843	5636.9	P	5377.8	P	5572.1	5858.6	P	5671.1	P	5729.8	P	4956.2	P	7092.2	P	6074.9	P	Cluster Incl AW121568:UI-M-BH2.2-aop-g-06-0-UI.s1 Mus musculus cDNA, 3 end /clone=UI-M-BH2.2-aop-g-06-0-UI /clone_end=3 /gb=AW121568 /gi=6096901 /ug=Mm.21724 /len=329 /STRA=for
93988_at	1468.9	1646.7	P	1441.9	P	1243.4	1104	P	1969.8	P	1744.7	P	1370.7	P	1685.5	P	1764.2	P	Cluster Incl AI836676:UI-M-AP0-abh-g-06-0-UI.s1 Mus musculus cDNA, 3 end /clone=UI-M-AP0-abh-g-06-0-UI /clone_end=3 /gb=AI836676 /gi=5470889 /ug=Mm.21728 /len=471 /STRA=for
93989_at	190.1	272.3	P	359.6	A	299.8	-15.6	A	-59.3	P	250	A	385.6	P	223	A	388.3	A	Cluster Incl AW122983:UI-M-BH2.1-apb-a-12-0-UI.s1 Mus musculus cDNA, 3 end /clone=UI-M-BH2.1-apb-a-12-0-UI /clone_end=3 /gb=AW122983 /gi=6098513 /ug=Mm.21739 /len=408 /STRA=for
93990_at	593.8	977.4	P	524.7	P	594.5	1208.1	P	846.1	P	509.4	P	2340.9	P	1068.4	P	1475.7	P	Cluster Incl Y14196:Mus musculus mRNA for heterogeneous nuclear ribonucleoprotein H /cds=(82,1431) /gb=Y14196 /gi=2253040 /ug=Mm.21740 /len=2181 /STRA=for
93991_at	5090.4	4859.4	P	4676.7	P	4298.8	4955.5	P	4821.2	P	5247.7	P	3890	P	5656.3	P	4631.7	P	Cluster Incl X07295:Malate dehydrogenase, mitochondrial /cds=(0,1016) /gb=X07295 /gi=50679 /ug=Mm.21743 /len=1017 /STRA=for
93992_at	11.9	323.4	P	162.6	P	211.6	66	A	67.7	P	199	P	344.9	P	214.9	P	342.5	P	Cluster Incl AW123342:UI-M-BH2.1-apf-d-04-0-UI.s1 Mus musculus cDNA, 3 end /clone=UI-M-BH2.1-apf-d-04-0-UI /clone_end=3 /gb=AW123342 /gi=6098872 /ug=Mm.21749 /len=405 /STRA=for
93993_at	333.7	522.5	P	511	P	464.4	404.5	P	568.8	P	549.5	P	496.5	P	450.4	P	573	P	Cluster Incl AI851062:UI-M-BH0-ajv-h-01-0-UI.s1 Mus musculus cDNA, 3 end /clone=UI-M-BH0-ajv-h-01-0-UI /clone_end=3 /gb=AI851062 /gi=5494968 /ug=Mm.21752 /len=400 /STRA=for
93994_at	200.1	576.2	P	94	P	433.5	247.8	P	459.6	P	268.4	P	549.1	P	273.1	P	411.9	P	Cluster Incl AW212131:uo82g04.x1 Mus musculus cDNA, 3 end /clone=IMAGE-2649078 /clone_end=3 /gb=AW212131 /gi=6518137 /ug=Mm.21754 /len=566 /STRA=for
93995_at	133.3	96.2	A	47.6	A	93.1	105.7	A	104.2	A	122.2	A	92.8	A	94.8	A	75.4	A	Cluster Incl Y08486:Synaptonemal complex protein 3 /cds=(0,53) /gb=Y08486 /gi=1619309 /ug=Mm.21754 /len=331 /STRA=for
93996_at	409.6	305.1	P	337.6	A	603.2	273.4	P	347.8	P	309.4	P	243.1	P	145.3	P	240.9	P	Cluster Incl X01026:Mouse mRNA fragment for repetitive element B2 /cds=(0,119) /gb=X01026 /gi=53957 /ug=Mm.21758 /len=354 /STRA=for
93997_at	535.2	512.4	P	581	P	454.4	360.6	P	484.8	P	482.6	P	590.1	P	526.8	P	528.1	P	Cluster Incl AI853475:UI-M-BH0-ajy-h-08-0-UI.s1 Mus musculus cDNA, 3 end /clone=UI-M-BH0-ajy-h-08-0-UI /clone_end=3 /gb=AI853475 /gi=5497381 /ug=Mm.21761 /len=472 /STRA=for
93998_at	-19.8	-16.8	A	28.4	A	7.7	-74.3	A	25.6	A	-7.8	A	35	A	-9.4	A	6.7	A	Cluster Incl AW046006:UI-M-BH1-alc-e-12-0-UI.s1 Mus musculus cDNA, 3 end /clone=UI-M-BH1-alc-e-12-0-UI /clone_end=3 /gb=AW046006 /gi=5906535 /ug=Mm.21762 /len=631 /STRA=for
93999_at	1386.5	1921.2	P	1346.2	P	1517.1	1391.5	P	1654.2	P	1526.4	P	1920.1	P	2164.4	P	2015.5	P	Cluster Incl AW060597:UI-M-BH1-anq-d-09-0-UI.s1 Mus musculus cDNA, 3 end /clone=UI-M-BH1-anq-d-09-0-UI /clone_end=3 /gb=AW060597 /gi=6008348 /ug=Mm.21764 /len=224 /STRA=for
94000_at	379.6	518.3	P	311.5	A	377	329.3	P	259.9	A	339.6	A	375.7	P	457.2	P	379.4	A	Cluster Incl X07698:Mouse mRNA for CD8 molecule Ly-3 chain /cds=(49,690) /gb=X07698 /gi=52954 /ug=Mm.21764 /len=1111 /STRA=for
94001_at	672.9	1366.2	P	647.5	P	834.3	986.5	P	1365.5	P	1047.5	P	1194.6	P	1491.1	P	1587.6	P	Cluster Incl U65735:Mus musculus elav G homolog (MelG) mRNA, complete cds /cds=(0,980) /gb=U65735 /gi=1655900 /ug=Mm.21766 /len=981 /STRA=for
94002_at	488.8	590.4	P	524.6	P	592.5	625.6	P	576	P	570.6	P	741.5	P	375.8	P	653.7	P	Cluster Incl AI849838:UI-M-AL1-aho-d-08-0-UI.s1 Mus musculus cDNA, 3 end /clone=UI-M-AL1-aho-d-08-0-UI /clone_end=3 /gb=AI849838 /gi=5493737 /ug=Mm.21771 /len=417 /STRA=for
94003_at	848.9	988.8	P	771.5	P	1048.5	894.5	P	1044.6	P	767.3	P	1356	P	861.1	P	888.1	P	Cluster Incl AI848510:UI-M-AP1-agf-d-06-0-UI.s2 Mus musculus cDNA, 3 end /clone=UI-M-AP1-agf-d-06-0-UI /clone_end=3 /gb=AI848510 /gi=5492416 /ug=Mm.21773 /len=420 /STRA=for
94004_at	477.4	767	P	530.8	P	538.4	629.7	P	785	P	478.2	P	644.9	P	687.5	P	649.3	P	Cluster Incl Z19543:M.musculus h2-calponin cDNA /cds=(102,1019) /gb=Z19543 /gi=51143 /ug=Mm.21776 /len=1821 /STRA=for
94005_at	293.5	336.2	P	324.1	P	433.4	274.1	P	334.1	P	355.8	P	415.2	P	444.8	P	352.3	P	Cluster Incl AI157548:ue55h05.r1 Mus musculus cDNA, 5 end /clone=IMAGE-1495065 /clone_end=5 /gb=AI157548 /gi=3686017 /ug=Mm.21780 /len=625 /STRA=for
94006_at	0.5	34	A	-5.6	A	-5.5	45.6	A	28.4	A	-1	A	65.5	A	-5.7	A	46.5	A	Cluster Incl AB007141:Mus musculus AZ2 mRNA, complete cds /cds=(278,1495) /gb=AB007141 /gi=6552348 /ug=Mm.2179 /len=2940 /STRA=for
94007_at	2927.9	4322.8	P	3309.6	P	3698.1	3356.5	P	3594	P	2971.5	P	3829.5	P	3350.5	P	3816.7	P	Cluster Incl AW122469:UI-M-BH2.2-aou-d-04-0-UI.s1 Mus musculus cDNA, 3 end /clone=UI-M-BH2.2-aou-d-04-0-UI /clone_end=3 /gb=AW122469 /gi=6097989 /ug=Mm.21802 /len=224 /STRA=for
94008_at	300.3	307.2	P	261.7	P	261.7	376.7	P	284.4	P	269.1	P	472.2	P	359.7	P	446	P	Cluster Incl AW045358:UI-M-BH1-ako-c-05-0-UI.s1 Mus musculus cDNA, 3 end /clone=UI-M-BH1-ako-c-05-0-UI /clone_end=3 /gb=AW045358 /gi=5905887 /ug=Mm.21811 /len=296 /STRA=for
94009_at	76.1	-10.8	P	-205.4	P	-14.9	13.5	P	9.1	P	92.8	P	47.5	P	34.9	A	145	P	Cluster Incl AI848888:UI-M-AJ1-ahb-g-12-0-UI.s1 Mus musculus cDNA, 3 end /clone=UI-M-AJ1-ahb-g-12-0-UI /clone_end=3 /gb=AI848888 /gi=5492794 /ug=Mm.21811 /len=365 /STRA=for
94010_g_at	81.7	79.3	A	79.8	A	95.2	76.2	A	48.5	A	16.2	A	87.7	P	5	A	56.2	A	Cluster Incl AI848888:UI-M-AJ1-ahb-g-12-0-UI.s1 Mus musculus cDNA, 3 end /clone=UI-M-AJ1-ahb-g-12-0-UI /clone_end=3 /gb=AI848888 /gi=5492794 /ug=Mm.21811 /len=365 /STRA=for
94011_at	1046.6	1537.2	P	926.9	P	999.7	2061.5	P	2122.9	P	2310.6	P	1749.9	P	1108.8	P	1423.8	P	Cluster Incl AI845182:UI-M-BG0-aht-a-11-0-UI.s1 Mus musculus cDNA, 3 end /clone=UI-M-BG0-aht-a-11-0-UI /clone_end=3 /gb=AI845182 /gi=5489088 /ug=Mm.21819 /len=325 /STRA=for
94012_at	361.8	692.7	A	533.3	A	488.6	604.7	A	490	A	547.6	A	665	P	533.4	A	694.3	M	Cluster Incl AI848685:UI-M-AH1-agv-f-06-0-UI.s1 Mus musculus cDNA, 3 end /clone=UI-M-AH1-agv-f-06-0-UI /clone_end=3 /gb=AI848685 /gi=5492591 /ug=Mm.21826 /len=520 /STRA=for
94013_at	65.4	84	A	166.7	A	141	67.8	A	88.9	A	64.5	A	44.1	A	75.5	A	88.3	A	Cluster Incl AI593999:vo46d01.y1 Mus musculus cDNA, 5 end /clone=IMAGE-1052929 /clone_end=5 /gb=AI593999 /gi=4603047 /ug=Mm.21835 /len=205 /STRA=for
94014_at	825.5	965.8	P	571.8	P	762.7	939.2	P	1008.1	P	692.6	P	1250.2	P	1067.5	P	1005.6	P	Cluster Incl AA760073:vv69b08.r1 Mus musculus cDNA, 5 end /clone=IMAGE-1227639 /clone_end=5 /gb=AA760073 /gi=2807867 /ug=Mm.2184 /len=404 /STRA=for
94015_at	214.2	292.6	P	361.7	P	297.5	222.8	P	420.4	P	349.5	P	341.2	P	408.7	M	358.4	P	Cluster Incl AW060447:UI-M-BH1-anj-f-02-0-UI.s1 Mus musculus cDNA, 3 end /clone=UI-M-BH1-anj-f-02-0-UI /clone_end=3 /gb=AW060447 /gi=6008198 /ug=Mm.2184 /len=460 /STRA=for
94016_at	236.6	279.9	A	291	A	165.8	72.6	A	339.7	A	288.8	A	284.4	A	250.9	A	326.8	A	Cluster Incl AW124905:UI-M-BH2.1-apu-e-04-0-UI.s1 Mus musculus cDNA, 3 end /clone=UI-M-BH2.1-apu-e-04-0-UI /clone_end=3 /gb=AW124905 /gi=6100435 /ug=Mm.21840 /len=389 /STRA=for
94017_s_at	3532.3	4981.9	P	4876	P	5271.5	4149.2	P	4736.8	P	4494.5	P	4606.3	P	5565.9	P	5198	P	Cluster Incl X98511:M.musculus PR264 gene /cds=(0,365) /gb=X98511 /gi=1405746 /ug=Mm.21841 /len=366 /STRA=for
94018_at	2447.5	1503.2	P	1920.6	P	1898.7	1849.9	P	1864	P	1780	P	1959.2	P	1293.8	P	1586.7	P	Cluster Incl AW120725:UI-M-BH2.3-any-a-12-0-UI.s1 Mus musculus cDNA, 3 end /clone=UI-M-BH2.3-any-a-12-0-UI /clone_end=3 /gb=AW120725 /gi=6096058 /ug=Mm.21846 /len=227 /STRA=for
94019_at	550	867	P	514.5	P	735.5	870.1	P	787.1	P	753.3	P	1136.8	P	786.7	P	855.3	P	Cluster Incl AI852534:UI-M-BH0-aiw-e-03-0-UI.s1 Mus musculus cDNA, 3 end /clone=UI-M-BH0-aiw-e-03-0-UI /clone_end=3 /gb=AI852534 /gi=5496440 /ug=Mm.21848 /len=265 /STRA=for
94020_at	215.7	254.1	P	167.8	P	191.9	164.6	P	218.9	P	132.8	A	184	P	188.3	A	182.3	A	Cluster Incl Y17808:Mus musculus mRNA for A6 related protein /cds=(17,1066) /gb=Y17808 /gi=4468631 /ug=Mm.21852 /len=1435 /STRA=for
94021_at	934.1	252.3	A	911	A	606.8	901.3	P	733.4	P	626.8	A	437	P	769.2	A	609.6	A	Cluster Incl AW048336:UI-M-BH1-akk-c-09-0-UI.s1 Mus musculus cDNA, 3 end /clone=UI-M-BH1-akk-c-09-0-UI /clone_end=3 /gb=AW048336 /gi=5908865 /ug=Mm.21854 /len=464 /STRA=for
94022_at	2298.2	1535.9	P	1775.9	P	1435.6	1636.7	P	1374.9	P	1983.6	P	1301.3	P	1920.3	P	1269.8	P	Cluster Incl AI844754:UI-M-AL1-ahq-e-04-0-UI.s1 Mus musculus cDNA, 3 end /clone=UI-M-AL1-ahq-e-04-0-UI /clone_end=3 /gb=AI844754 /gi=5488660 /ug=Mm.21859 /len=290 /STRA=for
94023_at	330.4	206.6	M	363.3	A	219.8	238.9	P	210.2	P	219	P	191.5	P	183.9	M	213.8	A	Cluster Incl D83999:Mus musculus mRNA for the third largest RNA polymerase II subunit, complete cds /cds=(27,854) /gb=D83999 /gi=1850788 /ug=Mm.2186 /len=1183 /STRA=for
94024_at	1587.1	1063.3	P	1648.1	P	1075.9	1445.1	P	1016.5	P	1350.1	P	886	P	1109.5	P	1135.6	P	Cluster Incl AA671429:vn81g12.r1 Mus musculus cDNA, 5 end /clone=IMAGE-1038406 /clone_end=5 /gb=AA671429 /gi=2643508 /ug=Mm.21873 /len=464 /STRA=for
94025_at	847.3	1886.8	P	842	P	1045.4	1015.4	P	1766	P	1470.9	P	1406.6	P	2007.5	P	1571.7	P	Cluster Incl AW045339:UI-M-BH1-ako-a-09-0-UI.s1 Mus musculus cDNA, 3 end /clone=UI-M-BH1-ako-a-09-0-UI /clone_end=3 /gb=AW045339 /gi=5905868 /ug=Mm.21874 /len=430 /STRA=for
94026_at	-57.2	-2.1	A	82.4	A	78.5	87.7	A	57.6	A	75.9	A	45.8	A	87.4	A	93	A	Cluster Incl J00612:Pro-opiomelanocortin-alpha /cds=(0,707) /gb=J00612 /gi=471979 /ug=Mm.21878 /len=708 /STRA=for
94027_at	-49.5	38.7	A	20.3	A	-133.7	-8	A	59.4	A	74.7	A	-10	A	-15.5	A	55.3	A	Cluster Incl AA815831:vp70h06.r1 Mus musculus cDNA, 5 end /clone=IMAGE-1082075 /clone_end=5 /gb=AA815831 /gi=2885427 /ug=Mm.21882 /len=373 /STRA=rev
94028_f_at	-167.2	-78.3	A	-134.1	A	-81.1	-86.1	A	-9.9	A	38.5	A	-50	A	-128.4	A	20	A	Cluster Incl AI642245:vn72g05.y1 Mus musculus cDNA, 5 end /clone=IMAGE-1037528 /clone_end=5 /gb=AI642245 /gi=4720720 /ug=Mm.21882 /len=385 /STRA=rev
94029_at	634.4	517.8	A	672.8	A	563	761.9	A	555.4	A	594.7	A	451.5	A	539.7	A	568.8	A	Cluster Incl AA422224:vf16f07.s1 Mus musculus cDNA, 5 end /clone=IMAGE-835909 /clone_end=5 /gb=AA422224 /gi=2101057 /ug=Mm.21899 /len=166 /STRA=for
94030_at	286.9	321	P	188.5	P	232.8	269.4	P	273.1	P	207.3	P	319.6	P	335	P	283.2	P	Cluster Incl AI853431:UI-M-BH0-ajy-c-06-0-UI.s1 Mus musculus cDNA, 3 end /clone=UI-M-BH0-ajy-c-06-0-UI /clone_end=3 /gb=AI853431 /gi=5497337 /ug=Mm.21901 /len=250 /STRA=for
94031_at	1507.5	1618.6	P	1320.4	P	1498.3	1498.2	P	1150	P	1180.5	P	1457	P	1216.8	P	1391.1	P	Cluster Incl X95403:M.musculus mRNA for GTP-binding protein /cds=(207,845) /gb=X95403 /gi=1177546 /ug=Mm.21905 /len=1008 /STRA=for
94032_at	1219.8	1335.5	P	1544.8	P	1535.2	754.8	P	988.3	P	936.1	P	987.7	P	1271.8	P	1347.9	P	Cluster Incl AI845103:UI-M-BG0-ahs-a-01-0-UI.s1 Mus musculus cDNA, 3 end /clone=UI-M-BG0-ahs-a-01-0-UI /clone_end=3 /gb=AI845103 /gi=5489009 /ug=Mm.21905 /len=309 /STRA=for
94033_at	495.3	376.4	A	457.3	P	388.9	556.5	A	340.5	A	400.2	P	354.5	A	468.2	P	391.8	A	Cluster Incl D86604:Mouse mRNA for Bach protein 2, complete cds /cds=(408,2558) /gb=D86604 /gi=1695695 /ug=Mm.21908 /len=4991 /STRA=for
94034_at	434.2	452.3	P	283.3	P	344.5	463.6	P	569.1	P	471.3	P	481.5	P	656.6	P	612.8	P	Cluster Incl AI839882:UI-M-AH0-acw-b-11-0-UI.s1 Mus musculus cDNA, 3 end /clone=UI-M-AH0-acw-b-11-0-UI /clone_end=3 /gb=AI839882 /gi=5474095 /ug=Mm.21911 /len=353 /STRA=for
94035_at	-242.7	-285.4	A	-262.4	A	-252.1	-282.8	A	-221.5	A	-237.7	A	-215.4	A	-255.6	A	-197.6	A	Cluster Incl AI849961:UI-M-BG0-aib-a-05-0-UI.s1 Mus musculus cDNA, 3 end /clone=UI-M-BG0-aib-a-05-0-UI /clone_end=3 /gb=AI849961 /gi=5493867 /ug=Mm.21915 /len=463 /STRA=for
94036_at	87.9	428.6	A	321.7	A	393.4	198.5	A	343.2	M	299.9	P	281.5	A	108.9	A	275.6	A	Cluster Incl AI844806:UI-M-AH1-agx-b-02-0-UI.s1 Mus musculus cDNA, 3 end /clone=UI-M-AH1-agx-b-02-0-UI /clone_end=3 /gb=AI844806 /gi=5488712 /ug=Mm.21921 /len=404 /STRA=for
94037_at	170.4	198.4	A	117	A	119.5	230.9	A	349.7	P	426.5	A	392.3	A	29.4	A	225.2	A	Cluster Incl X04573:Elastase 2 /cds=(21,836) /gb=X04573 /gi=50825 /ug=Mm.21925 /len=912 /STRA=for
94038_at	1787.6	1858.4	P	1639	P	1711.1	1060.1	P	1467.1	P	1402.5	P	1330.9	P	1591.9	P	1554.2	P	Cluster Incl AA675468:vr72c04.s1 Mus musculus cDNA, 5 end /clone=IMAGE-1134246 /clone_end=5 /gb=AA675468 /gi=2652705 /ug=Mm.21932 /len=540 /STRA=for
94039_at	107.8	53.5	A	103.8	A	74.5	95.2	A	59.4	A	137.2	A	66.8	A	49.9	A	115.1	A	Cluster Incl AW046100:UI-M-BH1-alf-b-04-0-UI.s1 Mus musculus cDNA, 3 end /clone=UI-M-BH1-alf-b-04-0-UI /clone_end=3 /gb=AW046100 /gi=5906629 /ug=Mm.21938 /len=199 /STRA=for
94040_at	1839.1	3427.9	P	2867	P	2763.5	2188.9	P	3492.1	P	2659.3	P	3159.3	P	2773	P	3773.2	P	Cluster Incl D73368:House mouse; Musculus domesticus adult thymus mRNA for Mer protein, complete cds /cds=(41,355) /gb=D73368 /gi=1620873 /ug=Mm.21952 /len=754 /STRA=for
94041_at	835.7	1006.3	P	826.4	P	1029.3	1020.7	P	995.5	P	937.2	P	1355.5	P	797.5	P	965.8	P	Cluster Incl AI840643:UI-M-AM0-adq-g-08-0-UI.s1 Mus musculus cDNA, 3 end /clone=UI-M-AM0-adq-g-08-0-UI /clone_end=3 /gb=AI840643 /gi=5474851 /ug=Mm.21953 /len=517 /STRA=for
94042_f_at	5167.8	5488.6	P	5414.7	P	5387.6	5524.1	P	5207.8	P	5014.4	P	4703.5	P	6057.9	P	5561.8	P	Cluster Incl AI843937:UI-M-AP1-agh-b-10-0-UI.s1 Mus musculus cDNA, 3 end /clone=UI-M-AP1-agh-b-10-0-UI /clone_end=3 /gb=AI843937 /gi=5478150 /ug=Mm.21955 /len=356 /STRA=for
94043_at	654.4	590.3	P	633.7	P	717.1	668.5	P	715.3	P	734.4	P	739.7	P	715.9	P	645.3	P	Cluster Incl AB031290:Mus musculus mRNA for C7-1 protein, complete cds /cds=(0,1391) /gb=AB031290 /gi=5771446 /ug=Mm.21961 /len=1524 /STRA=for
94044_at	507.3	418.5	P	298.1	P	262.4	584.9	P	438.3	P	472	P	418.7	P	557.9	P	523	P	Cluster Incl AA692708:vr54d07.s1 Mus musculus cDNA, 5 end /clone=IMAGE-1124461 /clone_end=5 /gb=AA692708 /gi=2693646 /ug=Mm.21964 /len=170 /STRA=for
94045_at	190.5	117.6	A	98.4	A	152.1	182.3	A	91.6	A	163.2	A	57.1	A	-22	A	90.5	A	Cluster Incl X68680:M.musculus AMBP mRNA for alpha-1-microglobulin/bikunin precursor /cds=(49,1098) /gb=X68680 /gi=311702 /ug=Mm.2197 /len=1180 /STRA=for
94046_at	667.2	712.2	M	818.4	P	691.7	676.7	A	575.6	P	746.8	P	562.7	P	705.4	P	693.3	P	Cluster Incl U05247:C-src tyrosine kinase /cds=(0,1352) /gb=U05247 /gi=452471 /ug=Mm.21974 /len=1779 /STRA=for
94047_at	801.1	806.4	P	875.6	P	995.7	790.6	P	776.1	P	864.7	P	814.1	P	977.2	P	750.2	P	Cluster Incl AW122935:UI-M-BH2.1-apa-h-12-0-UI.s1 Mus musculus cDNA, 3 end /clone=UI-M-BH2.1-apa-h-12-0-UI /clone_end=3 /gb=AW122935 /gi=6098465 /ug=Mm.21976 /len=365 /STRA=for
94048_at	699.9	699.1	P	864.6	P	683.9	534.7	P	628.8	P	665.6	P	540.9	P	793.3	P	484.7	P	Cluster Incl AW120683:UI-M-BH2.3-anz-c-06-0-UI.s1 Mus musculus cDNA, 3 end /clone=UI-M-BH2.3-anz-c-06-0-UI /clone_end=3 /gb=AW120683 /gi=6095981 /ug=Mm.21981 /len=420 /STRA=for
94049_at	14.3	-118.5	A	-100.7	A	-84.8	-159.9	A	-30.6	A	-134.1	A	-28	A	76.8	A	7.6	A	Cluster Incl AF033381:Mus musculus betaine homocysteine methyl transferase (BHMT) mRNA, complete cds /cds=(5,1228) /gb=AF033381 /gi=2645803 /ug=Mm.21983 /len=1229 /STRA=for
94050_at	-70.8	-72.9	A	-60.3	A	-42.1	-74.8	A	-31.3	A	45.7	A	-24.4	A	-59.2	A	-4	A	Cluster Incl AI841543:UI-M-AP0-abn-a-10-0-UI.s1 Mus musculus cDNA, 3 end /clone=UI-M-AP0-abn-a-10-0-UI /clone_end=3 /gb=AI841543 /gi=5475756 /ug=Mm.21985 /len=339 /STRA=for
94051_at	139.1	236.7	A	-34.7	A	201.9	244	A	51.1	A	206	A	147.4	A	206.8	A	179.1	A	Cluster Incl AF031525:Mus musculus Del1 minor splice variant (Del1) mRNA, complete cds /cds=(549,1214) /gb=AF031525 /gi=2623895 /ug=Mm.21985 /len=2308 /STRA=rev
94052_at	1270.9	1050.4	P	1343.1	P	1179	1153.5	P	1079.5	P	938.2	P	1005.8	P	1051.5	P	1033.6	P	Cluster Incl AB013360:Mus musculus mRNA for DPM2, complete cds /cds=(24,278) /gb=AB013360 /gi=3790360 /ug=Mm.22001 /len=279 /STRA=for
94053_at	-17.1	-21.3	A	-246.7	A	-8.9	-150.8	A	-197.3	A	-12.3	A	1.6	A	23.5	A	-7.7	A	Cluster Incl AI853843:UI-M-BH0-ajr-d-02-0-UI.s1 Mus musculus cDNA, 3 end /clone=UI-M-BH0-ajr-d-02-0-UI /clone_end=3 /gb=AI853843 /gi=5497749 /ug=Mm.22021 /len=570 /STRA=for
94054_at	644.1	781.5	P	905.7	P	875.8	1180.1	P	1156.1	P	1214.3	P	1087.4	P	779.3	P	941.3	P	Cluster Incl AI841808:UI-M-AN0-acl-h-05-0-UI.s1 Mus musculus cDNA, 3 end /clone=UI-M-AN0-acl-h-05-0-UI /clone_end=3 /gb=AI841808 /gi=5476021 /ug=Mm.22024 /len=173 /STRA=for
94055_at	58.1	41.2	A	73.7	M	124	94.7	A	89.9	P	55.3	A	74.3	P	62.1	A	31.2	A	Cluster Incl U03184:Cortactin /cds=(130,1770) /gb=U03184 /gi=414990 /ug=Mm.22024 /len=1867 /STRA=for
94056_at	2311.3	4155.9	P	1953.6	P	4904.5	4272.8	P	3944.8	P	2927	P	3197.9	P	6472.1	P	3928.4	P	Cluster Incl M21285:Stearoyl-coenzyme A desaturase 1 /cds=(0,1067) /gb=M21285 /gi=200949 /ug=Mm.22026 /len=1068 /STRA=for
94057_g_at	1115.6	2545.4	P	932.2	P	3641.9	2225.3	P	2193.1	P	1502.8	P	1857.9	P	6759.1	P	2428.9	P	Cluster Incl M21285:Stearoyl-coenzyme A desaturase 1 /cds=(0,1067) /gb=M21285 /gi=200949 /ug=Mm.22026 /len=1068 /STRA=for
94058_r_at	12.9	36.7	A	76.2	A	5.1	44.7	A	48.8	A	0.7	A	68.7	A	131.4	A	33.8	A	Cluster Incl AW047819:UI-M-BH1-als-b-02-0-UI.s1 Mus musculus cDNA, 3 end /clone=UI-M-BH1-als-b-02-0-UI /clone_end=3 /gb=AW047819 /gi=5908348 /ug=Mm.22026 /len=129 /STRA=for
94059_at	1116.5	1540	P	1201.7	P	1093.5	482.7	P	1069.4	P	576.5	P	1149.7	P	423	P	1060.1	P	Cluster Incl AI852524:UI-M-BH0-aiw-d-04-0-UI.s1 Mus musculus cDNA, 3 end /clone=UI-M-BH0-aiw-d-04-0-UI /clone_end=3 /gb=AI852524 /gi=5496430 /ug=Mm.22029 /len=382 /STRA=for
94060_at	543.3	500.2	P	641.6	P	787.6	528	P	646.9	P	562.9	P	546.8	P	518.8	P	459.2	P	Cluster Incl AI852623:UI-M-BH0-aiu-e-12-0-UI.s1 Mus musculus cDNA, 3 end /clone=UI-M-BH0-aiu-e-12-0-UI /clone_end=3 /gb=AI852623 /gi=5496529 /ug=Mm.22044 /len=416 /STRA=for
94061_at	906.6	2286.1	P	835.3	P	1526.9	95	P	881	P	364.1	P	1433.3	P	847.7	P	1231.8	P	Cluster Incl M13018:Cysteine rich intestinal protein /cds=(61,294) /gb=M13018 /gi=192725 /ug=Mm.22049 /len=404 /STRA=for
94062_at	2482.9	3435.6	P	2762.7	P	2966.1	1807.1	P	2596.2	P	2662.3	P	2711.7	P	2618.2	P	3230.7	P	Cluster Incl AI847609:UI-M-AP1-agg-c-11-0-UI.s1 Mus musculus cDNA, 3 end /clone=UI-M-AP1-agg-c-11-0-UI /clone_end=3 /gb=AI847609 /gi=5491515 /ug=Mm.2206 /len=356 /STRA=for
94063_at	801.1	441.1	P	1006.3	P	537.5	559	P	366.5	A	573.4	P	463.4	P	519.1	P	376.8	P	Cluster Incl X85991:M.musculus mRNA for semaphorin B /cds=(65,2347) /gb=X85991 /gi=854325 /ug=Mm.22061 /len=3046 /STRA=for
94064_at	184.2	282.4	P	366.4	P	313.8	472.7	P	270.7	P	503	P	237.6	A	625.2	P	361.2	A	Cluster Incl U05343:Mus musculus Balb/c zinc finger protein PZF (Pzf) mRNA, complete cds /cds=(137,1504) /gb=U05343 /gi=453375 /ug=Mm.22066 /len=1514 /STRA=for
94065_at	-3.9	24.8	A	22.3	A	59.4	21.4	A	32.3	A	41.2	A	64	A	23.2	A	23.8	A	Cluster Incl AW122753:UI-M-BH2.2-aot-g-08-0-UI.s1 Mus musculus cDNA, 3 end /clone=UI-M-BH2.2-aot-g-08-0-UI /clone_end=3 /gb=AW122753 /gi=6098283 /ug=Mm.22073 /len=488 /STRA=for
94066_at	535.6	364.8	P	434.4	P	421.9	364.4	P	379.1	P	455.7	P	445.7	P	283.6	A	338.5	P	Cluster Incl AW123517:UI-M-BH2.1-aqb-c-09-0-UI.s1 Mus musculus cDNA, 3 end /clone=UI-M-BH2.1-aqb-c-09-0-UI /clone_end=3 /gb=AW123517 /gi=6099047 /ug=Mm.22086 /len=244 /STRA=for
94067_at	294.6	259.6	P	335.8	A	336	250.9	A	284.2	A	191.4	A	204.9	A	255.7	A	254	A	Cluster Incl AW212399:uo86f02.x1 Mus musculus cDNA, 3 end /clone=IMAGE-2649435 /clone_end=3 /gb=AW212399 /gi=6518454 /ug=Mm.22087 /len=563 /STRA=for
94068_at	3882.4	3432.6	P	3528.8	P	3472	3852.2	P	3450.7	P	4063	P	2680.6	P	4504.3	P	3740.6	P	Cluster Incl AW048899:UI-M-BH1-amf-h-03-0-UI.s1 Mus musculus cDNA, 3 end /clone=UI-M-BH1-amf-h-03-0-UI /clone_end=3 /gb=AW048899 /gi=5909428 /ug=Mm.22103 /len=481 /STRA=for
94069_r_at	-35.2	7.8	A	-50.4	A	-22.9	9	A	-3.4	A	-58.4	A	51.9	A	-40.2	A	2.6	A	Cluster Incl AW230066:up25b01.y1 Mus musculus cDNA, 5 end /clone=IMAGE-2655337 /clone_end=5 /gb=AW230066 /gi=6559362 /ug=Mm.22109 /len=213 /STRA=for
94070_at	-63.3	-116.9	A	-91.1	A	-102.2	-106.4	A	-70	A	-114.8	A	-70.5	A	-120.6	A	-87.1	A	Cluster Incl AW125571:UI-M-BH2.2-aqj-c-02-0-UI.s1 Mus musculus cDNA, 3 end /clone=UI-M-BH2.2-aqj-c-02-0-UI /clone_end=3 /gb=AW125571 /gi=6101101 /ug=Mm.22114 /len=333 /STRA=for
94071_at	61.6	230.3	P	197.6	P	232.5	254.8	P	234	P	262.3	P	326.4	P	294.6	P	320.6	P	Cluster Incl AI847904:UI-M-AI1-afl-a-09-0-UI.s1 Mus musculus cDNA, 3 end /clone=UI-M-AI1-afl-a-09-0-UI /clone_end=3 /gb=AI847904 /gi=5491810 /ug=Mm.22114 /len=350 /STRA=for
94072_g_at	1057.6	730	P	841.9	A	805.1	935.4	A	675.9	P	697	P	707.8	P	684	P	885.2	P	Cluster Incl AI847904:UI-M-AI1-afl-a-09-0-UI.s1 Mus musculus cDNA, 3 end /clone=UI-M-AI1-afl-a-09-0-UI /clone_end=3 /gb=AI847904 /gi=5491810 /ug=Mm.22114 /len=350 /STRA=for
94073_at	480.5	855.5	P	496.9	P	668.7	507.3	P	736.6	P	621.8	P	974.1	P	1120	P	934.4	P	Cluster Incl AI836182:UI-M-AQ0-aaj-h-11-0-UI.s2 Mus musculus cDNA, 3 end /clone=UI-M-AQ0-aaj-h-11-0-UI /clone_end=3 /gb=AI836182 /gi=5470395 /ug=Mm.22117 /len=542 /STRA=for
94074_at	205.1	139.8	A	234	A	123.5	381.8	A	118.6	A	128.4	A	104.2	A	106.5	A	159.6	A	Cluster Incl X60929:Murine Fc-gamma-RIII-alpha gene 5 flanking region and exons 1 and 2 /cds=(63,150) /gb=X60929 /gi=1835127 /ug=Mm.22119 /len=151 /STRA=for
94075_at	-79.3	-32.3	A	-103.5	A	-89.7	-134.3	A	-40.5	A	-74.3	A	-72.4	A	-74	A	-64.9	A	Cluster Incl Y14660:Mus musculus mRNA for fatty acid binding protein (L-FABP) /cds=(39,422) /gb=Y14660 /gi=2894516 /ug=Mm.22126 /len=492 /STRA=for
94076_i_at	612.7	1157.1	P	974.8	P	1115.7	730.8	P	1002.3	P	738.8	P	899	P	908.1	P	924.3	P	Cluster Incl D31717:Mouse MARib mRNA for ribophorin, complete cds /cds=(41,1864) /gb=D31717 /gi=1468960 /ug=Mm.22130 /len=2192 /STRA=for
94077_f_at	1357.7	1953	P	1799.2	P	1784.8	1287.8	P	1567.1	P	1534.2	P	1704.2	P	1975.2	P	1708.2	P	Cluster Incl D31717:Mouse MARib mRNA for ribophorin, complete cds /cds=(41,1864) /gb=D31717 /gi=1468960 /ug=Mm.22130 /len=2192 /STRA=for
94078_at	2538.1	3050.8	P	2407.8	P	2263.5	2168.5	P	2728.7	P	2703.2	P	2769.9	P	2736	P	2509.2	P	Cluster Incl AW046239:UI-M-BH1-ala-b-12-0-UI.s1 Mus musculus cDNA, 3 end /clone=UI-M-BH1-ala-b-12-0-UI /clone_end=3 /gb=AW046239 /gi=5906768 /ug=Mm.22138 /len=363 /STRA=for
94079_at	366.9	296.9	P	210.6	P	212.1	185.2	P	89.2	P	166.1	P	194.4	P	128.5	A	156.5	P	Cluster Incl X61452:M.musculus mRNA for H5 clone /cds=(35,1471) /gb=X61452 /gi=51202 /ug=Mm.2214 /len=1649 /STRA=for
94080_at	216.3	244.2	P	113.4	A	146.4	78.1	P	226	P	172.3	P	213	P	112.7	A	215.9	P	Cluster Incl AI835718:UI-M-AI0-aan-c-10-0-UI.s1 Mus musculus cDNA, 3 end /clone=UI-M-AI0-aan-c-10-0-UI /clone_end=3 /gb=AI835718 /gi=5469931 /ug=Mm.22149 /len=348 /STRA=for
94081_at	110.3	325.2	P	249.9	P	329.5	326.7	P	253.3	P	284.4	P	574.7	P	219.6	P	309.1	P	Cluster Incl AW124390:UI-M-BH2.1-ape-c-03-0-UI.s1 Mus musculus cDNA, 3 end /clone=UI-M-BH2.1-ape-c-03-0-UI /clone_end=3 /gb=AW124390 /gi=6099920 /ug=Mm.22162 /len=217 /STRA=for
94082_at	28.5	23	A	209.9	A	-34.3	-37.4	A	-2.4	A	-19.5	A	-31.7	A	-80.5	A	-30.9	A	Cluster Incl AW125626:UI-M-BH2.2-aqj-h-02-0-UI.s1 Mus musculus cDNA, 3 end /clone=UI-M-BH2.2-aqj-h-02-0-UI /clone_end=3 /gb=AW125626 /gi=6101156 /ug=Mm.22171 /len=394 /STRA=for
94083_at	199.6	166.4	A	230.7	P	103.3	160.7	A	100.4	A	181.5	A	116	A	184.5	A	114	P	Cluster Incl AW122811:UI-M-BH2.1-aoz-b-02-0-UI.s1 Mus musculus cDNA, 3 end /clone=UI-M-BH2.1-aoz-b-02-0-UI /clone_end=3 /gb=AW122811 /gi=6098341 /ug=Mm.22179 /len=357 /STRA=for
94084_at	140	179.4	P	199	P	237.8	186.1	P	259.8	P	155.3	P	350.3	P	199.5	P	302.7	P	Cluster Incl AI842888:UI-M-AN1-afb-f-12-0-UI.s1 Mus musculus cDNA, 3 end /clone=UI-M-AN1-afb-f-12-0-UI /clone_end=3 /gb=AI842888 /gi=5477101 /ug=Mm.22192 /len=331 /STRA=for
94085_at	-110.5	3	A	-93.7	A	217.3	-98.3	A	542.6	P	-50.4	A	904.1	P	-33.5	A	60.4	A	Cluster Incl M34603:Mouse proteoglycan core protein mRNA, complete cds /cds=(42,500) /gb=M34603 /gi=200516 /ug=Mm.22194 /len=912 /STRA=for
94206_at	1273.2	1324.8	P	1327.4	P	1464.3	1023	P	1135.4	P	1423.4	P	1048.1	P	1646.5	P	1294.1	P	Cluster Incl AC002397:Mouse chromosome 6 BAC-284H12 (Research Genetics mouse BAC library) complete sequence /cds=(108,488) /gb=AC002397 /gi=3287367 /ug=Mm.22195 /len=568 /STRA=for
94207_at	-153.2	-133	A	-132.9	A	-110.2	-137.2	A	-71	A	-94.6	A	-20.8	A	77	A	-45.8	A	Cluster Incl AI842377:UI-M-AM1-agc-b-12-0-UI.s1 Mus musculus cDNA, 3 end /clone=UI-M-AM1-agc-b-12-0-UI /clone_end=3 /gb=AI842377 /gi=5476590 /ug=Mm.2220 /len=171 /STRA=for
94208_at	184.8	169.7	A	427	P	166.9	65.9	P	210.3	P	128.3	P	254.1	P	176	P	360	P	Cluster Incl AW045202:UI-M-BH1-alh-c-08-0-UI.s1 Mus musculus cDNA, 3 end /clone=UI-M-BH1-alh-c-08-0-UI /clone_end=3 /gb=AW045202 /gi=5905731 /ug=Mm.2220 /len=430 /STRA=for
94209_g_at	357.7	551.6	P	599.2	P	592.7	547.5	P	572.1	P	501.4	P	617.9	P	547.4	P	693.1	P	Cluster Incl AW045202:UI-M-BH1-alh-c-08-0-UI.s1 Mus musculus cDNA, 3 end /clone=UI-M-BH1-alh-c-08-0-UI /clone_end=3 /gb=AW045202 /gi=5905731 /ug=Mm.2220 /len=430 /STRA=for
94210_at	1556.1	1485.8	P	1327.9	P	1523	1152.5	P	1412.4	P	1335.8	P	1231.3	P	1692.6	P	1327.8	P	Cluster Incl AW121333:UI-M-BH2.2-aom-b-04-0-UI.s1 Mus musculus cDNA, 3 end /clone=UI-M-BH2.2-aom-b-04-0-UI /clone_end=3 /gb=AW121333 /gi=6096666 /ug=Mm.22201 /len=494 /STRA=for
94211_at	246.3	258	P	524.1	P	298.9	484.2	A	268.9	A	289.7	A	226.9	P	380.5	P	515.4	P	Cluster Incl AA959180:ua07g06.r1 Mus musculus cDNA, 5 end /clone=IMAGE-1346074 /clone_end=5 /gb=AA959180 /gi=3124373 /ug=Mm.22214 /len=347 /STRA=for
94212_at	357.5	155.1	A	246	P	194.6	296.4	A	200.6	M	226.8	M	233.3	A	225.9	A	287.7	A	Cluster Incl AI843911:UI-M-AK1-aeu-h-02-0-UI.s1 Mus musculus cDNA, 3 end /clone=UI-M-AK1-aeu-h-02-0-UI /clone_end=3 /gb=AI843911 /gi=5478124 /ug=Mm.22216 /len=289 /STRA=for
94213_at	149	143	A	138.9	A	157.2	172.1	A	142.9	A	101.9	A	126.6	A	102.4	A	167.1	A	Cluster Incl U39302:Protease (prosome, macropain) 26S subunit, ATPase 1 /cds=(8,1330) /gb=U39302 /gi=1066066 /ug=Mm.2222 /len=1503 /STRA=for
94214_at	494	209.5	P	208.1	P	123.3	280.3	P	260.5	P	190.6	P	215.4	P	244	P	247.4	P	Cluster Incl X14961:Fatty acid binding protein heart 1 /cds=(21,422) /gb=X14961 /gi=51266 /ug=Mm.22220 /len=658 /STRA=for
94215_at	75.4	20.5	A	19.9	A	44	38.2	A	37.5	A	57.2	A	55.8	A	53.3	A	57.5	A	Cluster Incl AW050185:UI-M-BH1-amw-b-08-0-UI.s1 Mus musculus cDNA, 3 end /clone=UI-M-BH1-amw-b-08-0-UI /clone_end=3 /gb=AW050185 /gi=5910714 /ug=Mm.22225 /len=329 /STRA=for
94216_at	1244.6	2278.5	P	2371.3	P	2089.8	1287.5	P	1614.9	P	1327.2	P	1692.6	P	1205.8	P	1832.9	P	Cluster Incl AW121091:UI-M-BH2.3-aof-h-07-0-UI.s1 Mus musculus cDNA, 3 end /clone=UI-M-BH2.3-aof-h-07-0-UI /clone_end=3 /gb=AW121091 /gi=6096424 /ug=Mm.22227 /len=214 /STRA=for
94217_f_at	267.5	349.6	P	355.3	P	415.1	307.6	A	295.5	P	288.1	P	269.7	P	335.9	P	392.2	P	Cluster Incl AC002397:Mouse chromosome 6 BAC-284H12 (Research Genetics mouse BAC library) complete sequence /cds=(198,998) /gb=AC002397 /gi=3287367 /ug=Mm.22228 /len=1155 /STRA=for
94218_at	449.8	370.3	P	234.1	P	354.2	349.2	P	441.3	P	336.7	P	387.9	P	586.7	P	433.5	P	Cluster Incl M20130:Mouse t complex polypeptide 1 (Tcp-1-a) mRNA, 3 end /cds=(0,714) /gb=M20130 /gi=201722 /ug=Mm.2223 /len=863 /STRA=for
94219_at	1236.1	1806.4	P	1442.1	P	1647.1	1545.1	P	1911.5	P	1540.4	P	1304.8	P	1969	P	1688.3	P	Cluster Incl AI853269:UI-M-BH0-ajl-c-11-0-UI.s1 Mus musculus cDNA, 3 end /clone=UI-M-BH0-ajl-c-11-0-UI /clone_end=3 /gb=AI853269 /gi=5497175 /ug=Mm.22233 /len=375 /STRA=for
94220_at	95.3	134.6	A	139.9	A	133.3	72.3	A	112.1	A	60.1	A	157.5	A	119.1	A	138.2	A	Cluster Incl AI836226:UI-M-AP0-abg-b-06-0-UI.s1 Mus musculus cDNA, 3 end /clone=UI-M-AP0-abg-b-06-0-UI /clone_end=3 /gb=AI836226 /gi=5470439 /ug=Mm.22240 /len=165 /STRA=for
94221_at	145.9	198.2	A	-118.1	A	-118.1	-264.2	A	-124.5	A	59.6	A	-52.9	A	-66.9	A	92.6	A	Cluster Incl AI835917:UI-M-AI0-aao-b-09-0-UI.s1 Mus musculus cDNA, 3 end /clone=UI-M-AI0-aao-b-09-0-UI /clone_end=3 /gb=AI835917 /gi=5470130 /ug=Mm.22244 /len=578 /STRA=for
94222_at	615	753.3	P	636.4	A	675.7	766.8	P	708.7	M	838.6	P	650.4	P	786.2	P	784.6	P	Cluster Incl AI838737:UI-M-AO0-acf-d-01-0-UI.s1 Mus musculus cDNA, 3 end /clone=UI-M-AO0-acf-d-01-0-UI /clone_end=3 /gb=AI838737 /gi=5472950 /ug=Mm.22248 /len=399 /STRA=for
94223_at	1735.4	1863.1	P	1924	P	1863.8	2046.9	P	1462.8	P	1676.2	P	1727	P	1859.4	P	1714.3	P	Cluster Incl AJ010045:Mus musculus mRNA for Rho guanine nucleotide-exchange factor, splice variant NET1A /cds=(159,1784) /gb=AJ010045 /gi=4138206 /ug=Mm.22261 /len=3290 /STRA=for
94224_s_at	12.5	25.3	P	-11.5	A	50.3	393.4	P	689.3	P	571.4	P	685	P	-44.3	A	204.5	P	Cluster Incl M74123:Mus musculus (strain C57Bl/6) mRNA sequence /cds=UNKNOWN /gb=M74123 /gi=198867 /ug=Mm.22262 /len=1623 /STRA=for
94225_at	551.8	555.8	P	505.3	P	597.5	497.7	P	514.5	P	338	P	560.7	P	567.3	P	592.5	P	Cluster Incl AI844679:UI-M-AL1-ahr-f-03-0-UI.s1 Mus musculus cDNA, 3 end /clone=UI-M-AL1-ahr-f-03-0-UI /clone_end=3 /gb=AI844679 /gi=5488585 /ug=Mm.22264 /len=475 /STRA=for
94226_at	404.5	458.5	A	489.3	A	531.3	426.5	P	373.1	M	457.2	P	395.8	P	378	A	332.1	A	Cluster Incl AW048306:UI-M-BH1-aly-h-06-0-UI.s1 Mus musculus cDNA, 3 end /clone=UI-M-BH1-aly-h-06-0-UI /clone_end=3 /gb=AW048306 /gi=5908835 /ug=Mm.22266 /len=223 /STRA=for
94227_at	172.2	-80	A	-386.3	A	-196.4	508.4	A	229.1	A	96.5	A	66.4	A	24.2	A	695.2	M	Cluster Incl M27685:Mus musculus ultra high sulfur keratin gene, complete cds /cds=(0,560) /gb=M27685 /gi=341749 /ug=Mm.22266 /len=561 /STRA=rev
94228_at	360.3	560.2	P	202.5	P	199	428.6	P	323.5	P	223.3	P	585.8	P	572.3	P	630.9	P	Cluster Incl AW123788:UI-M-BH2.1-apm-d-07-0-UI.s1 Mus musculus cDNA, 3 end /clone=UI-M-BH2.1-apm-d-07-0-UI /clone_end=3 /gb=AW123788 /gi=6099318 /ug=Mm.22269 /len=174 /STRA=rev
94229_at	830.4	710.9	P	809.7	P	862	649.9	P	599.2	P	698.9	P	551	P	754.6	P	688.1	P	Cluster Incl AW124489:UI-M-BH2.1-apo-a-01-0-UI.s1 Mus musculus cDNA, 3 end /clone=UI-M-BH2.1-apo-a-01-0-UI /clone_end=3 /gb=AW124489 /gi=6099984 /ug=Mm.22281 /len=513 /STRA=for
94230_at	270.9	261.2	P	287.4	P	175.7	63.6	A	249.7	A	152.8	P	242.2	A	441.2	A	195.4	M	Cluster Incl AI846493:UI-M-AN1-aff-b-11-0-UI.s1 Mus musculus cDNA, 3 end /clone=UI-M-AN1-aff-b-11-0-UI /clone_end=3 /gb=AI846493 /gi=5490399 /ug=Mm.22284 /len=319 /STRA=for
94231_at	586	313.7	A	320.7	A	466.1	856.2	A	341.6	A	755.1	A	461.4	A	498.9	A	280.8	A	Cluster Incl M64403:Cyclin D1 /cds=(187,1074) /gb=M64403 /gi=192877 /ug=Mm.22288 /len=1075 /STRA=for
94232_at	1722.6	1234.5	P	1169.4	P	1129.6	1754.6	P	1369	P	1349.2	P	1192.7	P	1776.8	P	1533	P	Cluster Incl AI849928:UI-M-BG0-ahz-e-10-0-UI.s1 Mus musculus cDNA, 3 end /clone=UI-M-BG0-ahz-e-10-0-UI /clone_end=3 /gb=AI849928 /gi=5493834 /ug=Mm.22288 /len=482 /STRA=for
94233_at	364	355.6	P	290.8	P	338.6	370.8	P	227.4	P	242.4	P	308.7	P	246.5	P	295.7	P	Cluster Incl AW048642:UI-M-BH1-amd-d-06-0-UI.s1 Mus musculus cDNA, 3 end /clone=UI-M-BH1-amd-d-06-0-UI /clone_end=3 /gb=AW048642 /gi=5909171 /ug=Mm.22294 /len=480 /STRA=for
94234_at	176.7	242.6	A	296.8	A	149.6	134	A	172.2	A	145.5	A	108.6	A	161	A	77	A	Cluster Incl AA681747:vr45h06.s1 Mus musculus cDNA, 5 end /clone=IMAGE-1123643 /clone_end=5 /gb=AA681747 /gi=2663887 /ug=Mm.22314 /len=412 /STRA=for
94235_at	33.9	54.1	P	118.8	P	65.6	102.1	A	33.4	A	115.9	P	66.5	P	10.3	A	74.6	A	Cluster Incl AW050034:UI-M-BH1-amm-b-10-0-UI.s1 Mus musculus cDNA, 3 end /clone=UI-M-BH1-amm-b-10-0-UI /clone_end=3 /gb=AW050034 /gi=5910563 /ug=Mm.22327 /len=531 /STRA=for
94236_at	2320.6	1949.9	P	2702.3	P	2468.7	2008.6	P	1739.3	P	1910.2	P	2115.6	P	1965.4	P	1848.5	P	Cluster Incl AI838152:UI-M-AL0-abw-e-06-0-UI.s1 Mus musculus cDNA, 3 end /clone=UI-M-AL0-abw-e-06-0-UI /clone_end=3 /gb=AI838152 /gi=5472365 /ug=Mm.22330 /len=451 /STRA=for
94237_at	262.9	690.8	P	405.6	P	426	423.2	P	583.3	P	563.3	P	398.9	P	536.9	P	673.5	P	Cluster Incl AI846708:UI-M-AN1-afi-g-08-0-UI.s1 Mus musculus cDNA, 3 end /clone=UI-M-AN1-afi-g-08-0-UI /clone_end=3 /gb=AI846708 /gi=5490614 /ug=Mm.22333 /len=342 /STRA=for
94238_at	315.2	228	P	298.8	P	377.5	230.2	P	160.4	P	217.7	P	268.5	P	189.8	P	190.3	P	Cluster Incl AW228316:up21f09.y1 Mus musculus cDNA, 5 end /clone=IMAGE-2655017 /clone_end=5 /gb=AW228316 /gi=6557612 /ug=Mm.22345 /len=193 /STRA=for
94239_at	43.9	115.2	P	36.2	A	64.2	184.5	P	54.6	A	22.2	A	253.4	P	176.7	P	233.6	P	Cluster Incl Y08701:M.musculus mRNA for Pinin protein /cds=(18,2195) /gb=Y08701 /gi=2570048 /ug=Mm.22347 /len=2813 /STRA=for
94240_i_at	3536	2605.6	A	3098.3	A	2813.4	3309.1	A	2808.2	A	3501.1	A	2118.1	A	3976.3	A	3055	A	Cluster Incl L08651:Mus musculus large ribosomal subunit protein mRNA, complete cds /cds=(27,509) /gb=L08651 /gi=404765 /ug=Mm.2235 /len=640 /STRA=for
94241_at	215.8	191.3	P	255.5	P	207.2	260.8	P	192.6	P	278.9	P	267.8	P	328.2	P	162.3	P	Cluster Incl AI837229:UI-M-AK0-ade-e-06-0-UI.s1 Mus musculus cDNA, 3 end /clone=UI-M-AK0-ade-e-06-0-UI /clone_end=3 /gb=AI837229 /gi=5471482 /ug=Mm.2235 /len=492 /STRA=for
94242_at	1039.3	1398.6	P	1126.9	P	1195.8	1466.4	P	1520.6	P	1043.6	P	1722.7	P	1274	P	1451.9	P	Cluster Incl AA881309:vx11d11.r1 Mus musculus cDNA, 5 end /clone=IMAGE-1264149 /clone_end=5 /gb=AA881309 /gi=2990619 /ug=Mm.22354 /len=461 /STRA=for
94243_at	-313.8	14.6	A	-297	A	-195.3	9.2	A	-16.1	A	-220.6	A	82.8	P	-126.6	A	-127.6	A	Cluster Incl AI849588:UI-M-AH1-agr-e-03-0-UI.s1 Mus musculus cDNA, 3 end /clone=UI-M-AH1-agr-e-03-0-UI /clone_end=3 /gb=AI849588 /gi=5493494 /ug=Mm.22357 /len=287 /STRA=for
94244_at	1202	756.3	P	958.6	P	1034.6	787.1	P	839.5	P	800.2	P	697.1	P	684.1	P	717.8	P	Cluster Incl AW123807:UI-M-BH2.1-apm-f-02-0-UI.s1 Mus musculus cDNA, 3 end /clone=UI-M-BH2.1-apm-f-02-0-UI /clone_end=3 /gb=AW123807 /gi=6099337 /ug=Mm.22360 /len=226 /STRA=for
94245_at	259.2	287.9	P	259.4	P	150.7	257.6	P	260	P	241.8	P	333.7	P	152	P	238.6	P	Cluster Incl AW125865:UI-M-BH2.2-aqk-e-12-0-UI.s1 Mus musculus cDNA, 3 end /clone=UI-M-BH2.2-aqk-e-12-0-UI /clone_end=3 /gb=AW125865 /gi=6101395 /ug=Mm.22362 /len=178 /STRA=for
94246_at	489.9	789.9	P	1263.4	P	1784.4	931.5	P	938.8	P	1111.8	P	825.9	P	820	P	787.4	P	Cluster Incl J04103:E26 avian leukemia oncogene 2, 3 domain /cds=(137,1543) /gb=J04103 /gi=193193 /ug=Mm.22365 /len=1552 /STRA=for
94247_at	6557.3	5129.3	P	5719.9	P	5087.2	6005.7	P	5375.3	P	6145.7	P	3651.5	P	7087	P	5345	P	Cluster Incl AA600542:vm75a03.r1 Mus musculus cDNA, 5 end /clone=IMAGE-1004044 /clone_end=5 /gb=AA600542 /gi=2434167 /ug=Mm.22365 /len=140 /STRA=for
94248_at	1055.6	1044.6	P	1013.8	P	1018.9	970.6	P	902.9	P	813.6	P	884.4	P	860.6	P	552.1	P	Cluster Incl M62419:Mouse clathrin-associated protein (AP47) mRNA, complete cds /cds=(72,1343) /gb=M62419 /gi=191985 /ug=Mm.2237 /len=1966 /STRA=for
94249_at	394.3	548.5	P	561.8	P	663.7	677.8	P	685.5	P	562.6	P	552.4	P	610.6	P	538.6	P	Cluster Incl AW226968:um64d03.y1 Mus musculus cDNA, 5 end /clone=IMAGE-2286149 /clone_end=5 /gb=AW226968 /gi=6556264 /ug=Mm.22374 /len=425 /STRA=for
94250_at	505.9	538.6	P	209.5	P	249	664.6	P	327.7	P	355.7	P	1000.5	P	537.5	P	715.5	P	Cluster Incl U14172:Mus musculus p162 protein mRNA, complete cds /cds=(126,4160) /gb=U14172 /gi=1205975 /ug=Mm.2238 /len=5119 /STRA=for
94251_at	16	7.6	A	37.3	A	-9.6	20.5	A	26	A	-27.9	A	15.1	A	-48.3	A	-28.7	A	Cluster Incl AA981015:vx55c11.r1 Mus musculus cDNA, 5 end /clone=IMAGE-1279124 /clone_end=5 /gb=AA981015 /gi=3159551 /ug=Mm.22383 /len=343 /STRA=for
94252_at	2420.3	3672.1	P	3346.1	P	3629.8	1499.1	P	2519.5	P	2576.8	P	2479.7	P	3368.5	P	3676.4	P	Cluster Incl AJ006587:Mus musculus mRNA for translation initiation factor eIF2 gamma X /cds=(8,1426) /gb=AJ006587 /gi=3790183 /ug=Mm.22387 /len=1787 /STRA=for
94253_at	474.3	692.8	P	371.5	P	589.6	627.2	P	808.5	P	592.5	P	725.9	P	837.6	P	1013.4	P	Cluster Incl AW061243:UI-M-BH1-amj-c-11-0-UI.s2 Mus musculus cDNA, 3 end /clone=UI-M-BH1-amj-c-11-0-UI /clone_end=3 /gb=AW061243 /gi=6008994 /ug=Mm.22399 /len=430 /STRA=for
94254_at	1268	1207.1	P	1708.4	P	1610.7	1764.9	P	1669.6	P	1519.2	P	1119.8	P	1293.4	P	1458.7	P	Cluster Incl AI845237:UI-M-BG0-aht-g-09-0-UI.s1 Mus musculus cDNA, 3 end /clone=UI-M-BG0-aht-g-09-0-UI /clone_end=3 /gb=AI845237 /gi=5489143 /ug=Mm.22409 /len=255 /STRA=for
94255_g_at	1234.9	1322.1	P	2098.6	P	1829.3	1834.9	P	1746.8	P	1506.5	P	1099.5	P	1368.1	P	1281.6	P	Cluster Incl AI845237:UI-M-BG0-aht-g-09-0-UI.s1 Mus musculus cDNA, 3 end /clone=UI-M-BG0-aht-g-09-0-UI /clone_end=3 /gb=AI845237 /gi=5489143 /ug=Mm.22409 /len=255 /STRA=for
94256_at	1153.7	1468.9	P	1589.4	P	1875.3	1790.5	P	1740	P	1446.9	P	1248.6	P	1108.3	P	1387.4	P	Cluster Incl AI849533:UI-M-AH1-agt-h-01-0-UI.s1 Mus musculus cDNA, 3 end /clone=UI-M-AH1-agt-h-01-0-UI /clone_end=3 /gb=AI849533 /gi=5493439 /ug=Mm.22409 /len=360 /STRA=for
94257_at	304.2	299.2	P	202	P	335.4	442	P	366.4	P	269.8	P	276.2	P	189.4	P	387.6	P	Cluster Incl AI836117:UI-M-AQ0-aae-c-02-0-UI.s2 Mus musculus cDNA, 3 end /clone=UI-M-AQ0-aae-c-02-0-UI /clone_end=3 /gb=AI836117 /gi=5470325 /ug=Mm.2241 /len=289 /STRA=for
94258_at	1106.6	1602.2	P	1597.2	P	1571.6	1185.9	P	1787.4	P	1293.3	P	1388.6	P	1059.9	P	1391.5	P	Cluster Incl L07918:Mus musculus GDP-dissociation inhibitor mRNA, preferentially expressed in hematopoietic cells, complete cds /cds=(32,634) /gb=L07918 /gi=193461 /ug=Mm.2241 /len=1099 /STRA=rev
94259_at	647.2	1256.5	P	978.4	P	1090.7	958.4	P	1203.7	P	855.1	P	1126	P	1395.8	P	1349.6	P	Cluster Incl AB024935:Mus musculus Sid3177 mRNA, complete cds /cds=(111,593) /gb=AB024935 /gi=5931546 /ug=Mm.22421 /len=1510 /STRA=for
94260_at	551.3	520.9	P	358.2	M	483.3	986.4	P	920.1	P	688.5	P	662.2	P	617.2	A	554.3	A	Cluster Incl AI850352:UI-M-BG1-aig-a-08-0-UI.s1 Mus musculus cDNA, 3 end /clone=UI-M-BG1-aig-a-08-0-UI /clone_end=3 /gb=AI850352 /gi=5494258 /ug=Mm.22428 /len=420 /STRA=for
94261_at	2259.3	1701.9	P	2444.4	P	2339.3	2042.6	P	1856.8	P	2169.7	P	1874.1	P	1851	P	1860.2	P	Cluster Incl AI836625:UI-M-AP0-abh-a-12-0-UI.s1 Mus musculus cDNA, 3 end /clone=UI-M-AP0-abh-a-12-0-UI /clone_end=3 /gb=AI836625 /gi=5470838 /ug=Mm.22440 /len=218 /STRA=for
94262_at	121.5	192	A	357.6	M	262.5	262	A	217	A	158.2	A	267	A	184.2	A	169.7	A	Cluster Incl AI172920:uc11e05.r1 Mus musculus cDNA, 5 end /clone=IMAGE-1397696 /clone_end=5 /gb=AI172920 /gi=3720500 /ug=Mm.22440 /len=439 /STRA=for
94263_f_at	2216.7	2782.4	P	2488.9	P	2330.1	1995.5	P	2651.1	P	2132.8	P	2308.2	P	2583.3	P	2324	P	Cluster Incl D85570:Proteasome (prosome, macropain) subunit, beta type 7 /cds=(20,853) /gb=D85570 /gi=2547069 /ug=Mm.2246 /len=991 /STRA=for
94264_at	609.5	816.9	A	730.2	P	686.4	830.4	P	794.3	P	889.8	P	856	P	761	P	766.6	P	Cluster Incl AW122170:UI-M-BH2.2-aor-g-12-0-UI.s1 Mus musculus cDNA, 3 end /clone=UI-M-BH2.2-aor-g-12-0-UI /clone_end=3 /gb=AW122170 /gi=6097613 /ug=Mm.22467 /len=188 /STRA=for
94265_at	299.6	221.8	A	273.2	A	233.2	265.3	A	116.8	M	245	A	200.7	M	73.7	A	343.8	P	Cluster Incl AW124942:UI-M-BH2.1-apu-h-07-0-UI.s1 Mus musculus cDNA, 3 end /clone=UI-M-BH2.1-apu-h-07-0-UI /clone_end=3 /gb=AW124942 /gi=6100472 /ug=Mm.22467 /len=424 /STRA=for
94266_at	1531.8	2031.3	P	2441.9	P	2380.2	1217.8	P	1238	P	1450.7	P	1319	P	1726.7	P	1434.1	P	Cluster Incl AW121737:UI-M-BH2.3-aoe-b-10-0-UI.s1 Mus musculus cDNA, 3 end /clone=UI-M-BH2.3-aoe-b-10-0-UI /clone_end=3 /gb=AW121737 /gi=6097070 /ug=Mm.22469 /len=365 /STRA=for
94267_i_at	1042.2	1412.4	P	1256.1	P	1629.7	950	P	1223	P	1136.1	P	2049.7	P	1519	P	2042	P	Cluster Incl AW124386:UI-M-BH2.1-ape-b-11-0-UI.s1 Mus musculus cDNA, 3 end /clone=UI-M-BH2.1-ape-b-11-0-UI /clone_end=3 /gb=AW124386 /gi=6099916 /ug=Mm.22470 /len=121 /STRA=for
94268_f_at	1997.1	2481	P	2350	P	2530.7	1842.1	P	2076.6	P	2002.3	P	2508.4	P	2679.8	P	2389.9	P	Cluster Incl AW124386:UI-M-BH2.1-ape-b-11-0-UI.s1 Mus musculus cDNA, 3 end /clone=UI-M-BH2.1-ape-b-11-0-UI /clone_end=3 /gb=AW124386 /gi=6099916 /ug=Mm.22470 /len=121 /STRA=for
94269_at	3334.8	2972.9	P	2566.2	P	3058	2093.7	P	2935.6	P	3063.8	P	2252.9	P	2397.6	P	2441.4	P	Cluster Incl L40934:Mus musculus rab6/rab5-associated protein (rab6) mRNA, partial cds /cds=(0,307) /gb=L40934 /gi=722666 /ug=Mm.22473 /len=308 /STRA=for
94270_at	177.1	184.6	A	244.3	A	226.9	173.5	P	161.7	P	257.3	P	41.5	P	114	A	166.8	A	Cluster Incl M22832:Mus musculus cytokeratin (endoB) gene, complete cds /cds=(58,1329) /gb=M22832 /gi=340757 /ug=Mm.22479 /len=1373 /STRA=for
94271_at	-51.7	-21.1	A	-7.8	A	17	-6.9	A	-20.5	A	-31.8	A	-17.9	A	-12.1	A	-52.8	A	Cluster Incl U70017:Mus musculus cyclin D-interacting myb-like protein (Dmp1) mRNA, complete cds /cds=(247,2532) /gb=U70017 /gi=1654380 /ug=Mm.22480 /len=2903 /STRA=for
94272_g_at	147	375.4	A	535	A	424.2	334.3	A	259.3	P	311.6	M	304.7	P	267.5	M	203.2	P	Cluster Incl U70017:Mus musculus cyclin D-interacting myb-like protein (Dmp1) mRNA, complete cds /cds=(247,2532) /gb=U70017 /gi=1654380 /ug=Mm.22480 /len=2903 /STRA=for
94273_at	557.9	980.6	P	730.5	P	900.6	645	P	889.6	P	650.5	P	771.2	P	857	P	913.7	P	Cluster Incl AI849067:UI-M-AH1-agw-d-04-0-UI.s1 Mus musculus cDNA, 3 end /clone=UI-M-AH1-agw-d-04-0-UI /clone_end=3 /gb=AI849067 /gi=5492973 /ug=Mm.22485 /len=507 /STRA=for
94274_at	684.1	284.2	A	867.7	P	901.1	573.8	P	334.7	P	240	P	164.6	A	600.2	P	612.5	P	Cluster Incl AI837415:UI-M-AP0-abm-f-06-0-UI.s1 Mus musculus cDNA, 3 end /clone=UI-M-AP0-abm-f-06-0-UI /clone_end=3 /gb=AI837415 /gi=5471628 /ug=Mm.22491 /len=360 /STRA=for
94275_at	260.9	298.7	P	211.5	A	293.2	254.1	P	236.9	P	262.2	P	243.5	P	227	P	227	P	Cluster Incl U34691:Uroporphyrinogen decarboxylase /cds=(281,1384) /gb=U34691 /gi=1498642 /ug=Mm.22494 /len=1454 /STRA=for
94276_at	1060.9	1106.2	P	918.5	P	872	1547.6	P	1149.7	P	1080.7	P	704	P	1600	P	1173	P	Cluster Incl AF064635:Mus musculus putative steroid dehydrogenase (KIK-I) mRNA, complete cds /cds=(19,957) /gb=AF064635 /gi=3142701 /ug=Mm.22505 /len=978 /STRA=for
94277_at	375.3	326.3	P	364.1	P	259.8	248.7	M	239	P	258.4	P	309.8	P	357.8	P	373.1	P	Cluster Incl U66257:Mus musculus thrombospondin 3 and metaxin genes, exon 1, partial cds, and intergenic region /cds=(0,81) /gb=U66257 /gi=1575552 /ug=Mm.22508 /len=82 /STRA=for
94278_at	-286.6	-79.7	A	76.7	A	60.7	-212.5	A	238	P	-162.6	A	138	P	-139.8	A	-156.8	A	Cluster Incl D37837:Mouse mRNA for 65-kDa macrophage cytosolic protein, complete cds /cds=(36,1919) /gb=D37837 /gi=984635 /ug=Mm.22510 /len=2023 /STRA=for
94279_at	261.7	276	P	217.8	P	169.5	318.5	P	161.3	P	247.1	P	234.8	P	186.2	P	203	P	Cluster Incl AW125279:UI-M-BH2.1-apy-a-05-0-UI.s1 Mus musculus cDNA, 3 end /clone=UI-M-BH2.1-apy-a-05-0-UI /clone_end=3 /gb=AW125279 /gi=6100809 /ug=Mm.22514 /len=303 /STRA=for
94280_at	297.9	272.6	A	297.7	A	262.1	239.7	A	194.5	A	261.3	A	194.2	A	181.9	A	288.2	P	Cluster Incl AI843313:UI-M-AO1-aei-g-11-0-UI.s1 Mus musculus cDNA, 3 end /clone=UI-M-AO1-aei-g-11-0-UI /clone_end=3 /gb=AI843313 /gi=5477526 /ug=Mm.22515 /len=318 /STRA=for
94281_at	380.1	551.3	P	395.7	P	430.9	544.7	P	492.3	P	418.3	P	558.6	P	528.4	P	546.3	P	Cluster Incl AW125138:UI-M-BH2.1-apz-c-01-0-UI.s1 Mus musculus cDNA, 3 end /clone=UI-M-BH2.1-apz-c-01-0-UI /clone_end=3 /gb=AW125138 /gi=6100668 /ug=Mm.22533 /len=352 /STRA=for
94282_at	300.2	219.8	A	207.3	A	311.9	322.4	A	243.9	P	183.6	P	487	P	164.3	P	266.6	P	Cluster Incl AW124297:UI-M-BH2.1-apq-c-02-0-UI.s1 Mus musculus cDNA, 3 end /clone=UI-M-BH2.1-apq-c-02-0-UI /clone_end=3 /gb=AW124297 /gi=6099827 /ug=Mm.22547 /len=237 /STRA=for
94283_at	-187.7	-240.3	A	-232.6	A	-223.5	-214	A	-130.8	A	-108.2	A	-142.4	A	-222.8	A	-170.8	A	Cluster Incl AI854652:UI-M-BH0-ake-h-06-0-UI.s1 Mus musculus cDNA, 3 end /clone=UI-M-BH0-ake-h-06-0-UI /clone_end=3 /gb=AI854652 /gi=5498558 /ug=Mm.22559 /len=437 /STRA=for
94284_at	1124.8	1267.7	P	928.4	P	1022.2	973.3	P	892.4	P	1022.7	P	1057.3	P	945.2	P	1000.5	P	Cluster Incl AW122731:UI-M-BH2.2-aot-e-08-0-UI.s1 Mus musculus cDNA, 3 end /clone=UI-M-BH2.2-aot-e-08-0-UI /clone_end=3 /gb=AW122731 /gi=6098261 /ug=Mm.22560 /len=204 /STRA=for
94285_at	-143.7	-80.6	A	-248.1	A	-53.8	-92	A	-161.1	A	-146.5	A	-58	A	11.5	A	81.7	A	Cluster Incl X00958:Mouse mRNA for I-E(beta-b) gene /cds=(0,726) /gb=X00958 /gi=53083 /ug=Mm.22564 /len=1052 /STRA=for
94286_at	532.4	560.8	P	529.7	P	557.5	459.3	P	518.3	P	420.3	P	372.9	P	394.6	P	509.7	P	Cluster Incl AW050340:UI-M-BH1-ang-c-08-0-UI.s1 Mus musculus cDNA, 3 end /clone=UI-M-BH1-ang-c-08-0-UI /clone_end=3 /gb=AW050340 /gi=5910869 /ug=Mm.22565 /len=492 /STRA=for
94287_at	287.4	203.2	A	286.7	A	-171.6	239.6	A	-80	A	177.1	A	-84.6	A	-3.7	A	107.3	A	Cluster Incl X64713:M.musculus mRNA for cyclin B1 /cds=(75,1367) /gb=X64713 /gi=50616 /ug=Mm.22569 /len=2308 /STRA=for
94288_at	1257.8	303.6	A	1201.4	P	1291.5	802.6	A	1091.9	P	693.5	A	720.2	A	430.7	P	618.3	A	Cluster Incl J03482:Mouse histone H1 gene, complete cds /cds=(42,680) /gb=J03482 /gi=193847 /ug=Mm.22570 /len=725 /STRA=for
94289_r_at	1166.3	1239.1	P	1100.2	P	998.2	524.2	P	618.8	P	939.7	P	764.5	P	695.4	P	840.2	P	Cluster Incl AI851574:UI-M-BH0-aki-f-10-0-UI.s1 Mus musculus cDNA, 3 end /clone=UI-M-BH0-aki-f-10-0-UI /clone_end=3 /gb=AI851574 /gi=5495480 /ug=Mm.22575 /len=459 /STRA=for
94290_at	685.2	455.8	P	596	P	629.7	470.5	P	469.4	P	584.2	P	506.4	P	508	P	528.3	P	Cluster Incl AW124346:UI-M-BH2.1-apq-g-05-0-UI.s1 Mus musculus cDNA, 3 end /clone=UI-M-BH2.1-apq-g-05-0-UI /clone_end=3 /gb=AW124346 /gi=6099876 /ug=Mm.22577 /len=235 /STRA=for
94291_at	-28.2	36.6	A	-37.8	A	-32.6	-52.6	A	-75	A	-73.3	A	-70.5	A	-26.9	A	-75.2	A	Cluster Incl L04503:Mus musculus uteroglogin mRNA, complete cds /cds=(81,371) /gb=L04503 /gi=202313 /ug=Mm.2258 /len=496 /STRA=for
94292_at	488.9	793.1	P	731.4	P	830.9	779.3	P	752	P	799.3	P	779.8	P	707.3	P	769.5	P	Cluster Incl AF096285:Mus musculus serine-threonine kinase receptor-associated protein mRNA, complete cds /cds=(85,1140) /gb=AF096285 /gi=4063382 /ug=Mm.22584 /len=1630 /STRA=for
94293_at	-58.4	-30	A	-35.4	A	3.5	-105.4	A	-13.8	A	-13.7	A	-62.5	A	-142	A	-93.3	A	Cluster Incl AF100342:Mus musculus death effector domain-containing protein DEDPRO1 (Dedpro1) mRNA, complete cds /cds=(0,956) /gb=AF100342 /gi=4323552 /ug=Mm.22585 /len=957 /STRA=for
94294_at	795	1422.8	P	1230.5	P	1303.8	915.7	P	1003.7	P	718.4	P	1357.5	P	1743.9	P	1525.3	P	Cluster Incl X66032:M.musculus mRNA for cyclin B2 /cds=(101,1297) /gb=X66032 /gi=50612 /ug=Mm.22592 /len=1528 /STRA=for
94295_at	1688.7	1416	P	1299	P	1300.3	1275.8	P	1028.6	P	1315.7	P	1384	P	1856.9	P	1461.8	P	Cluster Incl AF017085:Mus musculus BAP-135 homolog (Diws1t) mRNA, complete cds /cds=(87,3023) /gb=AF017085 /gi=2653820 /ug=Mm.22593 /len=4091 /STRA=for
94296_s_at	365.7	227	P	241.2	P	274.1	305.4	P	261.6	P	197.4	P	240.5	P	288.3	P	369.1	P	Cluster Incl AF043220:Mus musculus TFII-I protein short form mRNA, alternatively spliced, complete cds /cds=(4,2880) /gb=AF043220 /gi=2895589 /ug=Mm.22593 /len=2936 /STRA=for
94297_at	864.9	571.1	P	986.8	P	878	642.9	P	608.4	P	878.4	P	403.8	P	222.8	P	176.1	P	Cluster Incl U16959:FK506 binding protein 5, 51 kDa /cds=(219,1589) /gb=U16959 /gi=915279 /ug=Mm.22595 /len=2285 /STRA=for
94298_at	224.6	285.1	P	221.2	P	397.5	211.5	A	407.5	P	319.2	P	346	P	330.1	P	201.4	A	Cluster Incl X53619:M.musculus P35B gene, exon 1 /cds=(0,815) /gb=X53619 /gi=53556 /ug=Mm.22596 /len=816 /STRA=for
94299_at	321.3	281.3	P	308	P	408.5	195.3	M	379.1	P	391.3	P	300.1	P	260.9	P	185.9	P	Cluster Incl AI839731:UI-M-AP0-abe-a-03-0-UI.s2 Mus musculus cDNA, 3 end /clone=UI-M-AP0-abe-a-03-0-UI /clone_end=3 /gb=AI839731 /gi=5473939 /ug=Mm.22597 /len=359 /STRA=for
94300_f_at	1282.3	1097.1	P	1383.6	P	1108.8	1237.6	P	1066.9	P	1330.6	P	1011.4	P	1089.9	P	932.8	P	Cluster Incl AI839497:UI-M-AN0-acn-b-04-0-UI.s1 Mus musculus cDNA, 3 end /clone=UI-M-AN0-acn-b-04-0-UI /clone_end=3 /gb=AI839497 /gi=5473710 /ug=Mm.22597 /len=385 /STRA=for
94301_at	737.4	1048.9	P	895.9	P	1097.6	558.2	P	784.3	P	685	P	874.6	P	615.2	P	899.1	P	Cluster Incl AI843269:UI-M-AO1-aei-c-08-0-UI.s1 Mus musculus cDNA, 3 end /clone=UI-M-AO1-aei-c-08-0-UI /clone_end=3 /gb=AI843269 /gi=5477482 /ug=Mm.22602 /len=310 /STRA=for
94302_at	1254.3	1169.2	P	1027	P	999.9	1061.6	P	1228.7	P	1511.6	P	1203.5	P	1243.9	P	1054.7	P	Cluster Incl AF013099:Mus musculus multiubiquitin-chain-binding protein (Mcb1) mRNA, complete cds /cds=(12,1142) /gb=AF013099 /gi=2293572 /ug=Mm.2261 /len=1252 /STRA=for
94303_at	922.3	1130.4	P	1279.5	P	1471.7	1033.3	P	995.7	P	888.6	P	1228.1	P	839.1	P	1169.7	P	Cluster Incl U11274:Mus musculus clone pmuAUF1-3 RNA-binding protein AUF1 mRNA, complete cds /cds=(142,951) /gb=U11274 /gi=508269 /ug=Mm.22617 /len=1322 /STRA=for
94304_at	1014	1365.3	P	888.3	P	1117.4	924.9	A	941.5	P	845	P	901.1	P	981.6	P	900.1	P	Cluster Incl X13460:Annexin VI, p68 /cds=(33,2054) /gb=X13460 /gi=53580 /ug=Mm.22619 /len=2402 /STRA=for
94305_at	4890.9	3889.2	P	4029.3	P	3778.2	5211.9	P	4587.2	P	5621.4	P	3537.1	P	5711.3	P	5280.8	P	Cluster Incl U03419:Mus musculus alpha-1 type I procollagen mRNA, partial cds /cds=(0,977) /gb=U03419 /gi=424103 /ug=Mm.22621 /len=1205 /STRA=for
94306_at	-497	-142.3	A	-436.9	A	-142.2	-468.8	A	-378.5	A	-57.6	A	-112.8	A	-342.8	A	-399.8	A	Cluster Incl AI849497:UI-M-AH1-agt-d-06-0-UI.s1 Mus musculus cDNA, 3 end /clone=UI-M-AH1-agt-d-06-0-UI /clone_end=3 /gb=AI849497 /gi=5493403 /ug=Mm.22623 /len=302 /STRA=for
94307_at	237.4	126.7	A	326.5	P	293.2	19.6	M	42.7	A	134.4	A	130.9	A	67.5	A	42.7	A	Cluster Incl X70854:BM-90/fibulin extracellular matrix glyroprotein /cds=(123,2240) /gb=X70854 /gi=396820 /ug=Mm.22626 /len=2709 /STRA=for
94308_at	582	440.9	M	802.8	P	604	578	M	439.4	A	721.7	P	476	P	690.3	M	476.2	M	Cluster Incl X70853:BM-90/fibulin extracellular matrix glyroprotein /cds=(0,353) /gb=X70853 /gi=396816 /ug=Mm.22626 /len=448 /STRA=for
94309_g_at	1673.8	1946.9	P	2894.9	P	2325	1451.4	P	1394.1	P	1631.2	P	1555.9	P	1788.1	P	1481.9	P	Cluster Incl X70853:BM-90/fibulin extracellular matrix glyroprotein /cds=(0,353) /gb=X70853 /gi=396816 /ug=Mm.22626 /len=448 /STRA=for
94310_at	-114.9	16.6	A	66.7	A	11.8	70.5	A	19.3	A	22.6	A	5.7	A	76.9	A	-12.8	A	Cluster Incl AI852545:UI-M-BH0-aiw-f-04-0-UI.s1 Mus musculus cDNA, 3 end /clone=UI-M-BH0-aiw-f-04-0-UI /clone_end=3 /gb=AI852545 /gi=5496451 /ug=Mm.22632 /len=320 /STRA=for
94311_at	-96.3	-10.6	A	96.2	A	73.5	31.4	A	40.6	A	54.6	A	44.3	A	46.8	A	58.1	A	Cluster Incl AI843518:UI-M-AO1-aeh-c-07-0-UI.s1 Mus musculus cDNA, 3 end /clone=UI-M-AO1-aeh-c-07-0-UI /clone_end=3 /gb=AI843518 /gi=5477731 /ug=Mm.22635 /len=413 /STRA=for
94312_at	655.1	904.2	P	716.7	P	682.8	663.7	P	660.7	P	617.1	P	579.4	P	971.7	P	832.6	P	Cluster Incl AI180784:ub76c07.r1 Mus musculus cDNA, 5 end /clone=IMAGE-1383660 /clone_end=5 /gb=AI180784 /gi=3731422 /ug=Mm.22635 /len=360 /STRA=rev
94313_at	470.1	606.7	P	477.2	A	486.9	420.4	P	592	P	496.3	P	497.2	P	570	P	580.5	P	Cluster Incl X96767:M.musculus mRNA for U1 snRNP-specific protein C /cds=(31,510) /gb=X96767 /gi=1360016 /ug=Mm.2265 /len=738 /STRA=for
94314_at	127.9	257.8	M	345.1	P	369.5	206.2	P	119.3	P	386.4	P	254.5	M	333	A	311.6	P	Cluster Incl AW125189:UI-M-BH2.1-apz-h-04-0-UI.s1 Mus musculus cDNA, 3 end /clone=UI-M-BH2.1-apz-h-04-0-UI /clone_end=3 /gb=AW125189 /gi=6100719 /ug=Mm.22651 /len=374 /STRA=for
94315_at	-60.1	-45.7	A	-2.9	A	-62.3	-112.3	A	-87.7	A	-141.1	A	-74.6	A	-101.8	A	-31.4	A	Cluster Incl AI850365:UI-M-BG1-aig-b-09-0-UI.s1 Mus musculus cDNA, 3 end /clone=UI-M-BG1-aig-b-09-0-UI /clone_end=3 /gb=AI850365 /gi=5494271 /ug=Mm.22651 /len=340 /STRA=for
94316_at	222	1297.1	P	366.1	M	529.7	4056.8	P	2589.3	P	2901.6	A	1684	A	1441.8	P	639.9	P	Cluster Incl AB012042:Mus musculus gene for keratin 6 beta /cds=(287,1975) /gb=AB012042 /gi=3845567 /ug=Mm.22657 /len=2299 /STRA=for
94317_at	62.7	-28.6	A	-4.9	A	21.8	17.8	A	13.8	A	-75.4	A	-56.5	A	-4.2	A	51	A	Cluster Incl AW214124:uo40a11.x1 Mus musculus cDNA, 3 end /clone=IMAGE-2644988 /clone_end=3 /gb=AW214124 /gi=6520544 /ug=Mm.22657 /len=313 /STRA=for
94318_at	-134.1	-149	A	-171.4	A	-116.6	-192.3	A	-91.6	A	-112.1	A	-123.9	A	-164.1	A	-99.1	A	Cluster Incl Y11356:M.musculus mRNA for beta-2-glycoprotein I /cds=UNKNOWN /gb=Y11356 /gi=2765101 /ug=Mm.2266 /len=1199 /STRA=rev
94319_at	1072.1	1359.3	P	1076.8	P	1107.4	1414.1	P	1175.5	P	1155.3	P	1623.8	P	1131.7	P	1426.6	P	Cluster Incl L04966:Mus musculus ras-related protein (rab18) mRNA, complete cds /cds=(4,624) /gb=L04966 /gi=388324 /ug=Mm.22660 /len=692 /STRA=for
94320_at	62.4	93.5	A	98.8	A	90.6	196.3	A	101.6	A	111.1	A	84.2	A	136.5	A	99.6	A	Cluster Incl AI843495:UI-M-AO1-aeh-a-02-0-UI.s1 Mus musculus cDNA, 3 end /clone=UI-M-AO1-aeh-a-02-0-UI /clone_end=3 /gb=AI843495 /gi=5477708 /ug=Mm.22661 /len=342 /STRA=for
94321_at	5392.1	4135.2	P	4430.4	P	4007.2	4810.3	P	4406	P	5040	P	3015.5	P	5439.3	P	4227.2	P	Cluster Incl V00830:Keratin complex 1, acidic, gene 10 /cds=(27,1739) /gb=V00830 /gi=52786 /ug=Mm.22662 /len=1944 /STRA=for
94322_at	891	1299.2	P	644.7	P	788.9	1258.5	P	1264	P	976	P	1025.1	P	1021.8	P	1179.3	P	Cluster Incl D42048:Mouse mRNA for squalene epoxidase, complete cds /cds=(619,2337) /gb=D42048 /gi=1217592 /ug=Mm.22663 /len=2611 /STRA=for
94323_at	1327.4	2158.1	P	1924.9	P	1754.3	1795.7	P	1915.4	P	1801.1	P	1873.8	P	1926.3	P	2118.2	P	Cluster Incl AW048132:UI-M-BH1-alq-f-07-0-UI.s1 Mus musculus cDNA, 3 end /clone=UI-M-BH1-alq-f-07-0-UI /clone_end=3 /gb=AW048132 /gi=5908661 /ug=Mm.22667 /len=271 /STRA=for
94324_f_at	829.7	547	A	710	A	556.1	795	P	538.1	P	586.9	A	782.4	P	714	A	634.9	P	Cluster Incl U49878:3-hydroxy-3-methylglutaryl-coenzyme A lyase /cds=(34,1011) /gb=U49878 /gi=1292951 /ug=Mm.22668 /len=1440 /STRA=for
94325_at	1119.1	2027	P	621.4	P	939.4	1913.9	P	1442.4	P	859.5	P	2119.5	P	1622.7	P	1966.7	P	Cluster Incl AW124932:UI-M-BH2.1-apu-g-09-0-UI.s1 Mus musculus cDNA, 3 end /clone=UI-M-BH2.1-apu-g-09-0-UI /clone_end=3 /gb=AW124932 /gi=6100462 /ug=Mm.22675 /len=143 /STRA=for
94803_at	37.9	17.9	A	67.2	A	69.7	-33.4	A	-21.1	A	5.2	A	32	A	26	A	23.1	A	Cluster Incl AF020197:Mus musculus transcription factor PBX1b (PBX1b) mRNA, complete cds /cds=(574,1617) /gb=AF020197 /gi=2432010 /ug=Mm.22675 /len=3145 /STRA=for
94804_at	201.1	105.8	A	232.7	P	111.4	185.1	P	200.5	P	42.4	P	95.7	M	283.7	P	209	P	Cluster Incl L27453:Pre B-cell leukemia transcription factor 1 /cds=(44,1087) /gb=L27453 /gi=456108 /ug=Mm.22675 /len=1634 /STRA=for
94805_f_at	5165.3	3420	P	4323.1	P	4421.5	4867.7	P	4188.6	P	5467.3	P	3292.8	P	3528.6	P	3617.4	P	Cluster Incl M33988:Mouse histone H2A.1 gene, complete cds /cds=(45,437) /gb=M33988 /gi=193730 /ug=Mm.22676 /len=506 /STRA=for
94806_at	710.1	1121.6	P	541.6	P	987.8	503	P	842.5	P	672.2	P	1292.3	P	1109	P	641	P	Cluster Incl AW125336:UI-M-BH2.1-apy-g-01-0-UI.s1 Mus musculus cDNA, 3 end /clone=UI-M-BH2.1-apy-g-01-0-UI /clone_end=3 /gb=AW125336 /gi=6100866 /ug=Mm.22676 /len=253 /STRA=for
94807_at	1001.8	1150.2	P	809	P	1219.1	852.3	P	904.6	P	897.7	P	1008.9	P	1144.5	P	963.4	P	Cluster Incl AI848354:UI-M-AH1-ago-h-07-0-UI.s1 Mus musculus cDNA, 3 end /clone=UI-M-AH1-ago-h-07-0-UI /clone_end=3 /gb=AI848354 /gi=5492300 /ug=Mm.22679 /len=221 /STRA=for
94808_at	-15.8	-4.2	A	0.5	A	-23.2	-1.1	A	-28.3	A	74.1	A	4	A	17.8	A	-23.6	A	Cluster Incl AW121948:UI-M-BH2.3-aoj-f-06-0-UI.s1 Mus musculus cDNA, 3 end /clone=UI-M-BH2.3-aoj-f-06-0-UI /clone_end=3 /gb=AW121948 /gi=6097394 /ug=Mm.22687 /len=375 /STRA=for
94809_at	37	-7.6	A	17	M	7.5	44.1	A	36.6	A	56.9	A	50.5	A	8.8	A	16.6	A	Cluster Incl U52945:Tumor susceptibility gene 101 /cds=(32,1207) /gb=U52945 /gi=3184259 /ug=Mm.22688 /len=1450 /STRA=for
94810_at	870.5	1072.4	P	1034	P	1236.5	1047.8	P	818.3	P	933.4	P	1380.7	P	1020	P	1041.1	P	Cluster Incl X79233:Ewing sarcoma homolog /cds=(56,2023) /gb=X79233 /gi=488512 /ug=Mm.22691 /len=2188 /STRA=for
94811_s_at	231.9	436.2	P	430.5	P	534.4	57.2	P	176.3	P	63.7	P	185.5	P	185.4	P	259.2	P	Cluster Incl AJ002366:Mus musculus mRNA for transcription factor TFIIH, 62 kD subunit /cds=(44,1687) /gb=AJ002366 /gi=2582796 /ug=Mm.22700 /len=2471 /STRA=for
94812_at	41.4	214.2	A	105.4	A	69.2	228.1	P	27	P	32.8	A	291.6	P	109	P	134.1	P	Cluster Incl AA684175:vm68b10.s1 Mus musculus cDNA, 5 end /clone=IMAGE-1003387 /clone_end=5 /gb=AA684175 /gi=2670761 /ug=Mm.22700 /len=513 /STRA=for
94813_at	2486	1570.9	P	2817.6	P	1708.1	2204.7	P	2003.1	P	2515.4	P	1795.4	P	1671	P	1147.2	P	Cluster Incl X65128:Growth arrest specific 1 /cds=(424,1578) /gb=X65128 /gi=51045 /ug=Mm.22701 /len=2961 /STRA=for
94814_at	1633.8	1633	P	1177.8	P	1354.1	2093.6	P	1572.5	P	1172.2	P	1931.6	P	1612.6	P	1899.8	P	Cluster Incl AI957190:ul76g02.x1 Mus musculus cDNA, 3 end /clone=IMAGE-2136530 /clone_end=3 /gb=AI957190 /gi=5749899 /ug=Mm.22704 /len=499 /STRA=for
94815_at	477.4	365.8	P	550.6	P	321.3	103.1	A	129.1	A	101.9	A	197.8	P	122.3	P	227.2	A	Cluster Incl X13586:Murine mRNA for 2,3-bisphosphoglycerate mutase (BPGM; EC 5.4.2.4) /cds=(20,799) /gb=X13586 /gi=50183 /ug=Mm.22706 /len=825 /STRA=for
94816_at	20.3	43.4	P	33.6	A	32.4	36.6	A	29.6	A	32	A	33.4	A	29.2	A	17.4	A	Cluster Incl AW125686:UI-M-BH2.2-aqi-e-07-0-UI.s1 Mus musculus cDNA, 3 end /clone=UI-M-BH2.2-aqi-e-07-0-UI /clone_end=3 /gb=AW125686 /gi=6101216 /ug=Mm.22707 /len=444 /STRA=for
94817_at	3430.4	4309.3	P	5039.4	P	5018.2	1835	P	3126.8	P	2322.9	P	2896.2	P	3434.6	P	3890.5	P	Cluster Incl X60676:M.musculus HSP47 mRNA /cds=(256,1509) /gb=X60676 /gi=51449 /ug=Mm.22708 /len=2273 /STRA=for
94818_at	201.6	232.1	P	80	A	65.8	144.8	A	137.8	P	141.7	M	731.4	P	167.8	P	363.8	P	Cluster Incl AW047223:UI-M-BH1-amb-e-09-0-UI.s1 Mus musculus cDNA, 3 end /clone=UI-M-BH1-amb-e-09-0-UI /clone_end=3 /gb=AW047223 /gi=5907752 /ug=Mm.22710 /len=420 /STRA=for
94819_f_at	1913.1	2157	P	1947.6	P	2170.3	1774.3	P	1888.7	P	1985.4	P	1680.2	P	2595.3	P	2153.5	P	Cluster Incl AF005886:Mus musculus cyclin I mRNA, complete cds /cds=(286,1419) /gb=AF005886 /gi=4101686 /ug=Mm.22711 /len=1548 /STRA=for
94820_r_at	1075.4	1083.1	P	1295.2	P	1630.7	957.6	P	1210.8	P	899.4	P	1008.4	P	1382.3	P	1016.8	P	Cluster Incl AF005886:Mus musculus cyclin I mRNA, complete cds /cds=(286,1419) /gb=AF005886 /gi=4101686 /ug=Mm.22711 /len=1548 /STRA=for
94821_at	1238.3	1552.5	P	975.9	P	1579.5	1492.3	P	1947.9	P	1487.7	P	1303.2	P	1389.7	P	1608	P	Cluster Incl AW123880:UI-M-BH2.1-app-e-07-0-UI.s1 Mus musculus cDNA, 3 end /clone=UI-M-BH2.1-app-e-07-0-UI /clone_end=3 /gb=AW123880 /gi=6099410 /ug=Mm.22718 /len=448 /STRA=for
94822_at	118.1	60.3	A	178.6	A	134	115.9	A	119.5	A	154.4	A	108.7	A	37.4	A	162	A	Cluster Incl AI843819:UI-M-AN1-afc-g-05-0-UI.s1 Mus musculus cDNA, 3 end /clone=UI-M-AN1-afc-g-05-0-UI /clone_end=3 /gb=AI843819 /gi=5478032 /ug=Mm.22721 /len=595 /STRA=for
94823_at	6966.5	5420.5	P	6154.8	P	5643.3	6549.4	P	5918.7	P	6953.4	P	4232.6	P	7282	P	6051.7	P	Cluster Incl AI835315:UI-M-AQ0-aah-a-06-0-UI.s1 Mus musculus cDNA, 3 end /clone=UI-M-AQ0-aah-a-06-0-UI /clone_end=3 /gb=AI835315 /gi=5469528 /ug=Mm.22723 /len=275 /STRA=for
94824_at	-9.2	-3.3	A	23.7	A	-11.8	-2.5	A	11.2	A	12.7	A	0.3	A	-43.8	A	42.8	A	Cluster Incl AI851407:UI-M-BH0-akj-b-02-0-UI.s1 Mus musculus cDNA, 3 end /clone=UI-M-BH0-akj-b-02-0-UI /clone_end=3 /gb=AI851407 /gi=5495313 /ug=Mm.22724 /len=362 /STRA=for
94825_at	74.3	43.8	M	46.7	P	21.7	49.5	A	13.6	A	39.1	A	32.1	A	225	P	31.4	A	Cluster Incl M57958:Mouse phospholipase A-2-activating protein mRNA, complete cds /cds=(255,1232) /gb=M57958 /gi=200394 /ug=Mm.22724 /len=2553 /STRA=for
94826_at	1226.3	1319.9	P	1233.7	P	1277.3	1317.3	P	1969.5	P	1575.5	P	1013.2	P	1278.7	P	1069.7	P	Cluster Incl Y11460:Mus musculus mRNA for b4 integrin interactor, partial /cds=(0,254) /gb=Y11460 /gi=2910994 /ug=Mm.22731 /len=438 /STRA=for
94827_at	-102.5	-82.7	A	181.1	A	-63.2	-89.1	A	265.7	A	-31.2	A	-25.5	A	40.9	A	66.2	A	Cluster Incl X70060:M.musculus mRNA for gamma subunit of sodium potassium ATPase /cds=(0,176) /gb=X70060 /gi=51111 /ug=Mm.22742 /len=196 /STRA=for
94828_at	550	409	P	199.3	P	192.9	229.6	A	636.8	A	288.5	P	391.7	P	658.6	A	637.3	P	Cluster Incl AF004927:Opioid receptor, sigma 1 /cds=(61,732) /gb=AF004927 /gi=3493173 /ug=Mm.22745 /len=1618 /STRA=for
94829_at	285.5	325.2	P	265	P	305.1	330.2	A	312.8	A	345.2	P	338.6	P	276.2	M	352.4	P	Cluster Incl AW121838:UI-M-BH2.3-anx-h-10-0-UI.s2 Mus musculus cDNA, 3 end /clone=UI-M-BH2.3-anx-h-10-0-UI /clone_end=3 /gb=AW121838 /gi=6097212 /ug=Mm.22746 /len=319 /STRA=for
94830_at	755	568.7	P	625	P	635.9	619.6	P	633.7	P	592.4	P	1008.1	P	624	P	721.2	P	Cluster Incl AI854300:UI-M-BH0-ajs-f-06-0-UI.s1 Mus musculus cDNA, 3 end /clone=UI-M-BH0-ajs-f-06-0-UI /clone_end=3 /gb=AI854300 /gi=5498206 /ug=Mm.22749 /len=554 /STRA=for
94831_at	2366.4	3048.5	P	2244.4	P	2826.1	3357.5	P	3495	P	3647.3	P	2990.7	P	3279.7	P	3099.8	P	Cluster Incl M65270:Mouse cathepsin B gene /cds=(25,1044) /gb=M65270 /gi=309151 /ug=Mm.22753 /len=1848 /STRA=for
94832_at	148.4	304.6	P	137.6	P	230.9	376.2	P	305.7	P	190.4	P	458.5	P	351	P	340.8	P	Cluster Incl U58105:Mus musculus Btk locus, alpha-D-galactosidase A (Ags), ribosomal protein (L44L), and Bruton s tyrosine kinase (Btk) genes, complete cds /cds=(3,1352) /gb=U58105 /gi=1666699 /ug=Mm.22757 /len=2150 /STRA=for
94833_at	3320.1	2762.6	P	2794.6	P	2682.4	2641.8	P	2491.7	P	2896.3	P	2253.6	P	1691.6	P	2444.4	P	Cluster Incl M91380:Follistatin-like /cds=(79,999) /gb=M91380 /gi=349005 /ug=Mm.22763 /len=2823 /STRA=for
94834_at	850	672.2	P	614.9	P	843.9	570.5	P	744	P	1094.1	P	927.7	P	722	P	647.2	P	Cluster Incl U06119:Cathepsin H /cds=(47,1048) /gb=U06119 /gi=454100 /ug=Mm.2277 /len=1381 /STRA=for
94835_f_at	1683.6	1876.7	P	2431.5	P	2220.2	3299.7	P	3782.6	P	2468.3	P	1650.9	P	1535.5	P	2000.1	P	Cluster Incl M28739:Tubulin, beta 2 /cds=(0,302) /gb=M28739 /gi=202226 /ug=Mm.22774 /len=488 /STRA=for
94836_at	80.2	92.3	A	88.6	A	23.5	116.9	A	74.4	A	227.6	A	163.5	A	92.9	A	98.9	A	Cluster Incl C79445:C79445 Mus musculus cDNA, 3 end /clone=J0066E03 /clone_end=3 /gb=C79445 /gi=2519775 /ug=Mm.22774 /len=584 /STRA=rev
94837_at	3535.3	3915	P	3051.7	P	3521.1	3917.8	P	3911.3	P	4067.9	P	3106.1	P	3318.1	P	3056.4	P	Cluster Incl U67328:Mus musculus NIPI-like protein (NIPIL(A3)) mRNA, complete cds /cds=(466,1437) /gb=U67328 /gi=1762985 /ug=Mm.22776 /len=1720 /STRA=for
94838_r_at	14	7.9	A	3.5	A	21.8	23.4	A	6.4	A	33.9	P	14	A	60.4	P	2.5	A	Cluster Incl K02245:Proliferin /cds=(4,678) /gb=K02245 /gi=200400 /ug=Mm.22777 /len=790 /STRA=for
94839_at	725.8	760.9	P	764.9	P	838.4	783.1	P	588.6	P	766.5	P	623.8	P	949.3	P	797.5	P	Cluster Incl M96823:Mouse nucleobindin mRNA, complete cds /cds=(18,1385) /gb=M96823 /gi=200113 /ug=Mm.2283 /len=2116 /STRA=for
94840_at	197.8	235.2	M	263.3	P	464.6	153.7	A	153	P	114.4	M	344.9	P	133.5	A	217.5	P	Cluster Incl U05837:Hexosaminidase A /cds=(150,1736) /gb=U05837 /gi=2182207 /ug=Mm.2284 /len=1960 /STRA=for
94841_at	1167.5	1388	P	1102.4	P	1156.1	1090	P	1472.3	P	1367.5	P	1375.6	P	1398.1	P	1440	P	Cluster Incl AW048997:UI-M-BH1-amp-c-10-0-UI.s1 Mus musculus cDNA, 3 end /clone=UI-M-BH1-amp-c-10-0-UI /clone_end=3 /gb=AW048997 /gi=5909526 /ug=Mm.2287 /len=486 /STRA=for
94842_at	3069.5	2662	P	2979.4	P	2540.9	2099.3	P	2257.6	P	2933.5	P	2573	P	2581.9	P	2416.8	P	Cluster Incl AI853630:UI-M-BH0-ajp-h-03-0-UI.s1 Mus musculus cDNA, 3 end /clone=UI-M-BH0-ajp-h-03-0-UI /clone_end=3 /gb=AI853630 /gi=5497536 /ug=Mm.22876 /len=547 /STRA=for
94843_at	373.6	315.3	A	273.2	A	374.3	298.1	A	361	A	390.9	A	329.6	A	33.8	A	235.8	A	Cluster Incl AW045413:UI-M-BH1-ako-h-06-0-UI.s1 Mus musculus cDNA, 3 end /clone=UI-M-BH1-ako-h-06-0-UI /clone_end=3 /gb=AW045413 /gi=5905942 /ug=Mm.22884 /len=415 /STRA=for
94844_at	99.6	46.1	A	65.9	A	48.4	80.9	A	50.9	A	53.7	A	37.5	A	46.3	A	58.1	A	Cluster Incl AI648758:uk28f06.x1 Mus musculus cDNA, 3 end /clone=IMAGE-1970339 /clone_end=3 /gb=AI648758 /gi=4729592 /ug=Mm.23 /len=213 /STRA=for
94845_at	1623.3	989	P	1426.5	P	924.2	1636.5	P	1398.9	P	1690.2	P	1364.2	P	1445.9	P	1155.8	P	Cluster Incl AW125736:UI-M-BH2.2-aqi-g-02-0-UI.s1 Mus musculus cDNA, 3 end /clone=UI-M-BH2.2-aqi-g-02-0-UI /clone_end=3 /gb=AW125736 /gi=6101231 /ug=Mm.23014 /len=426 /STRA=for
94846_at	309.2	336.1	A	797.1	A	784.1	1165.4	A	1017.3	P	1181	A	863.7	A	1218	A	186.1	A	Cluster Incl J00417:Mouse early embryonic beta-globin (beta-H1) gene, complete cds /cds=(52,495) /gb=J00417 /gi=193787 /ug=Mm.2308 /len=619 /STRA=rev
94847_at	412	284	A	360.3	A	309.7	359.1	A	380.6	A	515.1	M	333.1	A	388.8	A	214.3	A	Cluster Incl AF069708:Mus musculus SCG10-like-protein (Sclip) mRNA, complete cds /cds=(57,599) /gb=AF069708 /gi=3212094 /ug=Mm.2319 /len=910 /STRA=for
94848_at	-2.6	-9.6	A	58	A	37.7	24.7	A	-3	A	8.7	A	19.1	A	36.7	A	18.6	A	Cluster Incl L39357:Macrophage migration inhibitory factor /cds=(85,432) /gb=L39357 /gi=790847 /ug=Mm.2326 /len=556 /STRA=for
94849_at	-413.6	-317.4	A	-258.6	A	-317.2	-355.5	A	-298.8	A	-272.2	A	-256.9	A	-369.3	A	-300.6	A	Cluster Incl AI848170:UI-M-AH1-agq-c-10-0-UI.s1 Mus musculus cDNA, 3 end /clone=UI-M-AH1-agq-c-10-0-UI /clone_end=3 /gb=AI848170 /gi=5492076 /ug=Mm.2326 /len=119 /STRA=for
94850_at	839.6	727.1	P	707.9	P	890.3	732.6	P	866.1	P	908.6	P	762.4	P	645.1	P	721.3	P	Cluster Incl AJ238894:Mus musculus mRNA for mitochondrial acyl-CoA thioesterase, clone 2 /cds=(97,1416) /gb=AJ238894 /gi=5102775 /ug=Mm.23368 /len=1557 /STRA=for
94851_at	78.9	75.1	A	95.8	P	39.3	109.5	A	30.6	A	65.2	P	43.3	A	62.7	A	35.6	M	Cluster Incl AI854821:UI-M-BH0-aka-h-12-0-UI.s1 Mus musculus cDNA, 3 end /clone=UI-M-BH0-aka-h-12-0-UI /clone_end=3 /gb=AI854821 /gi=5498727 /ug=Mm.23368 /len=540 /STRA=rev
94852_at	311.8	377.9	A	288.4	A	775.6	364.3	A	162.6	A	476.2	A	403.3	A	289.2	A	195.6	A	Cluster Incl U09114:Mus musculus glutamate-ammonia ligase mRNA, complete cds /cds=(20,1141) /gb=U09114 /gi=483917 /ug=Mm.2338 /len=1150 /STRA=for
94853_at	703.5	936.1	P	893.6	P	843.4	861.8	P	782.1	P	656.5	P	719.4	P	763.4	P	843.1	P	Cluster Incl U29055:Guanine nucleotide binding protein, beta 1 /cds=(39,1061) /gb=U29055 /gi=868168 /ug=Mm.2344 /len=1410 /STRA=for
94854_g_at	855.9	884.6	P	814.9	P	897	960	P	828.9	P	790.7	P	670.6	P	741.6	P	1073.9	P	Cluster Incl U29055:Guanine nucleotide binding protein, beta 1 /cds=(39,1061) /gb=U29055 /gi=868168 /ug=Mm.2344 /len=1410 /STRA=for
94855_at	285.9	362.1	A	165.6	A	177.9	400.2	A	287.6	A	385.7	A	184.1	A	479.1	P	281.1	P	Cluster Incl X78682:Prohibitin /cds=(41,859) /gb=X78682 /gi=541731 /ug=Mm.2355 /len=1000 /STRA=for
94856_r_at	128	122.9	P	171.9	P	112.5	113.8	P	90.3	A	84.1	A	70.1	A	45.7	P	109.7	P	Cluster Incl AI842362:UI-M-AM1-agc-a-03-0-UI.s1 Mus musculus cDNA, 3 end /clone=UI-M-AM1-agc-a-03-0-UI /clone_end=3 /gb=AI842362 /gi=5476575 /ug=Mm.23566 /len=298 /STRA=for
94857_at	245.6	127	A	170.2	P	107.9	98.3	P	144.5	P	165.4	P	125.3	P	147.6	A	105.6	P	Cluster Incl U10420:N-methylpurine-DNA glycosylase /cds=(29,1030) /gb=U10420 /gi=500754 /ug=Mm.2358 /len=1061 /STRA=for
94858_at	189.3	127.6	A	125.8	A	170.8	152.1	A	108.9	A	167	A	126.6	A	148.3	P	139.2	A	Cluster Incl Y13832:Mus musculus mRNA for GT12 protein /cds=UNKNOWN /gb=Y13832 /gi=2739299 /ug=Mm.23675 /len=1904 /STRA=for
94859_at	157.3	109.6	A	133.7	A	100.6	-53.7	A	-4.2	A	153.3	A	120.3	A	-122.6	A	46	A	Cluster Incl AI852838:UI-M-BH0-ajk-b-10-0-UI.s1 Mus musculus cDNA, 3 end /clone=UI-M-BH0-ajk-b-10-0-UI /clone_end=3 /gb=AI852838 /gi=5496744 /ug=Mm.23675 /len=361 /STRA=for
94860_at	754.6	1090.4	P	907.3	P	901	981.5	P	811.5	P	799.6	P	894.7	P	911.2	P	1062.9	P	Cluster Incl AW121821:UI-M-BH2.3-anx-d-12-0-UI.s2 Mus musculus cDNA, 3 end /clone=UI-M-BH2.3-anx-d-12-0-UI /clone_end=3 /gb=AW121821 /gi=6097189 /ug=Mm.2368 /len=370 /STRA=for
94861_at	215.9	176.8	A	182.2	P	160.5	135.7	M	150.7	P	153.1	P	128.3	A	99.6	A	180.1	P	Cluster Incl AA624073:vq71f12.s1 Mus musculus cDNA, 5 end /clone=IMAGE-1107791 /clone_end=5 /gb=AA624073 /gi=2527949 /ug=Mm.23682 /len=342 /STRA=for
94862_i_at	752.4	1147.7	P	1148.8	A	1056.7	883.3	P	1071	P	1021.9	P	1068	P	1003.8	P	1041.5	P	Cluster Incl AI850000:UI-M-BG0-aib-e-07-0-UI.s1 Mus musculus cDNA, 3 end /clone=UI-M-BG0-aib-e-07-0-UI /clone_end=3 /gb=AI850000 /gi=5493906 /ug=Mm.23693 /len=409 /STRA=for
94863_r_at	462.1	547.1	A	412.7	A	622.1	347.5	A	432.5	A	471.7	A	664.6	A	563	A	523.6	A	Cluster Incl AI850000:UI-M-BG0-aib-e-07-0-UI.s1 Mus musculus cDNA, 3 end /clone=UI-M-BG0-aib-e-07-0-UI /clone_end=3 /gb=AI850000 /gi=5493906 /ug=Mm.23693 /len=409 /STRA=for
94864_at	-100.6	-217	A	-121.6	A	-67.2	-51.2	A	-117.5	A	-85.3	A	-116.8	A	-26.3	A	-89.1	A	Cluster Incl AI851650:UI-M-BH0-ain-e-07-0-UI.s1 Mus musculus cDNA, 3 end /clone=UI-M-BH0-ain-e-07-0-UI /clone_end=3 /gb=AI851650 /gi=5495556 /ug=Mm.23739 /len=358 /STRA=for
94865_at	202.8	242.4	P	180.8	P	242.9	284.5	P	260.4	P	224.9	P	326	P	281.8	P	330.1	P	Cluster Incl AW050059:UI-M-BH1-amm-e-04-0-UI.s1 Mus musculus cDNA, 3 end /clone=UI-M-BH1-amm-e-04-0-UI /clone_end=3 /gb=AW050059 /gi=5910588 /ug=Mm.23744 /len=335 /STRA=for
94866_at	181.3	203.4	A	124.8	A	160	103.7	A	133.6	A	129.7	A	156.6	A	203	A	172	A	Cluster Incl AI848915:UI-M-AJ1-ahh-d-05-0-UI.s1 Mus musculus cDNA, 3 end /clone=UI-M-AJ1-ahh-d-05-0-UI /clone_end=3 /gb=AI848915 /gi=5492821 /ug=Mm.23747 /len=436 /STRA=for
94867_at	-243.5	-143.6	A	-51.6	A	-35.2	-112.7	A	-85.5	A	-65.4	A	-9.5	A	-8.2	A	0.5	A	Cluster Incl X03233:Creatine kinase, muscle /cds=(72,1217) /gb=X03233 /gi=50436 /ug=Mm.2375 /len=1415 /STRA=for
94868_at	1874.9	1763.7	P	1421.9	P	1574.7	1447.7	P	1641.7	P	1832.6	P	1259.6	P	1148.1	P	1286.5	P	Cluster Incl AW049812:UI-M-BH1-anm-h-04-0-UI.s1 Mus musculus cDNA, 3 end /clone=UI-M-BH1-anm-h-04-0-UI /clone_end=3 /gb=AW049812 /gi=5910341 /ug=Mm.23750 /len=571 /STRA=for
94869_at	165.5	234.3	P	11.9	A	135	149.2	A	163.2	A	84.5	A	210.7	P	97.2	A	181.5	A	Cluster Incl AW120832:UI-M-BH2.3-aoa-d-05-0-UI.s1 Mus musculus cDNA, 3 end /clone=UI-M-BH2.3-aoa-d-05-0-UI /clone_end=3 /gb=AW120832 /gi=6096165 /ug=Mm.23752 /len=356 /STRA=for
94870_f_at	391.3	401.8	P	325.2	P	314.4	149.4	P	347.3	P	197.2	P	472.1	P	283.1	P	369.9	P	Cluster Incl AW124226:UI-M-BH2.1-aph-d-10-0-UI.s1 Mus musculus cDNA, 3 end /clone=UI-M-BH2.1-aph-d-10-0-UI /clone_end=3 /gb=AW124226 /gi=6099756 /ug=Mm.23755 /len=382 /STRA=for
94871_r_at	806.6	866.1	P	767.1	P	774.6	796.2	P	712.3	P	661.9	P	867	P	649.2	P	813.6	P	Cluster Incl AW124226:UI-M-BH2.1-aph-d-10-0-UI.s1 Mus musculus cDNA, 3 end /clone=UI-M-BH2.1-aph-d-10-0-UI /clone_end=3 /gb=AW124226 /gi=6099756 /ug=Mm.23755 /len=382 /STRA=for
94872_at	615.9	376.8	P	382.6	P	438.3	314.5	P	272	P	343.2	P	451.5	P	413.1	P	440	P	Cluster Incl Y08135:M.musculus mRNA for ASM-like phosphodiesterase 3a /cds=(92,1429) /gb=Y08135 /gi=1552349 /ug=Mm.2379 /len=1758 /STRA=for
94873_at	29.6	139.8	A	72.1	A	88.9	-2.7	A	0.6	A	-2.7	A	60.1	A	-30.3	A	129.5	A	Cluster Incl AJ132616:Mus musculus mRNA for HIRA-interacting protein (HIRIP5) /cds=(164,763) /gb=AJ132616 /gi=6013068 /ug=Mm.23809 /len=837 /STRA=for
94874_at	-126.9	-155.5	A	-19	A	-41.4	-123.8	A	-163.6	A	-33.3	A	-16.2	A	-9.7	A	-8.9	A	Cluster Incl L04538:Amyloid beta (A4) precursor-like protein 1 /cds=(87,2048) /gb=L04538 /gi=191993 /ug=Mm.2381 /len=2359 /STRA=for
94875_at	433	717.2	P	417.4	P	477.1	403.3	P	769.3	P	557.8	P	566.4	P	429	P	680.6	P	Cluster Incl AI838915:UI-M-AO0-ace-a-11-0-UI.s1 Mus musculus cDNA, 3 end /clone=UI-M-AO0-ace-a-11-0-UI /clone_end=3 /gb=AI838915 /gi=5473128 /ug=Mm.23825 /len=398 /STRA=for
94876_f_at	651.5	1013.3	P	643.6	P	943.9	911.5	P	1088.7	P	1022.3	P	932.3	P	987.6	P	975.6	P	Cluster Incl AI849207:UI-M-AJ1-agz-a-02-0-UI.s1 Mus musculus cDNA, 3 end /clone=UI-M-AJ1-agz-a-02-0-UI /clone_end=3 /gb=AI849207 /gi=5493113 /ug=Mm.23836 /len=449 /STRA=for
94877_at	197.8	122.1	P	108	P	124.4	115.2	P	62.3	P	105.7	A	105.4	P	143.2	P	129.1	P	Cluster Incl AI848446:UI-M-AH1-ags-f-03-0-UI.s1 Mus musculus cDNA, 3 end /clone=UI-M-AH1-ags-f-03-0-UI /clone_end=3 /gb=AI848446 /gi=5492352 /ug=Mm.23839 /len=514 /STRA=for
94878_at	890.2	962.7	P	663.5	P	723.7	746.5	P	620.8	P	730.8	P	728	P	773.5	P	665.9	P	Cluster Incl AW125224:UI-M-BH2.1-aps-d-02-0-UI.s1 Mus musculus cDNA, 3 end /clone=UI-M-BH2.1-aps-d-02-0-UI /clone_end=3 /gb=AW125224 /gi=6100754 /ug=Mm.23839 /len=356 /STRA=for
94879_at	71.6	92.2	A	50.4	A	78.7	93	A	76.5	P	81.4	A	50.4	A	12.6	A	92	A	Cluster Incl AW123805:UI-M-BH2.1-apm-e-12-0-UI.s1 Mus musculus cDNA, 3 end /clone=UI-M-BH2.1-apm-e-12-0-UI /clone_end=3 /gb=AW123805 /gi=6099335 /ug=Mm.23841 /len=397 /STRA=for
94880_at	251.7	202.1	A	145.3	A	224.4	188.4	A	136	A	237.6	A	154.5	A	216.9	A	152.7	A	Cluster Incl AW047190:UI-M-BH1-amb-b-05-0-UI.s1 Mus musculus cDNA, 3 end /clone=UI-M-BH1-amb-b-05-0-UI /clone_end=3 /gb=AW047190 /gi=5907719 /ug=Mm.23856 /len=441 /STRA=for
94881_at	1565.7	1565.5	P	1789.3	P	1749.9	1709.5	P	1660.7	P	1788.6	P	1269.4	P	1307.1	P	1542.4	P	Cluster Incl AW048937:UI-M-BH1-amo-d-08-0-UI.s1 Mus musculus cDNA, 3 end /clone=UI-M-BH1-amo-d-08-0-UI /clone_end=3 /gb=AW048937 /gi=5909466 /ug=Mm.2387 /len=355 /STRA=for
94882_at	286	262.9	P	417.5	P	353	599.2	P	461.1	P	251.1	P	567.8	P	382.6	P	399.4	P	Cluster Incl AA684506:vr02a10.r1 Mus musculus cDNA, 5 end /clone=IMAGE-1110618 /clone_end=5 /gb=AA684506 /gi=2670223 /ug=Mm.23877 /len=487 /STRA=rev
94883_s_at	-0.1	-71.2	A	36.7	A	-56	-31.1	A	24.4	A	-50.1	A	25.5	P	-63.6	A	-5.7	A	Cluster Incl AW124122:UI-M-BH2.1-apr-c-08-0-UI.s1 Mus musculus cDNA, 3 end /clone=UI-M-BH2.1-apr-c-08-0-UI /clone_end=3 /gb=AW124122 /gi=6099652 /ug=Mm.23877 /len=406 /STRA=for
94884_r_at	45.7	23.9	A	12	A	9.2	51.1	P	28.2	A	32.6	A	41.3	P	22.7	A	53.6	P	Cluster Incl AW124122:UI-M-BH2.1-apr-c-08-0-UI.s1 Mus musculus cDNA, 3 end /clone=UI-M-BH2.1-apr-c-08-0-UI /clone_end=3 /gb=AW124122 /gi=6099652 /ug=Mm.23877 /len=406 /STRA=for
94885_at	124.6	116.1	P	153	P	191.5	150.5	P	263.3	P	141.7	P	278	P	261.9	P	292	P	Cluster Incl AI840062:UI-M-AL0-abt-b-05-0-UI.s1 Mus musculus cDNA, 3 end /clone=UI-M-AL0-abt-b-05-0-UI /clone_end=3 /gb=AI840062 /gi=5474275 /ug=Mm.23889 /len=499 /STRA=for
94886_at	597.2	771	P	636.9	P	527	574	P	694.1	P	718.1	P	476.8	P	477.4	P	616.6	P	Cluster Incl L18888:Calnexin /cds=(0,1775) /gb=L18888 /gi=309131 /ug=Mm.23929 /len=1776 /STRA=rev
94887_at	362.7	308.4	A	201.3	A	70.1	147.7	A	239.1	A	159.7	A	257.4	A	229.9	A	138.5	A	Cluster Incl AI853036:UI-M-BH0-ajn-e-09-0-UI.s1 Mus musculus cDNA, 3 end /clone=UI-M-BH0-ajn-e-09-0-UI /clone_end=3 /gb=AI853036 /gi=5496942 /ug=Mm.23929 /len=269 /STRA=for
94888_g_at	80.7	59.6	P	148.4	P	40.8	282	P	148.2	P	158	A	68	M	229.5	A	184.9	P	Cluster Incl AI853036:UI-M-BH0-ajn-e-09-0-UI.s1 Mus musculus cDNA, 3 end /clone=UI-M-BH0-ajn-e-09-0-UI /clone_end=3 /gb=AI853036 /gi=5496942 /ug=Mm.23929 /len=269 /STRA=for
94889_at	2686.7	2498.2	P	2231.3	P	2428.7	2062.7	P	2169.5	P	2427.5	P	2278.3	P	1837.4	P	2307.5	P	Cluster Incl AW121235:UI-M-BH2.3-aok-f-05-0-UI.s1 Mus musculus cDNA, 3 end /clone=UI-M-BH2.3-aok-f-05-0-UI /clone_end=3 /gb=AW121235 /gi=6096568 /ug=Mm.23943 /len=293 /STRA=for
94890_at	13.9	24.8	A	58.6	A	30.8	44.1	A	16.9	A	43.4	A	20.6	A	31	A	15.3	A	Cluster Incl D17341:Male enhanced antigen 1 /cds=(35,559) /gb=D17341 /gi=556536 /ug=Mm.2395 /len=792 /STRA=for
94891_s_at	79.1	431.5	A	545.6	A	431	323.8	A	422.4	A	402.2	A	316	A	376.5	A	336.3	A	Cluster Incl M27938:Male enhanced antigen 1 /cds=(80,604) /gb=M27938 /gi=199115 /ug=Mm.2395 /len=841 /STRA=for
94892_r_at	1488.2	1614.3	P	1319.4	P	1219.3	1208.4	P	1086.5	P	1223	P	968.8	P	1187.8	P	1386.2	P	Cluster Incl M27938:Male enhanced antigen 1 /cds=(80,604) /gb=M27938 /gi=199115 /ug=Mm.2395 /len=841 /STRA=for
94893_at	175.9	202.6	P	132.6	P	122.2	174.1	P	72.3	P	212.3	P	175.2	P	19.4	P	159.6	P	Cluster Incl AI840411:UI-M-AH0-acv-h-03-0-UI.s1 Mus musculus cDNA, 3 end /clone=UI-M-AH0-acv-h-03-0-UI /clone_end=3 /gb=AI840411 /gi=5474624 /ug=Mm.23962 /len=435 /STRA=for
94894_at	-217.7	-182.3	A	-51.8	A	-56.1	-24.8	A	-50.4	A	-158.8	A	-34	A	-67.1	A	-188.5	A	Cluster Incl X95818:Synaptophysin /cds=(0,926) /gb=X95818 /gi=1208520 /ug=Mm.2397 /len=2362 /STRA=for
94895_at	454.6	627	P	450.5	P	667.5	538.5	P	469.9	P	472.3	P	528.3	P	595.2	P	738.1	P	Cluster Incl AW122948:UI-M-BH2.1-aoz-c-05-0-UI.s2 Mus musculus cDNA, 3 end /clone=UI-M-BH2.1-aoz-c-05-0-UI /clone_end=3 /gb=AW122948 /gi=6098478 /ug=Mm.23998 /len=451 /STRA=for
94896_at	836.3	1062.1	P	1153.2	P	1043.9	1008.9	P	1007	P	926.1	P	875.4	P	1031.5	P	1521.2	P	Cluster Incl D90151:Mouse mRNA for CArG-binding factor-A, complete cds /cds=(193,1050) /gb=D90151 /gi=220362 /ug=Mm.24 /len=1595 /STRA=for
94897_at	884	791.5	P	687	P	739.5	411.8	P	846.8	P	824.6	P	785.6	P	831.1	P	834.9	P	Cluster Incl D87896:Glutathione peroxidase 4 /cds=(144,737) /gb=D87896 /gi=2522258 /ug=Mm.2400 /len=958 /STRA=for
94898_at	427	315.2	P	463.1	P	367	437.6	P	318.8	P	340.5	P	407	P	259.1	P	350.9	P	Cluster Incl AI848555:UI-M-AP1-agf-h-08-0-UI.s2 Mus musculus cDNA, 3 end /clone=UI-M-AP1-agf-h-08-0-UI /clone_end=3 /gb=AI848555 /gi=5492461 /ug=Mm.24015 /len=426 /STRA=for
94899_at	2532.8	2795.7	P	2209.7	P	2575	2282.9	P	2227.4	P	2318	P	2095.5	P	2359.2	P	2265.4	P	Cluster Incl U73200:Mus musculus p116Rip mRNA, complete cds /cds=(191,3265) /gb=U73200 /gi=1657836 /ug=Mm.2402 /len=4010 /STRA=for
94900_at	234.5	260	A	373.1	A	225	264.9	A	246	A	162.2	A	151.6	A	214.1	A	242.7	A	Cluster Incl AA921489:vy50d09.r1 Mus musculus cDNA, 5 end /clone=IMAGE-1298897 /clone_end=5 /gb=AA921489 /gi=3068268 /ug=Mm.24040 /len=467 /STRA=for
94901_at	-248	-284.1	A	-278.8	A	-242.5	-287.9	A	-242.7	A	-231.2	A	-234.9	A	-256	A	-282.8	A	Cluster Incl AI846595:UI-M-AQ1-aef-d-10-0-UI.s1 Mus musculus cDNA, 3 end /clone=UI-M-AQ1-aef-d-10-0-UI /clone_end=3 /gb=AI846595 /gi=5490501 /ug=Mm.24042 /len=474 /STRA=for
94902_at	566.6	419.7	A	504.2	A	488.7	583.2	P	563.9	A	648.6	P	324.8	P	502	A	278.8	A	Cluster Incl U38261:Mus musculus extracellular superoxide dismutase (SOD3) mRNA, complete cds /cds=(269,1024) /gb=U38261 /gi=1915962 /ug=Mm.2407 /len=1834 /STRA=for
94903_at	1134.6	1457	P	812.7	P	1144.1	1837.1	P	1626.8	P	1519	P	1711.4	P	1548	P	1507	P	Cluster Incl AI850801:UI-M-BG1-aii-f-04-0-UI.s1 Mus musculus cDNA, 3 end /clone=UI-M-BG1-aii-f-04-0-UI /clone_end=3 /gb=AI850801 /gi=5494707 /ug=Mm.24086 /len=547 /STRA=for
94904_i_at	229.9	333.5	P	224.1	P	224.7	352.6	P	264.4	P	246.6	P	286.9	P	179.2	P	314.7	P	Cluster Incl AI846109:UI-M-AK1-aew-d-03-0-UI.s1 Mus musculus cDNA, 3 end /clone=UI-M-AK1-aew-d-03-0-UI /clone_end=3 /gb=AI846109 /gi=5489975 /ug=Mm.24086 /len=273 /STRA=for
94905_f_at	473.7	462.2	P	383.5	P	276.5	521.1	P	524.8	P	500.6	P	534.4	P	470.2	P	495	P	Cluster Incl AI846109:UI-M-AK1-aew-d-03-0-UI.s1 Mus musculus cDNA, 3 end /clone=UI-M-AK1-aew-d-03-0-UI /clone_end=3 /gb=AI846109 /gi=5489975 /ug=Mm.24086 /len=273 /STRA=for
94906_at	782.7	504.2	P	1544.3	P	1425	267.9	A	89.9	A	273.6	A	503	P	197.3	P	280.2	A	Cluster Incl M22679:Mouse alcohol dehydrogenase class I gene (ADH-A-2) /cds=(0,1127) /gb=M22679 /gi=191715 /ug=Mm.2409 /len=1128 /STRA=for
94907_f_at	1256.7	1749.9	P	1202.2	P	1252.1	1081.1	P	1511	P	1108.3	P	1545.7	P	1654.2	P	1233.5	P	Cluster Incl AW045632:UI-M-BH1-alg-e-06-0-UI.s1 Mus musculus cDNA, 3 end /clone=UI-M-BH1-alg-e-06-0-UI /clone_end=3 /gb=AW045632 /gi=5906161 /ug=Mm.24091 /len=248 /STRA=for
94908_r_at	646.2	691.2	P	1047.5	A	679.9	119.6	A	265	A	310.5	A	403.3	A	210.6	A	337.8	P	Cluster Incl AW045632:UI-M-BH1-alg-e-06-0-UI.s1 Mus musculus cDNA, 3 end /clone=UI-M-BH1-alg-e-06-0-UI /clone_end=3 /gb=AW045632 /gi=5906161 /ug=Mm.24091 /len=248 /STRA=for
94909_at	438.7	620	P	424.4	P	486	345.3	P	522.7	P	400.7	P	614.8	P	439.3	P	552.1	P	Cluster Incl AW046919:UI-M-BH1-akl-g-03-0-UI.s1 Mus musculus cDNA, 3 end /clone=UI-M-BH1-akl-g-03-0-UI /clone_end=3 /gb=AW046919 /gi=5907448 /ug=Mm.24104 /len=440 /STRA=for
94910_at	129.2	286.1	P	211.2	P	231.9	170.3	P	198.8	P	131.5	P	231.4	P	191.7	P	280	P	Cluster Incl AW120739:UI-M-BH2.3-any-c-04-0-UI.s1 Mus musculus cDNA, 3 end /clone=UI-M-BH2.3-any-c-04-0-UI /clone_end=3 /gb=AW120739 /gi=6096072 /ug=Mm.24105 /len=445 /STRA=for
94911_at	32.6	60	A	136.4	P	85.2	166.9	A	128	A	161.7	A	131	A	133.4	A	127.4	P	Cluster Incl AA815795:vv13f02.r1 Mus musculus cDNA, 5 end /clone=IMAGE-1211547 /clone_end=5 /gb=AA815795 /gi=2885391 /ug=Mm.24106 /len=357 /STRA=for
94912_at	643.3	955.8	P	641.4	P	914.8	630.8	P	846.3	P	775.7	P	957.4	P	981.8	P	911.9	P	Cluster Incl AI835592:UI-M-AI0-aap-a-05-0-UI.s1 Mus musculus cDNA, 3 end /clone=UI-M-AI0-aap-a-05-0-UI /clone_end=3 /gb=AI835592 /gi=5469805 /ug=Mm.24108 /len=229 /STRA=for
94913_at	548.3	673.3	P	452.3	P	570	590.6	P	661.5	P	609.4	P	608.8	P	596.2	P	627.3	P	Cluster Incl U65313:Mus musculus ras-GTPase-activating protein SH3-domain binding protein (G3BP) mRNA, complete cds /cds=(164,1612) /gb=U65313 /gi=2961438 /ug=Mm.2411 /len=1800 /STRA=for
94914_at	130.3	248.6	A	247.8	A	179.5	219.2	A	221.2	A	172.8	A	171.5	A	158.8	A	235.3	A	Cluster Incl AW121391:UI-M-BH2.2-aom-g-06-0-UI.s1 Mus musculus cDNA, 3 end /clone=UI-M-BH2.2-aom-g-06-0-UI /clone_end=3 /gb=AW121391 /gi=6096724 /ug=Mm.24119 /len=347 /STRA=rev
94915_at	2697.8	2932.4	P	2562.5	P	2790.1	1829.9	P	2328.4	P	2192.8	P	2031.7	P	2441.9	P	2430.9	P	Cluster Incl X58990:Mouse mCyP-S1 mRNA for cyclophilin CyP-S1 /cds=(166,792) /gb=X58990 /gi=53034 /ug=Mm.2412 /len=998 /STRA=for
94916_at	310.5	580.1	P	209.4	A	257.5	474.7	P	449.1	P	348.9	A	359	P	578.1	P	558.4	P	Cluster Incl AW122260:UI-M-BH2.2-aov-g-11-0-UI.s1 Mus musculus cDNA, 3 end /clone=UI-M-BH2.2-aov-g-11-0-UI /clone_end=3 /gb=AW122260 /gi=6097729 /ug=Mm.24155 /len=161 /STRA=for
94917_at	111.6	130.6	P	90.3	M	106.7	149.6	P	121.4	P	91.4	P	147.8	P	136.3	P	96.9	P	Cluster Incl AI844932:UI-M-BG0-ahv-f-12-0-UI.s1 Mus musculus cDNA, 3 end /clone=UI-M-BG0-ahv-f-12-0-UI /clone_end=3 /gb=AI844932 /gi=5488838 /ug=Mm.24156 /len=407 /STRA=for
94918_at	389.6	517.3	P	322.4	A	321.1	465.1	P	506.6	P	380.2	P	377	P	285	P	430.7	P	Cluster Incl AI839392:UI-M-AN0-aco-b-02-0-UI.s1 Mus musculus cDNA, 3 end /clone=UI-M-AN0-aco-b-02-0-UI /clone_end=3 /gb=AI839392 /gi=5473605 /ug=Mm.24174 /len=181 /STRA=for
94919_at	-93.4	301.3	A	-38.1	A	-33.4	146.3	A	119.3	A	-44.6	A	-45.5	A	151.5	A	172.8	A	Cluster Incl AB031291:Mus musculus NP25 mRNA for neuronal protein, complete cds /cds=(58,657) /gb=AB031291 /gi=5771448 /ug=Mm.24183 /len=846 /STRA=for
94920_at	628.5	483.5	P	512.8	P	479.6	421.9	P	449.1	P	437.5	P	357.6	P	435.3	P	394.6	P	Cluster Incl AI854028:UI-M-BH0-ajm-c-01-0-UI.s1 Mus musculus cDNA, 3 end /clone=UI-M-BH0-ajm-c-01-0-UI /clone_end=3 /gb=AI854028 /gi=5497934 /ug=Mm.24187 /len=439 /STRA=for
94921_i_at	-25.9	-3.1	A	-10.4	A	1.8	-3.3	A	-9	A	-18.8	A	-20.2	A	-23.9	A	-27.9	A	Cluster Incl AA220757:mv66e10.r1 Mus musculus cDNA, 5 end /clone=IMAGE-660042 /clone_end=5 /gb=AA220757 /gi=1838577 /ug=Mm.24187 /len=376 /STRA=for
95401_at	1229.5	889.5	P	977.3	P	909	952.1	A	1265.1	P	924.2	A	765.3	P	877.7	P	929.4	A	Cluster Incl AW050156:UI-M-BH1-ano-g-04-0-UI.s1 Mus musculus cDNA, 3 end /clone=UI-M-BH1-ano-g-04-0-UI /clone_end=3 /gb=AW050156 /gi=5910685 /ug=Mm.24195 /len=443 /STRA=for
95402_at	34	-14	A	-28.7	A	-45.8	-43.9	A	-16.7	A	-40.7	A	-8.1	A	-96.9	A	-49.7	A	Cluster Incl AI847282:UI-M-AN1-afh-b-01-0-UI.s1 Mus musculus cDNA, 3 end /clone=UI-M-AN1-afh-b-01-0-UI /clone_end=3 /gb=AI847282 /gi=5491188 /ug=Mm.24197 /len=315 /STRA=for
95403_at	676	451.9	A	367.7	M	487.4	343.2	A	442.5	P	473.6	A	366.8	P	348.6	M	515.6	A	Cluster Incl AI846932:UI-M-AK1-aey-e-04-0-UI.s1 Mus musculus cDNA, 3 end /clone=UI-M-AK1-aey-e-04-0-UI /clone_end=3 /gb=AI846932 /gi=5490838 /ug=Mm.24199 /len=365 /STRA=for
95404_at	336.6	569.5	P	460.6	P	504	331.4	P	476.3	P	351.7	P	402.1	P	518.4	P	613.6	P	Cluster Incl AW123453:UI-M-BH2.1-apj-e-11-0-UI.s1 Mus musculus cDNA, 3 end /clone=UI-M-BH2.1-apj-e-11-0-UI /clone_end=3 /gb=AW123453 /gi=6098983 /ug=Mm.24199 /len=274 /STRA=for
95405_at	295.6	471.4	P	400.3	P	395.5	262.4	P	399	P	297.1	P	401.9	P	261.7	P	399.1	P	Cluster Incl AW045534:UI-M-BH1-aks-c-09-0-UI.s1 Mus musculus cDNA, 3 end /clone=UI-M-BH1-aks-c-09-0-UI /clone_end=3 /gb=AW045534 /gi=5906063 /ug=Mm.24209 /len=435 /STRA=for
95406_at	893.8	1155.2	P	1018.6	P	812.6	1598.4	P	1581.8	P	1817.7	P	2082.4	P	849.1	P	1115.5	P	Cluster Incl AW125347:UI-M-BH2.1-apy-h-03-0-UI.s1 Mus musculus cDNA, 3 end /clone=UI-M-BH2.1-apy-h-03-0-UI /clone_end=3 /gb=AW125347 /gi=6100877 /ug=Mm.24219 /len=331 /STRA=for
95407_at	-35.4	11.8	A	-21.7	A	-12.7	-15.5	A	-15.6	A	19.7	A	-9	A	22.2	A	-15.7	A	Cluster Incl X51942:Phenylalanine hydroxylase /cds=(47,1408) /gb=X51942 /gi=53683 /ug=Mm.2422 /len=1959 /STRA=for
95408_at	1007.9	1206.4	P	997.2	P	848.5	1363.2	P	1006.4	P	928.2	P	1484.1	P	1263.5	P	1249.9	P	Cluster Incl AW124487:UI-M-BH2.1-ape-h-10-0-UI.s1 Mus musculus cDNA, 3 end /clone=UI-M-BH2.1-ape-h-10-0-UI /clone_end=3 /gb=AW124487 /gi=6099982 /ug=Mm.24220 /len=214 /STRA=for
95409_at	632.4	794.3	P	570.7	P	562.3	589.2	P	908.7	P	687.3	P	768.9	P	669.2	P	806.5	P	Cluster Incl AW047671:UI-M-BH1-alo-c-06-0-UI.s1 Mus musculus cDNA, 3 end /clone=UI-M-BH1-alo-c-06-0-UI /clone_end=3 /gb=AW047671 /gi=5908200 /ug=Mm.24228 /len=399 /STRA=for
95410_s_at	-13.5	53.3	A	-14.3	A	38.7	18.6	A	106.9	A	-18.1	A	-16.2	A	52.1	A	9.6	A	Cluster Incl M63709:Mus musculus alpha-1 type II collagen (Col2a-1) gene, exons 42-46 and partial cds /cds=(0,347) /gb=M63709 /gi=192663 /ug=Mm.2423 /len=348 /STRA=for
95411_at	1605.4	1774.8	P	1658.7	P	1542.9	1466.4	P	1458.9	P	1357.1	P	1632.6	P	1467.2	P	1461.7	P	Cluster Incl AB025407:Mus musculus mRNA for sid2057p, complete cds /cds=(83,628) /gb=AB025407 /gi=5931562 /ug=Mm.24231 /len=1400 /STRA=for
95412_at	630.7	750.4	P	725.1	P	818.2	723.7	P	965.5	P	716.1	P	931.3	P	600.8	P	637.5	P	Cluster Incl U49112:Mus musculus calcium-binding protein ALG-2 (ALG-257) mRNA, complete cds /cds=(56,631) /gb=U49112 /gi=1213519 /ug=Mm.24254 /len=1060 /STRA=for
95413_at	1259.5	1172.8	P	1331.3	P	1421.7	968.2	P	1385.9	P	1126.1	P	1046.1	P	1127.3	P	1046.9	P	Cluster Incl AI851332:UI-M-BH0-akh-b-07-0-UI.s1 Mus musculus cDNA, 3 end /clone=UI-M-BH0-akh-b-07-0-UI /clone_end=3 /gb=AI851332 /gi=5495238 /ug=Mm.24272 /len=387 /STRA=for
95414_i_at	516.9	408.4	A	500.3	A	414.4	483.8	A	449.2	P	453.6	A	451.5	P	454.6	A	467.7	A	Cluster Incl AI132585:ue97d10.x1 Mus musculus cDNA, 3 end /clone=IMAGE-1499059 /clone_end=3 /gb=AI132585 /gi=3602592 /ug=Mm.24276 /len=597 /STRA=for
95415_f_at	489.8	578.7	P	658.4	P	637.8	709.8	P	501.4	P	579.9	P	554.8	P	499.9	P	554.7	P	Cluster Incl AI132585:ue97d10.x1 Mus musculus cDNA, 3 end /clone=IMAGE-1499059 /clone_end=3 /gb=AI132585 /gi=3602592 /ug=Mm.24276 /len=597 /STRA=for
95416_at	242.6	252.3	P	209.5	M	218.7	339	P	314.9	P	345.7	P	401.5	P	338.3	P	292.6	P	Cluster Incl AI642184:uc46h07.x1 Mus musculus cDNA, 3 end /clone=IMAGE-1401085 /clone_end=3 /gb=AI642184 /gi=4720659 /ug=Mm.24280 /len=642 /STRA=for
95417_at	280	334.6	P	301.5	P	367.5	420.6	P	473.3	P	361.8	P	344.6	P	393.6	P	351.8	P	Cluster Incl AI117848:uc41c02.r1 Mus musculus cDNA, 5 end /clone=IMAGE-1400546 /clone_end=5 /gb=AI117848 /gi=3518172 /ug=Mm.24293 /len=431 /STRA=for
95418_at	300.7	381.2	P	189.5	P	230.4	382	P	177.1	P	345.2	P	459.5	P	322.5	P	202.6	P	Cluster Incl AI848851:UI-M-AJ1-ahb-d-09-0-UI.s1 Mus musculus cDNA, 3 end /clone=UI-M-AJ1-ahb-d-09-0-UI /clone_end=3 /gb=AI848851 /gi=5492757 /ug=Mm.24348 /len=377 /STRA=for
95419_at	2536.9	3197.8	P	3403.3	P	2838.5	2782.9	P	2453.3	P	1500.1	P	2372.1	P	2692.3	P	2744.9	P	Cluster Incl M29260:Mouse histone 1-0 gene, 5 end, and promoter region /cds=(266,268) /gb=M29260 /gi=193849 /ug=Mm.24350 /len=269 /STRA=for
95420_at	131.3	585.6	P	542.2	A	703.1	180.3	A	638.8	P	405.2	M	518.2	P	377.3	A	263.1	A	Cluster Incl AW120625:UI-M-BH2.3-anz-a-01-0-UI.s1 Mus musculus cDNA, 3 end /clone=UI-M-BH2.3-anz-a-01-0-UI /clone_end=3 /gb=AW120625 /gi=6095958 /ug=Mm.24365 /len=471 /STRA=for
95421_at	91.9	80.5	A	25.6	A	14.9	100.5	A	52.4	A	50.3	A	46.6	A	13.4	A	-9.6	A	Cluster Incl AI854103:UI-M-BH0-ajw-c-07-0-UI.s1 Mus musculus cDNA, 3 end /clone=UI-M-BH0-ajw-c-07-0-UI /clone_end=3 /gb=AI854103 /gi=5498009 /ug=Mm.24397 /len=498 /STRA=for
95422_at	106.7	59.2	A	110.8	A	151.9	222.3	A	5.1	A	129.1	A	112.2	A	171.7	A	150.1	A	Cluster Incl AI843747:UI-M-AN1-afc-a-03-0-UI.s1 Mus musculus cDNA, 3 end /clone=UI-M-AN1-afc-a-03-0-UI /clone_end=3 /gb=AI843747 /gi=5477960 /ug=Mm.24397 /len=404 /STRA=for
95423_at	347.5	594.7	P	436.8	P	513.3	539.5	P	607.5	P	337	P	556.4	P	623.2	P	638.2	P	Cluster Incl Y00884:Mouse mRNA (3.4J) from concanavalin A-stimulated LB3 T-cells /cds=(22,1776) /gb=Y00884 /gi=49727 /ug=Mm.2442 /len=1957 /STRA=for
95424_at	3343.6	4826.8	P	3815.2	P	4077.8	3241.6	P	4112.5	P	4374.2	P	3641.2	P	3623	P	3811.4	P	Cluster Incl AW120986:UI-M-BH2.3-aod-f-01-0-UI.s1 Mus musculus cDNA, 3 end /clone=UI-M-BH2.3-aod-f-01-0-UI /clone_end=3 /gb=AW120986 /gi=6096319 /ug=Mm.24433 /len=498 /STRA=for
95425_at	603.5	420.1	P	278.5	P	368.6	607.9	P	521.7	P	596.4	P	785.1	P	426.8	P	373.3	P	Cluster Incl U21489:Acetyl coenzyme A dehydrogenase, long-chain /cds=(0,1292) /gb=U21489 /gi=726094 /ug=Mm.2445 /len=1434 /STRA=for
95426_at	40.6	332.2	A	-165.5	A	106.3	-51.7	A	76.8	A	-99.8	A	335.7	A	150.6	A	116.7	A	Cluster Incl AW048512:UI-M-BH1-alj-h-09-0-UI.s1 Mus musculus cDNA, 3 end /clone=UI-M-BH1-alj-h-09-0-UI /clone_end=3 /gb=AW048512 /gi=5909041 /ug=Mm.24452 /len=362 /STRA=for
95427_at	288.2	930.6	P	180.7	P	540.7	335.5	P	478.7	A	304.9	P	614.9	P	565.3	P	671.4	P	Cluster Incl AI843650:UI-M-AO1-aen-h-06-0-UI.s1 Mus musculus cDNA, 3 end /clone=UI-M-AO1-aen-h-06-0-UI /clone_end=3 /gb=AI843650 /gi=5477863 /ug=Mm.24455 /len=449 /STRA=for
95428_at	269.6	387.9	P	369.8	P	390.3	342.2	P	433.9	P	378.2	P	386.9	P	231.1	P	446.7	P	Cluster Incl AA688761:vr07b11.r1 Mus musculus cDNA, 5 end /clone=IMAGE-1111101 /clone_end=5 /gb=AA688761 /gi=2678190 /ug=Mm.24456 /len=322 /STRA=for
95429_at	646.7	475.9	P	449.8	P	580.5	362.8	A	515.7	P	493.7	P	504.4	P	445.6	P	551.5	P	Cluster Incl U10355:Synaptotagmin 4 /cds=(1715,2992) /gb=U10355 /gi=499125 /ug=Mm.2446 /len=3992 /STRA=for
95430_f_at	865.7	1101	P	1010.1	P	1246.8	597.1	P	1018.8	P	589.2	P	711.3	P	1016.3	P	663.6	P	Cluster Incl AI854154:UI-M-BH0-ajw-h-03-0-UI.s1 Mus musculus cDNA, 3 end /clone=UI-M-BH0-ajw-h-03-0-UI /clone_end=3 /gb=AI854154 /gi=5498060 /ug=Mm.24460 /len=561 /STRA=for
95431_at	68.4	108.8	P	43	P	102.9	93.9	P	116.4	P	100.8	P	159.1	P	115	P	132.7	P	Cluster Incl AA623426:vn33a01.r1 Mus musculus cDNA, 5 end /clone=IMAGE-1022952 /clone_end=5 /gb=AA623426 /gi=2527302 /ug=Mm.24463 /len=303 /STRA=for
95432_f_at	663.1	641.3	P	473.2	P	480.8	591.2	P	511.4	P	520.5	P	797.7	P	629.7	P	683.3	P	Cluster Incl AI844034:UI-M-AL1-ahi-d-02-0-UI.s1 Mus musculus cDNA, 3 end /clone=UI-M-AL1-ahi-d-02-0-UI /clone_end=3 /gb=AI844034 /gi=5487940 /ug=Mm.24463 /len=404 /STRA=for
95433_at	356.8	495.1	P	387.1	P	434.3	492.7	P	393.8	P	469.5	P	412.9	P	420.6	P	388.2	P	Cluster Incl AW049776:UI-M-BH1-anm-c-12-0-UI.s1 Mus musculus cDNA, 3 end /clone=UI-M-BH1-anm-c-12-0-UI /clone_end=3 /gb=AW049776 /gi=5910305 /ug=Mm.24495 /len=403 /STRA=for
95434_at	1467.9	1618.8	P	1243.9	P	1725.6	1644.4	P	2040.8	P	1538.7	P	1720.7	P	1331.2	P	1625.4	P	Cluster Incl AI851740:UI-M-BH0-aim-a-03-0-UI.s1 Mus musculus cDNA, 3 end /clone=UI-M-BH0-aim-a-03-0-UI /clone_end=3 /gb=AI851740 /gi=5495641 /ug=Mm.24498 /len=373 /STRA=for
95435_at	388.1	319.7	P	410.8	P	331.5	403.5	P	393.2	P	349.4	P	289.7	P	380.5	P	319.6	P	Cluster Incl AI844009:UI-M-AL1-ahi-a-05-0-UI.s1 Mus musculus cDNA, 3 end /clone=UI-M-AL1-ahi-a-05-0-UI /clone_end=3 /gb=AI844009 /gi=5487910 /ug=Mm.24499 /len=408 /STRA=for
95436_at	-89.3	-119.6	A	-279.6	A	-297.1	-79	A	17.7	A	-187	A	-83.2	A	-289.2	A	-14	A	Cluster Incl X51468:Somatostatin /cds=(100,450) /gb=X51468 /gi=53768 /ug=Mm.2453 /len=599 /STRA=for
95437_at	564.5	608.7	P	566.5	P	566.6	577.7	P	604.9	P	730.8	P	628.6	P	714.1	P	695.8	P	Cluster Incl AI836139:UI-M-AQ0-aai-b-06-0-UI.s2 Mus musculus cDNA, 3 end /clone=UI-M-AQ0-aai-b-06-0-UI /clone_end=3 /gb=AI836139 /gi=5470352 /ug=Mm.24538 /len=395 /STRA=for
95438_at	124.1	240.3	P	130.7	P	187	194.9	P	178.2	P	199.8	P	291.3	P	181.6	P	196.2	P	Cluster Incl AI846783:UI-M-AO1-ael-f-12-0-UI.s1 Mus musculus cDNA, 3 end /clone=UI-M-AO1-ael-f-12-0-UI /clone_end=3 /gb=AI846783 /gi=5490689 /ug=Mm.24541 /len=269 /STRA=for
95439_at	29.1	26.1	A	-50.7	A	-11.1	-10.3	A	-34.6	A	-52.4	A	10.2	A	11.8	A	6	A	Cluster Incl AI047508:ud61f11.x1 Mus musculus cDNA, 3 end /clone=IMAGE-1450413 /clone_end=3 /gb=AI047508 /gi=3295795 /ug=Mm.24547 /len=485 /STRA=for
95440_at	232.4	263.8	P	268.2	P	246.9	271.7	P	197.5	P	224.5	P	154.7	P	262	P	223.4	P	Cluster Incl AI846093:UI-M-AK1-aew-c-02-0-UI.s1 Mus musculus cDNA, 3 end /clone=UI-M-AK1-aew-c-02-0-UI /clone_end=3 /gb=AI846093 /gi=5489964 /ug=Mm.24564 /len=284 /STRA=for
95441_at	3187.6	3276.6	P	2671.5	P	2934.9	2726.1	P	3139.3	P	3038.1	P	2445.8	P	3122	P	3129.9	P	Cluster Incl AB021122:Mus musculus Tim23 mRNA for translocase of inner mitochondrial membrane, complete cds /cds=(123,752) /gb=AB021122 /gi=4996327 /ug=Mm.24565 /len=1142 /STRA=for
95442_at	527	593.1	P	527.7	P	377.7	481.5	P	526.7	P	418.2	P	498.8	P	734.9	P	715.9	P	Cluster Incl AI835706:UI-M-AI0-aan-b-08-0-UI.s1 Mus musculus cDNA, 3 end /clone=UI-M-AI0-aan-b-08-0-UI /clone_end=3 /gb=AI835706 /gi=5469919 /ug=Mm.24571 /len=329 /STRA=for
95443_at	21	-121	A	-115.3	A	-122.4	150.8	A	-176.2	A	87.4	A	-161.7	A	-95	A	88.3	A	Cluster Incl AW122058:UI-M-BH2.2-aoo-d-11-0-UI.s1 Mus musculus cDNA, 3 end /clone=UI-M-BH2.2-aoo-d-11-0-UI /clone_end=3 /gb=AW122058 /gi=6097465 /ug=Mm.24583 /len=415 /STRA=rev
95444_at	939	1103.3	P	1020.8	P	1093.7	1133.9	P	1365.2	P	1201.5	P	1360.9	P	994.6	P	1148.2	P	Cluster Incl AW122274:UI-M-BH2.2-aos-a-04-0-UI.s1 Mus musculus cDNA, 3 end /clone=UI-M-BH2.2-aos-a-04-0-UI /clone_end=3 /gb=AW122274 /gi=6097751 /ug=Mm.24584 /len=261 /STRA=for
95445_at	253.2	591.7	P	362.7	P	679.5	435.8	P	462.6	P	488.8	P	489.4	P	510.3	P	617.1	P	Cluster Incl AW124194:UI-M-BH2.1-aph-b-01-0-UI.s1 Mus musculus cDNA, 3 end /clone=UI-M-BH2.1-aph-b-01-0-UI /clone_end=3 /gb=AW124194 /gi=6099724 /ug=Mm.24593 /len=341 /STRA=for
95446_at	1435.1	1250.3	P	1503	P	1407.5	1300.2	P	1282.4	P	1398.8	P	1346.1	P	1174.5	P	1050.3	P	Cluster Incl AW120502:UI-M-BH1-ami-f-05-0-UI.s2 Mus musculus cDNA, 3 end /clone=UI-M-BH1-ami-f-05-0-UI /clone_end=3 /gb=AW120502 /gi=6095835 /ug=Mm.24600 /len=199 /STRA=for
95447_at	378.6	463.6	P	312.6	P	339.9	317.1	A	353.8	P	334.9	P	388.9	P	336	P	458	P	Cluster Incl AA683761:vr04e08.r1 Mus musculus cDNA, 5 end /clone=IMAGE-1110854 /clone_end=5 /gb=AA683761 /gi=2670347 /ug=Mm.24601 /len=335 /STRA=for
95448_at	958	1107.4	P	739.1	P	767.9	953.3	P	1124.9	P	1062.8	P	1004.3	P	1095	P	1045.4	P	Cluster Incl AI839371:UI-M-AN0-acj-g-11-0-UI.s1 Mus musculus cDNA, 3 end /clone=UI-M-AN0-acj-g-11-0-UI /clone_end=3 /gb=AI839371 /gi=5473584 /ug=Mm.2462 /len=393 /STRA=for
95449_at	587.5	568.1	P	597.8	P	413.1	540.9	P	510.5	P	567.7	P	537	P	524.1	P	499.4	P	Cluster Incl AW049793:UI-M-BH1-anm-f-04-0-UI.s1 Mus musculus cDNA, 3 end /clone=UI-M-BH1-anm-f-04-0-UI /clone_end=3 /gb=AW049793 /gi=5910322 /ug=Mm.24635 /len=569 /STRA=for
95450_at	9.6	28.9	A	34.2	A	24	8.3	A	39.4	A	34.2	A	34.6	A	38	A	24.1	A	Cluster Incl AI852006:UI-M-BH0-aiq-f-06-0-UI.s1 Mus musculus cDNA, 3 end /clone=UI-M-BH0-aiq-f-06-0-UI /clone_end=3 /gb=AI852006 /gi=5495912 /ug=Mm.24640 /len=380 /STRA=for
95451_at	397.1	548.4	P	345.8	P	369.7	382.4	P	385.4	P	412.1	P	449.3	P	530.3	P	604.8	P	Cluster Incl AA855382:vw72a04.r1 Mus musculus cDNA, 5 end /clone=IMAGE-1260462 /clone_end=5 /gb=AA855382 /gi=2942920 /ug=Mm.24641 /len=314 /STRA=for
95452_i_at	29.9	-12.9	A	25.5	A	24.8	-0.1	A	-31.1	A	-27.1	A	-22	A	-23.1	A	-16	A	Cluster Incl AF087687:Mus musculus calcium-binding protein S100A1 mRNA, complete cds /cds=(110,394) /gb=AF087687 /gi=3746891 /ug=Mm.24662 /len=506 /STRA=for
95453_f_at	228.9	310.4	P	184.4	A	224.2	224.6	M	340.7	P	272.6	P	327.9	P	295.8	P	357.6	P	Cluster Incl AF087687:Mus musculus calcium-binding protein S100A1 mRNA, complete cds /cds=(110,394) /gb=AF087687 /gi=3746891 /ug=Mm.24662 /len=506 /STRA=for
95454_at	12.5	3.9	A	42.6	A	-5.7	-73.6	A	-8.3	A	-81.1	A	-153.1	A	-158.4	A	-84.1	A	Cluster Incl AI266795:uj07b09.x1 Mus musculus cDNA, 3 end /clone=IMAGE-1891193 /clone_end=3 /gb=AI266795 /gi=3884953 /ug=Mm.24662 /len=545 /STRA=for
95455_at	-43.3	-25.5	A	-35.7	A	-35.5	-62	A	-26.3	A	-36.9	A	-27.5	A	-5.7	A	-14.6	A	Cluster Incl AF005051:Mus musculus aspartyl aminopeptidase mRNA, complete cds /cds=(237,1658) /gb=AF005051 /gi=4101590 /ug=Mm.24680 /len=1777 /STRA=for
95456_r_at	1739.8	2165.3	P	1919.2	P	1870.2	1847.5	P	1757.1	P	1625.8	P	2546.9	P	1887	P	1999.8	P	Cluster Incl U41626:Split hand/foot deleted gene 1 /cds=(46,258) /gb=U41626 /gi=1209725 /ug=Mm.2469 /len=432 /STRA=for
95457_at	802	873.6	P	682.5	P	712.3	894.7	P	818.5	P	907.4	P	972.9	P	1098.6	P	821.2	P	Cluster Incl AI854214:UI-M-BH0-ajz-e-09-0-UI.s1 Mus musculus cDNA, 3 end /clone=UI-M-BH0-ajz-e-09-0-UI /clone_end=3 /gb=AI854214 /gi=5498120 /ug=Mm.24703 /len=647 /STRA=for
95458_s_at	2019.4	1534.2	P	2244.3	P	1353.2	2051.5	P	1767.3	P	2137.3	P	1334.4	P	2418.2	P	2099.1	P	Cluster Incl AW121960:UI-M-BH2.3-aoi-h-09-0-UI.s1 Mus musculus cDNA, 3 end /clone=UI-M-BH2.3-aoi-h-09-0-UI /clone_end=3 /gb=AW121960 /gi=6097311 /ug=Mm.24703 /len=370 /STRA=for
95459_at	192	217	M	112.9	A	150.9	88.3	A	66.3	A	171.9	P	120	M	122.2	P	202.2	M	Cluster Incl AF031568:Mus musculus heterogeneous nuclear ribonucleoprotein G (Hnrnpg) mRNA, complete cds /cds=(147,1313) /gb=AF031568 /gi=2625129 /ug=Mm.24718 /len=1626 /STRA=for
95460_at	650.1	791.7	P	545.5	P	630.9	666.8	P	685.6	P	613.5	P	684.4	P	640	P	851.3	P	Cluster Incl U70736:Mus musculus 38 kDa Mov34 homolog mRNA, complete cds /cds=(123,1127) /gb=U70736 /gi=2360946 /ug=Mm.2472 /len=1190 /STRA=for
95461_at	137.6	116.9	P	145.5	A	142.5	178.2	P	145.3	A	176.5	P	117.8	A	130.8	A	131.8	P	Cluster Incl AW125340:UI-M-BH2.1-apy-g-08-0-UI.s1 Mus musculus cDNA, 3 end /clone=UI-M-BH2.1-apy-g-08-0-UI /clone_end=3 /gb=AW125340 /gi=6100870 /ug=Mm.24731 /len=391 /STRA=for
95462_at	1067.6	1596	P	1311.2	P	1218.7	1130.2	P	1435.7	P	1405.9	P	1327.9	P	1339	P	1536.4	P	Cluster Incl AW060951:UI-M-BH1-anv-f-08-0-UI.s1 Mus musculus cDNA, 3 end /clone=UI-M-BH1-anv-f-08-0-UI /clone_end=3 /gb=AW060951 /gi=6008702 /ug=Mm.24745 /len=228 /STRA=for
95463_at	136.7	72.6	A	65.6	A	90	27.2	A	57.1	A	61.1	A	41.4	A	97.2	A	49.5	A	Cluster Incl U18992:Glutaryl Coenzyme A dehydrogenase /cds=(48,1364) /gb=U18992 /gi=1439520 /ug=Mm.2475 /len=1757 /STRA=for
95464_at	-81.7	-101.4	A	-51.1	A	-105.8	-61.7	A	-37.9	A	-44.2	A	-44	A	-53.9	A	-19.9	A	Cluster Incl AI048265:ud71h02.y1 Mus musculus cDNA, 5 end /clone=IMAGE-1451379 /clone_end=5 /gb=AI048265 /gi=3296552 /ug=Mm.24750 /len=521 /STRA=for
95465_s_at	292.6	83.6	A	413.5	A	215.5	221.6	A	129.6	A	92	M	62.7	A	151.3	A	8.3	A	Cluster Incl AI849587:UI-M-AH1-agr-e-02-0-UI.s1 Mus musculus cDNA, 3 end /clone=UI-M-AH1-agr-e-02-0-UI /clone_end=3 /gb=AI849587 /gi=5493493 /ug=Mm.24750 /len=310 /STRA=for
95466_at	-113.1	-105.5	A	-31.6	A	-34.1	-138.1	A	-31.3	A	-4.3	A	-39.9	A	-49.5	A	-32.1	A	Cluster Incl AI837006:UI-M-AJ0-aaz-h-01-0-UI.s1 Mus musculus cDNA, 3 end /clone=UI-M-AJ0-aaz-h-01-0-UI /clone_end=3 /gb=AI837006 /gi=5471219 /ug=Mm.24758 /len=324 /STRA=for
95467_at	190.1	333.1	P	216.8	P	185.4	360	P	203.1	P	184.9	P	408.1	P	230.8	P	358.6	P	Cluster Incl AW120746:UI-M-BH2.3-any-c-11-0-UI.s1 Mus musculus cDNA, 3 end /clone=UI-M-BH2.3-any-c-11-0-UI /clone_end=3 /gb=AW120746 /gi=6096079 /ug=Mm.24763 /len=416 /STRA=for
95468_at	396.6	370.4	P	573.4	P	510.9	532.9	P	261.4	P	371.2	P	302.4	P	423	P	329.6	P	Cluster Incl AI850202:UI-M-BG1-aie-b-01-0-UI.s1 Mus musculus cDNA, 3 end /clone=UI-M-BG1-aie-b-01-0-UI /clone_end=3 /gb=AI850202 /gi=5494108 /ug=Mm.24786 /len=401 /STRA=for
95469_at	175.7	249.1	P	244.6	P	282.3	197.2	P	255.4	P	211.8	P	199.3	P	226.8	P	171.9	P	Cluster Incl AA734444:vr90g04.r1 Mus musculus cDNA, 5 end /clone=IMAGE-1136022 /clone_end=5 /gb=AA734444 /gi=2756111 /ug=Mm.24786 /len=252 /STRA=for
95470_at	504.6	359.1	P	513.1	P	343.5	425	P	467.2	P	633	P	551.8	P	617.4	P	579.7	P	Cluster Incl AI846025:UI-M-AP1-agl-g-04-0-UI.s1 Mus musculus cDNA, 3 end /clone=UI-M-AP1-agl-g-04-0-UI /clone_end=3 /gb=AI846025 /gi=5489931 /ug=Mm.24789 /len=451 /STRA=for
95471_at	5894.5	5307.8	P	6381.9	P	5693.9	3727.6	P	4573.3	P	5779.9	P	3550.1	P	5215.2	P	4048.9	P	Cluster Incl U22399:Cyclin-dependent kinase inhibitor 1C (P57) /cds=(137,1144) /gb=U22399 /gi=790249 /ug=Mm.2480 /len=1462 /STRA=for
95472_f_at	1216.5	1600.5	P	1039.6	P	1434.3	1498.3	P	1286.4	P	1119.6	P	2338.2	P	1450.3	P	1424.7	P	Cluster Incl AI526902:uj47g07.x1 Mus musculus cDNA, 3 end /clone=IMAGE-1923132 /clone_end=3 /gb=AI526902 /gi=4441037 /ug=Mm.24805 /len=484 /STRA=for
95473_s_at	766.6	1278.6	P	1067.4	P	1092.6	998	P	1268.4	P	1035.1	P	1226.7	P	1410.4	P	1064.9	P	Cluster Incl AW123338:UI-M-BH2.1-apf-c-12-0-UI.s1 Mus musculus cDNA, 3 end /clone=UI-M-BH2.1-apf-c-12-0-UI /clone_end=3 /gb=AW123338 /gi=6098868 /ug=Mm.24808 /len=425 /STRA=for
95474_at	748.7	744.9	P	1157.5	P	780.9	420.3	P	401.3	P	621.4	P	815.4	P	432.6	P	450.7	P	Cluster Incl AW123850:UI-M-BH2.1-app-b-03-0-UI.s1 Mus musculus cDNA, 3 end /clone=UI-M-BH2.1-app-b-03-0-UI /clone_end=3 /gb=AW123850 /gi=6099380 /ug=Mm.24816 /len=347 /STRA=for
95475_at	-400.6	-247.7	A	-246.3	A	-254.5	-90.8	A	-368.2	A	-509.4	A	-106.8	A	-275	A	-231.8	A	Cluster Incl AI846961:UI-M-AK1-aey-g-11-0-UI.s1 Mus musculus cDNA, 3 end /clone=UI-M-AK1-aey-g-11-0-UI /clone_end=3 /gb=AI846961 /gi=5490867 /ug=Mm.24821 /len=288 /STRA=for
95476_at	-64.6	-37.5	A	-43.7	A	17.3	-30.8	A	-20.6	A	20.3	A	-57.8	A	-12.4	A	-0.1	A	Cluster Incl AI843662:UI-M-AK1-aer-a-08-0-UI.s1 Mus musculus cDNA, 3 end /clone=UI-M-AK1-aer-a-08-0-UI /clone_end=3 /gb=AI843662 /gi=5477875 /ug=Mm.24837 /len=323 /STRA=for
95477_at	1734.9	2084.7	P	1655	P	2270.3	1452.4	P	1604.9	P	1469.7	P	1900.4	P	1545.6	P	1468.6	P	Cluster Incl AW125185:UI-M-BH2.1-apz-g-10-0-UI.s1 Mus musculus cDNA, 3 end /clone=UI-M-BH2.1-apz-g-10-0-UI /clone_end=3 /gb=AW125185 /gi=6100715 /ug=Mm.24847 /len=215 /STRA=for
95478_at	-175.2	-32.7	A	-31.2	A	-181.6	-79.8	A	14.2	A	-76	A	15.8	A	15.3	A	15.8	A	Cluster Incl AW124231:UI-M-BH2.1-aph-e-04-0-UI.s1 Mus musculus cDNA, 3 end /clone=UI-M-BH2.1-aph-e-04-0-UI /clone_end=3 /gb=AW124231 /gi=6099761 /ug=Mm.24848 /len=373 /STRA=for
95479_at	208.6	275.1	P	119.6	P	225.1	228	P	239.7	P	152.6	P	334.6	P	272.6	P	324.3	P	Cluster Incl X95591:M.musculus mRNA for C1D protein /cds=(77,502) /gb=X95591 /gi=1185124 /ug=Mm.2485 /len=1050 /STRA=for
95480_at	-11	212.1	A	-29.3	P	118	-129	A	-6.5	P	-46.5	P	-93.1	P	23.6	P	37.8	P	Cluster Incl AI847163:UI-M-AO1-aep-d-12-0-UI.s1 Mus musculus cDNA, 3 end /clone=UI-M-AO1-aep-d-12-0-UI /clone_end=3 /gb=AI847163 /gi=5491069 /ug=Mm.24855 /len=148 /STRA=for
95481_at	48.3	22.7	A	22.6	A	54.5	36.5	A	42.8	A	-6.8	A	24.5	A	33.5	A	50.2	A	Cluster Incl AI844374:UI-M-AL1-ahp-c-04-0-UI.s1 Mus musculus cDNA, 3 end /clone=UI-M-AL1-ahp-c-04-0-UI /clone_end=3 /gb=AI844374 /gi=5488280 /ug=Mm.24870 /len=429 /STRA=for
95482_at	1001.7	913.2	P	1151.8	P	1078.5	891	P	870.8	P	902	P	1012.6	P	995.9	P	828.4	P	Cluster Incl AW124247:UI-M-BH2.1-aph-f-08-0-UI.s1 Mus musculus cDNA, 3 end /clone=UI-M-BH2.1-aph-f-08-0-UI /clone_end=3 /gb=AW124247 /gi=6099777 /ug=Mm.24870 /len=398 /STRA=for
95483_at	346.5	584.8	P	263.1	P	366.7	514.5	P	422.8	A	514.1	P	568.8	P	416.9	A	353.6	P	Cluster Incl AW123318:UI-M-BH2.1-apf-b-03-0-UI.s1 Mus musculus cDNA, 3 end /clone=UI-M-BH2.1-apf-b-03-0-UI /clone_end=3 /gb=AW123318 /gi=6098848 /ug=Mm.24874 /len=371 /STRA=for
95484_at	-423	-344.7	A	-271.5	A	-273.1	-245.8	A	-82.5	A	-62	A	-279.7	A	-350.2	A	-101	A	Cluster Incl AW060487:UI-M-BH1-ann-a-12-0-UI.s1 Mus musculus cDNA, 3 end /clone=UI-M-BH1-ann-a-12-0-UI /clone_end=3 /gb=AW060487 /gi=6008238 /ug=Mm.24883 /len=309 /STRA=for
95485_at	1113.9	1813.4	P	1142	P	1299.4	900.3	P	1053.7	P	1222.3	P	2204.3	P	1567.1	P	1066.6	P	Cluster Incl D29639:Mouse embryonal carcinoma cell mRNA for 3-hydroxyacyl CoA dehydrogenase, complete cds /cds=(53,964) /gb=D29639 /gi=1125025 /ug=Mm.2491 /len=1679 /STRA=for
95486_at	672.4	536.1	P	559.2	P	536.2	683.9	P	507	P	626.4	P	548	P	502.4	P	609.8	P	Cluster Incl AA794134:vr42h04.s1 Mus musculus cDNA, 5 end /clone=IMAGE-1123351 /clone_end=5 /gb=AA794134 /gi=2857089 /ug=Mm.24997 /len=155 /STRA=for
95487_at	207.5	216.8	P	131.5	P	83.7	197.5	P	116.7	P	151.1	P	235	P	198.5	P	312.7	P	Cluster Incl AI842562:UI-M-AQ1-aea-g-06-0-UI.s1 Mus musculus cDNA, 3 end /clone=UI-M-AQ1-aea-g-06-0-UI /clone_end=3 /gb=AI842562 /gi=5476780 /ug=Mm.2500 /len=411 /STRA=for
95488_at	924	976.4	P	783.7	P	903.6	1090.3	P	955.3	P	838.6	P	1140.7	P	903.7	P	904.2	P	Cluster Incl AW045756:UI-M-BH1-akt-b-04-0-UI.s1 Mus musculus cDNA, 3 end /clone=UI-M-BH1-akt-b-04-0-UI /clone_end=3 /gb=AW045756 /gi=5906285 /ug=Mm.25018 /len=357 /STRA=for
95489_at	267.8	339.3	P	284.7	P	271.5	334.8	P	338.3	P	261.2	P	324.1	P	232.1	P	302.8	P	Cluster Incl AW047953:UI-M-BH1-aln-f-07-0-UI.s1 Mus musculus cDNA, 3 end /clone=UI-M-BH1-aln-f-07-0-UI /clone_end=3 /gb=AW047953 /gi=5908482 /ug=Mm.25044 /len=331 /STRA=for
95490_at	1904.9	2064.5	P	1642.2	P	1993.8	1879.8	P	1749.2	P	1987.2	P	1732.6	P	2197	P	1692	P	Cluster Incl AW120891:UI-M-BH2.3-aob-b-02-0-UI.s1 Mus musculus cDNA, 3 end /clone=UI-M-BH2.3-aob-b-02-0-UI /clone_end=3 /gb=AW120891 /gi=6096224 /ug=Mm.25045 /len=178 /STRA=for
95491_at	918.7	1532.4	P	1392.9	P	1408.5	857	P	1180.5	P	1028.7	P	1250	P	1472.7	P	1185.1	P	Cluster Incl AB015652:Mus musculus gene for DJ-1, complete cds /cds=(0,521) /gb=AB015652 /gi=3256342 /ug=Mm.2507 /len=522 /STRA=for
95492_at	169.1	131.5	M	165.8	A	147.8	142.6	A	144.8	A	177.7	A	127.7	P	97	A	108.5	A	Cluster Incl AF095257:Mus musculus heterogeneous nuclear ribonucleoprotein C1/C2 mRNA, complete cds /cds=(156,1097) /gb=AF095257 /gi=4139187 /ug=Mm.25074 /len=1388 /STRA=for
95493_at	4442.7	4388.6	P	4522.6	P	4457.9	3316	P	3632	P	3787.1	P	3308.4	P	3838.7	P	3411	P	Cluster Incl X66405:Procollagen, type VI, alpha 1 /cds=(131,3208) /gb=X66405 /gi=50478 /ug=Mm.2509 /len=3991 /STRA=for
95494_at	731.5	402.3	A	643.4	A	501.4	459.2	A	444.8	P	478.1	A	355.2	A	390.9	A	356.1	A	Cluster Incl AA816191:vp43a08.r1 Mus musculus cDNA, 5 end /clone=IMAGE-1079414 /clone_end=5 /gb=AA816191 /gi=2885787 /ug=Mm.25119 /len=609 /STRA=for
95495_at	233.9	18.1	A	126.8	A	94.5	49.3	A	66.5	A	67.5	A	80.2	A	33.8	A	86.9	A	Cluster Incl AB016795:Mus musculus mRNA for acetyl-CoA transporter, complete cds /cds=(0,1652) /gb=AB016795 /gi=4589917 /ug=Mm.25121 /len=1653 /STRA=for
95496_at	-152.6	-162.4	A	-307.4	A	-92.9	-207.6	A	-93.5	A	-56.9	A	-222	A	-93.5	A	-169.8	A	Cluster Incl AI848866:UI-M-AJ1-ahb-f-01-0-UI.s1 Mus musculus cDNA, 3 end /clone=UI-M-AJ1-ahb-f-01-0-UI /clone_end=3 /gb=AI848866 /gi=5492772 /ug=Mm.25125 /len=383 /STRA=for
95497_at	-498.7	-208.6	A	-350.6	A	-259.5	-236	A	-35.1	A	-115.2	A	26	P	-169.3	A	-179.1	A	Cluster Incl AI843880:UI-M-AK1-aeu-e-06-0-UI.s1 Mus musculus cDNA, 3 end /clone=UI-M-AK1-aeu-e-06-0-UI /clone_end=3 /gb=AI843880 /gi=5478093 /ug=Mm.25126 /len=385 /STRA=for
95498_at	124.2	138.2	P	136.5	P	122.7	106.9	A	140.1	P	82.3	A	137.1	P	180.2	P	207.4	P	Cluster Incl AI836029:UI-M-AQ0-aad-e-12-0-UI.s2 Mus musculus cDNA, 3 end /clone=UI-M-AQ0-aad-e-12-0-UI /clone_end=3 /gb=AI836029 /gi=5470207 /ug=Mm.25143 /len=513 /STRA=for
95499_at	24.4	34.5	A	-8.3	A	20.7	26	P	7.2	A	20.7	A	34.9	P	-15.5	A	35	P	Cluster Incl AI845108:UI-M-BG0-ahs-a-06-0-UI.s1 Mus musculus cDNA, 3 end /clone=UI-M-BG0-ahs-a-06-0-UI /clone_end=3 /gb=AI845108 /gi=5489014 /ug=Mm.25148 /len=399 /STRA=for
95500_at	-2	61.5	A	-24.2	A	1.1	19.4	A	31.6	A	47.2	A	54.4	A	9.2	A	15.7	A	Cluster Incl AA840409:vx92c09.r1 Mus musculus cDNA, 5 end /clone=IMAGE-1282672 /clone_end=5 /gb=AA840409 /gi=2916068 /ug=Mm.25156 /len=382 /STRA=for
95501_at	252	325.8	P	306.7	P	344.5	246.3	P	246	P	147.2	M	234.2	P	244.6	P	262.1	P	Cluster Incl AW122970:UI-M-BH2.1-aoz-h-06-0-UI.s2 Mus musculus cDNA, 3 end /clone=UI-M-BH2.1-aoz-h-06-0-UI /clone_end=3 /gb=AW122970 /gi=6098500 /ug=Mm.25157 /len=435 /STRA=for
95502_at	325.2	231.6	M	253.7	A	372.9	257.5	P	226.1	P	290.2	A	203.7	P	317.4	P	344.7	P	Cluster Incl AI840267:UI-M-AH0-act-e-08-0-UI.s1 Mus musculus cDNA, 3 end /clone=UI-M-AH0-act-e-08-0-UI /clone_end=3 /gb=AI840267 /gi=5474480 /ug=Mm.25161 /len=358 /STRA=for
95503_at	-68.9	74.2	A	131.4	A	16.6	75	A	92	A	103.2	A	63.3	A	109.9	P	117	A	Cluster Incl U95498:Mus musculus AF1q mRNA, complete cds /cds=(161,433) /gb=U95498 /gi=4100264 /ug=Mm.25165 /len=1497 /STRA=for
95504_at	322.3	290.8	A	182.9	A	230.7	318.9	A	279	A	169.5	A	153.8	A	281.5	A	279.7	A	Cluster Incl AI838470:UI-M-AJ0-aba-g-08-0-UI.s1 Mus musculus cDNA, 3 end /clone=UI-M-AJ0-aba-g-08-0-UI /clone_end=3 /gb=AI838470 /gi=5472683 /ug=Mm.25170 /len=432 /STRA=rev
95505_at	-24.9	5.1	M	66.3	P	22.6	23.4	A	110.1	P	37.4	M	100.3	P	57.6	P	21.2	P	Cluster Incl AW060509:UI-M-BH1-ann-c-12-0-UI.s1 Mus musculus cDNA, 3 end /clone=UI-M-BH1-ann-c-12-0-UI /clone_end=3 /gb=AW060509 /gi=6008260 /ug=Mm.25187 /len=308 /STRA=for
95506_at	21	504.2	A	456.7	A	755	548.9	A	560.9	A	533.5	A	687.3	A	420	A	351	A	Cluster Incl U96723:Myosin Ic /cds=(11,3097) /gb=U96723 /gi=2232026 /ug=Mm.25194 /len=3111 /STRA=for
95507_at	153.5	257.5	P	215.4	P	279.8	291.8	P	368.3	P	208.4	P	288.5	P	210.4	P	355.6	P	Cluster Incl AB025048:Mus musculus mRNA for Sid6061p, complete cds /cds=(69,1025) /gb=AB025048 /gi=5931550 /ug=Mm.25198 /len=1912 /STRA=for
95508_at	1536.1	1591	P	1332.7	P	1426.5	2055.1	P	1463.7	P	1578.2	P	2317.9	P	2030.2	P	2019	P	Cluster Incl X61453:M.musculus mRNA for H19 clone /cds=(0,1946) /gb=X61453 /gi=51135 /ug=Mm.25203 /len=2092 /STRA=for
95509_at	162.5	197.9	A	137.6	A	202.9	151.6	A	144.8	A	143.1	A	132.2	A	160.6	A	187.1	A	Cluster Incl AA607809:vo49g11.r1 Mus musculus cDNA, 5 end /clone=IMAGE-1053284 /clone_end=5 /gb=AA607809 /gi=2455244 /ug=Mm.25210 /len=488 /STRA=for
95510_at	-21.9	-141.7	A	-29	A	14.4	-34.8	A	26.8	A	95	P	25.2	P	-91.2	A	69.4	A	Cluster Incl AB024427:Mus musculus mRNA for Sid1669p, complete cds /cds=(138,602) /gb=AB024427 /gi=5931542 /ug=Mm.25228 /len=1955 /STRA=for
95511_at	215.2	257.8	P	278.9	P	316.8	530.4	P	545.8	P	420.6	P	406.7	P	274.9	P	162.8	P	Cluster Incl X69902:Integrin alpha 6 /cds=(181,3402) /gb=X69902 /gi=408127 /ug=Mm.25232 /len=3756 /STRA=for
95512_at	112.8	185.8	P	259.7	P	115.7	49.5	P	150.4	P	96.7	P	140.6	P	219.2	P	155.2	P	Cluster Incl M60320:Protein-L-isoaspartate (D-aspartate) O-methyltransferase 1 /cds=(119,802) /gb=M60320 /gi=200254 /ug=Mm.25293 /len=1580 /STRA=for
95513_at	235.1	185.8	A	211.7	A	237.1	180.2	M	146.5	P	183.6	P	246.1	A	153.5	M	169.5	P	Cluster Incl AW124310:UI-M-BH2.1-apq-d-03-0-UI.s1 Mus musculus cDNA, 3 end /clone=UI-M-BH2.1-apq-d-03-0-UI /clone_end=3 /gb=AW124310 /gi=6099840 /ug=Mm.25298 /len=234 /STRA=for
95514_at	-191.9	113.5	M	152.5	A	293.8	-33.4	M	181.2	P	78.9	M	273.6	P	387.7	P	209.8	P	Cluster Incl AI846302:UI-M-AK1-aez-g-04-0-UI.s1 Mus musculus cDNA, 3 end /clone=UI-M-AK1-aez-g-04-0-UI /clone_end=3 /gb=AI846302 /gi=5490208 /ug=Mm.253 /len=324 /STRA=rev
95515_at	-19.5	-108.8	A	42.3	A	-21.9	50.1	A	-33	A	-214.7	A	-15.4	A	-155.8	A	-244	A	Cluster Incl AI663783:ud47h05.y1 Mus musculus cDNA, 5 end /clone=IMAGE-1449081 /clone_end=5 /gb=AI663783 /gi=4767366 /ug=Mm.253 /len=479 /STRA=for
95516_at	853.9	960.3	P	773.6	P	755.2	898.8	P	756.4	P	872.1	P	1399.5	P	891.5	P	1158.1	P	Cluster Incl AB027290:Mus musculus SID 99 mRNA for small GTP binding protein, complete cds /cds=(215,820) /gb=AB027290 /gi=5931615 /ug=Mm.25306 /len=1276 /STRA=for
95517_i_at	947.5	1203.5	P	709.1	P	1030.2	773.4	P	938.7	P	933.4	P	898.1	P	1097.6	P	832.5	P	Cluster Incl AI846338:UI-M-AN1-afa-c-01-0-UI.s1 Mus musculus cDNA, 3 end /clone=UI-M-AN1-afa-c-01-0-UI /clone_end=3 /gb=AI846338 /gi=5490244 /ug=Mm.25308 /len=377 /STRA=for
95518_at	3116.8	1611.8	P	1890.6	P	1842.8	1554	P	965	P	1730.8	P	1256.6	P	1315.6	P	1249.1	P	Cluster Incl AW122893:UI-M-BH2.1-apa-d-07-0-UI.s1 Mus musculus cDNA, 3 end /clone=UI-M-BH2.1-apa-d-07-0-UI /clone_end=3 /gb=AW122893 /gi=6098423 /ug=Mm.25311 /len=217 /STRA=for
95519_at	1.3	40.6	A	18.6	A	45.6	-20.9	A	5.1	A	50.7	A	40.2	A	23.4	A	60.1	A	Cluster Incl AW121639:UI-M-BH2.3-aoc-a-08-0-UI.s1 Mus musculus cDNA, 3 end /clone=UI-M-BH2.3-aoc-a-08-0-UI /clone_end=3 /gb=AW121639 /gi=6096972 /ug=Mm.25316 /len=438 /STRA=for
95520_at	326	300.8	P	339.9	P	348.9	278.4	P	363.4	P	466.7	P	296.2	P	375.4	P	220.6	P	Cluster Incl AI843845:UI-M-AK1-aeu-a-10-0-UI.s1 Mus musculus cDNA, 3 end /clone=UI-M-AK1-aeu-a-10-0-UI /clone_end=3 /gb=AI843845 /gi=5478058 /ug=Mm.25320 /len=404 /STRA=for
96001_at	1520.2	1299.5	P	1550.1	P	1415.5	1690	P	1196	P	1216.2	P	1094.3	P	1424.6	P	1309.8	P	Cluster Incl AW122293:UI-M-BH2.2-aos-c-01-0-UI.s1 Mus musculus cDNA, 3 end /clone=UI-M-BH2.2-aos-c-01-0-UI /clone_end=3 /gb=AW122293 /gi=6097778 /ug=Mm.25321 /len=363 /STRA=for
96002_at	312.9	302.9	P	304.7	P	259.2	280.6	P	350.9	P	244.3	P	407.7	P	383.2	P	325.3	P	Cluster Incl AW123936:UI-M-BH2.3-aqc-c-01-0-UI.s1 Mus musculus cDNA, 3 end /clone=UI-M-BH2.3-aqc-c-01-0-UI /clone_end=3 /gb=AW123936 /gi=6099466 /ug=Mm.25331 /len=368 /STRA=for
96003_at	935.5	925.4	P	941.5	P	1344.2	762.1	P	1180.3	P	836.4	P	1210	P	773.2	P	1183.2	P	Cluster Incl AW048332:UI-M-BH1-akk-c-05-0-UI.s1 Mus musculus cDNA, 3 end /clone=UI-M-BH1-akk-c-05-0-UI /clone_end=3 /gb=AW048332 /gi=5908861 /ug=Mm.25339 /len=333 /STRA=for
96004_at	-476.7	-35.9	A	-373.6	A	-297.7	-180.6	A	-273.3	A	-320	A	104.7	A	-470.7	A	-210.9	A	Cluster Incl AI851641:UI-M-BH0-ain-d-10-0-UI.s1 Mus musculus cDNA, 3 end /clone=UI-M-BH0-ain-d-10-0-UI /clone_end=3 /gb=AI851641 /gi=5495547 /ug=Mm.25353 /len=477 /STRA=for
96005_at	-149.5	-205.9	A	-127.9	A	-74	-238.3	A	-148.8	A	-104.8	A	-123.8	A	-154.6	A	-210.5	A	Cluster Incl AW122772:UI-M-BH2.1-aoy-b-10-0-UI.s1 Mus musculus cDNA, 3 end /clone=UI-M-BH2.1-aoy-b-10-0-UI /clone_end=3 /gb=AW122772 /gi=6098302 /ug=Mm.25364 /len=122 /STRA=for
96006_at	142	96.6	A	165.6	A	170	96.7	A	123.9	A	87.1	A	63.5	A	67.3	A	119.4	A	Cluster Incl AI850285:UI-M-BG1-aif-c-01-0-UI.s1 Mus musculus cDNA, 3 end /clone=UI-M-BG1-aif-c-01-0-UI /clone_end=3 /gb=AI850285 /gi=5494191 /ug=Mm.25366 /len=479 /STRA=for
96007_at	1632.2	2076.3	P	1555.4	P	1903	1648.8	P	2022.8	P	1532.2	P	2207.1	P	1306.9	P	2004.6	P	Cluster Incl AI835359:UI-M-AQ0-aah-g-05-0-UI.s1 Mus musculus cDNA, 3 end /clone=UI-M-AQ0-aah-g-05-0-UI /clone_end=3 /gb=AI835359 /gi=5469572 /ug=Mm.25393 /len=305 /STRA=for
96008_at	1703.5	2013.9	P	1601	P	1568.4	1855.6	P	1959.6	P	1740.8	P	1544.9	P	1774.6	P	1810.8	P	Cluster Incl U81052:Mus musculus Defender against Apoptotic Death (Dad1) gene /cds=(25,366) /gb=U81052 /gi=1905978 /ug=Mm.2547 /len=406 /STRA=for
96009_s_at	134	215.4	A	116	A	152.4	150.1	A	93.5	A	138.4	A	108.7	A	235.9	A	146.7	A	Cluster Incl D63359:Pancreatitis-associated protein /cds=(31,558) /gb=D63359 /gi=1911090 /ug=Mm.2553 /len=759 /STRA=for
96010_at	778	1019.5	P	533.9	P	627.4	845.3	P	670.7	P	824.8	P	971.4	P	865.1	P	1036.5	P	Cluster Incl AW047023:UI-M-BH1-alp-h-11-0-UI.s1 Mus musculus cDNA, 3 end /clone=UI-M-BH1-alp-h-11-0-UI /clone_end=3 /gb=AW047023 /gi=5907552 /ug=Mm.25548 /len=399 /STRA=for
96011_at	225	258.6	P	117.7	P	169.4	368.7	P	194	P	178.9	P	347.6	P	244.7	P	376.6	P	Cluster Incl AB009275:Mus musculus gene for matrin3, complete cds /cds=(0,920) /gb=AB009275 /gi=6497040 /ug=Mm.25575 /len=921 /STRA=for
96012_f_at	2724.6	2928.5	P	2269.1	P	1788.5	2932.7	P	2208.7	P	2579.5	P	3290.8	P	3503.8	P	3302.4	P	Cluster Incl AI835367:UI-M-AQ0-aah-h-02-0-UI.s1 Mus musculus cDNA, 3 end /clone=UI-M-AQ0-aah-h-02-0-UI /clone_end=3 /gb=AI835367 /gi=5469580 /ug=Mm.25575 /len=407 /STRA=for
96013_r_at	378.6	350.8	P	274.7	P	223.7	415.1	P	279.6	P	274.5	P	407	P	364.2	P	441.7	P	Cluster Incl AI835367:UI-M-AQ0-aah-h-02-0-UI.s1 Mus musculus cDNA, 3 end /clone=UI-M-AQ0-aah-h-02-0-UI /clone_end=3 /gb=AI835367 /gi=5469580 /ug=Mm.25575 /len=407 /STRA=for
96014_at	658.5	1027	A	823.1	A	505.7	363.9	A	401.7	A	652.2	A	617.6	P	132.9	A	117.5	A	Cluster Incl AI847863:UI-M-AM1-afu-e-04-0-UI.s1 Mus musculus cDNA, 3 end /clone=UI-M-AM1-afu-e-04-0-UI /clone_end=3 /gb=AI847863 /gi=5491769 /ug=Mm.25581 /len=359 /STRA=for
96015_at	284.1	123.7	M	99.8	A	109.7	163.7	A	119.4	A	104.8	M	91.5	A	146.4	M	99.6	A	Cluster Incl AF109377:Mus musculus ldlBp (LDLB) mRNA, complete cds /cds=(15,2957) /gb=AF109377 /gi=4249732 /ug=Mm.25586 /len=3034 /STRA=for
96016_at	384.2	863.6	P	877.5	P	833	373.4	P	613.1	P	503.4	P	777.1	P	992.4	P	833.1	P	Cluster Incl AW045665:UI-M-BH1-alg-h-11-0-UI.s1 Mus musculus cDNA, 3 end /clone=UI-M-BH1-alg-h-11-0-UI /clone_end=3 /gb=AW045665 /gi=5906194 /ug=Mm.25590 /len=395 /STRA=for
96017_at	197.1	557.7	A	15.5	A	480.3	302.7	A	541.9	A	713.4	A	518.7	A	516.6	A	337.5	A	Cluster Incl AA710907:vt44g01.r1 Mus musculus cDNA, 5 end /clone=IMAGE-1165968 /clone_end=5 /gb=AA710907 /gi=2720825 /ug=Mm.25595 /len=348 /STRA=for
96018_r_at	528.5	374.6	P	441.5	P	424.7	513.8	P	478.9	P	402.1	P	334.2	P	471.7	P	433.7	P	Cluster Incl AI853561:UI-M-BH0-ajd-h-09-0-UI.s1 Mus musculus cDNA, 3 end /clone=UI-M-BH0-ajd-h-09-0-UI /clone_end=3 /gb=AI853561 /gi=5497467 /ug=Mm.25634 /len=480 /STRA=for
96019_at	1837.1	1629.7	P	1482.2	P	1584.6	1859.2	P	1679.1	P	1520.7	P	2043.1	P	1689	P	2131.5	P	Cluster Incl AI843476:UI-M-AQ1-aec-g-07-0-UI.s1 Mus musculus cDNA, 3 end /clone=UI-M-AQ1-aec-g-07-0-UI /clone_end=3 /gb=AI843476 /gi=5477689 /ug=Mm.25699 /len=339 /STRA=for
96020_at	-148.2	396.6	P	-121.5	A	373.2	-91.6	A	324.8	P	-83.7	A	202.5	P	-118.4	A	264.7	P	Cluster Incl M22531:Mouse complement C1q B chain mRNA, complete cds /cds=(156,917) /gb=M22531 /gi=192266 /ug=Mm.2570 /len=1059 /STRA=for
96021_at	-25	-27.6	A	119.2	A	184.7	323.4	A	223.4	A	213.5	A	277.4	A	167.5	A	371.7	A	Cluster Incl AI854264:UI-M-BH0-ajs-c-01-0-UI.s1 Mus musculus cDNA, 3 end /clone=UI-M-BH0-ajs-c-01-0-UI /clone_end=3 /gb=AI854264 /gi=5498170 /ug=Mm.25719 /len=533 /STRA=for
96022_at	-106.9	-5.1	A	-160.9	A	39.5	112.3	A	-1.6	A	265	A	2.2	A	-1.2	A	-21.9	A	Cluster Incl AI846885:UI-M-AI1-afk-h-11-0-UI.s1 Mus musculus cDNA, 3 end /clone=UI-M-AI1-afk-h-11-0-UI /clone_end=3 /gb=AI846885 /gi=5490791 /ug=Mm.25727 /len=194 /STRA=for
96023_at	191.9	190.3	P	169.4	P	136.7	218.2	P	211.3	P	218.6	P	148.1	A	122.9	P	201.6	P	Cluster Incl AI852472:UI-M-BH0-aip-f-10-0-UI.s1 Mus musculus cDNA, 3 end /clone=UI-M-BH0-aip-f-10-0-UI /clone_end=3 /gb=AI852472 /gi=5496378 /ug=Mm.25727 /len=402 /STRA=rev
96024_at	709.4	998.2	P	933.9	P	828.3	724.1	P	990.7	P	964	P	682.5	P	1092.9	P	1134.8	P	Cluster Incl L32836:Mus musculus (clone C7/B9) S-adenosyl homocysteine hydrolase (ahcy) mRNA, complete cds /cds=(5,1303) /gb=L32836 /gi=904131 /ug=Mm.2573 /len=2057 /STRA=for
96025_g_at	874.4	1376.6	P	1332	P	1057.5	860.5	P	1285	P	1402.2	P	999.4	P	1479.5	P	1126.2	P	Cluster Incl L32836:Mus musculus (clone C7/B9) S-adenosyl homocysteine hydrolase (ahcy) mRNA, complete cds /cds=(5,1303) /gb=L32836 /gi=904131 /ug=Mm.2573 /len=2057 /STRA=for
96026_at	153.8	133.1	P	245.6	P	129.4	163.2	P	154	P	244.6	P	124.5	P	98.3	A	139	P	Cluster Incl AA987153:uc80h10.x1 Mus musculus cDNA, 3 end /clone=IMAGE-1432003 /clone_end=3 /gb=AA987153 /gi=3167916 /ug=Mm.2573 /len=824 /STRA=for
96027_at	233	310.8	P	211.1	P	255.7	260.8	P	276.4	P	291.7	P	293.8	P	404.3	P	299.3	P	Cluster Incl AW120546:UI-M-BH1-ana-e-02-0-UI.s2 Mus musculus cDNA, 3 end /clone=UI-M-BH1-ana-e-02-0-UI /clone_end=3 /gb=AW120546 /gi=6095879 /ug=Mm.25732 /len=473 /STRA=for
96028_at	-111.8	-54.5	A	-95.1	A	-106.5	-62.6	A	-101.1	A	-72.9	A	-72	A	-51.1	A	-55.4	A	Cluster Incl AW125628:UI-M-BH2.2-aqj-h-04-0-UI.s1 Mus musculus cDNA, 3 end /clone=UI-M-BH2.2-aqj-h-04-0-UI /clone_end=3 /gb=AW125628 /gi=6101158 /ug=Mm.2576 /len=429 /STRA=for
96029_at	491.7	572.8	P	328.2	P	424.4	442.9	P	465.6	P	401.7	P	568	P	479.9	P	421.6	P	Cluster Incl AI020542:ub24g02.r1 Mus musculus cDNA, 5 end /clone=IMAGE-1378706 /clone_end=5 /gb=AI020542 /gi=3234878 /ug=Mm.25779 /len=374 /STRA=for
96030_at	-39.6	-9.3	A	-9.3	A	-7.5	-23	A	-23	A	1.1	A	1.1	A	19.1	A	-15.2	A	Cluster Incl M36780:Casein alpha /cds=(0,941) /gb=M36780 /gi=191574 /ug=Mm.25789 /len=1379 /STRA=rev
96031_r_at	67.9	103.6	P	41.9	A	61.4	60.2	A	104.1	P	99.7	P	145.2	P	36.1	A	129.8	P	Cluster Incl AW259411:up29c03.x1 Mus musculus cDNA, 3 end /clone=IMAGE-2655748 /clone_end=3 /gb=AW259411 /gi=6632465 /ug=Mm.25794 /len=465 /STRA=for
96032_at	246.2	159	P	207.1	P	155.1	326.2	P	145.4	P	194.1	P	117.9	P	128.7	A	158.5	P	Cluster Incl L19737:ATP synthase, H+ transporting, mitochondrial F0 complex, subunit c (subunit 9), isoform 1 /cds=(3,413) /gb=L19737 /gi=309287 /ug=Mm.258 /len=499 /STRA=for
96033_at	325.7	414.9	P	325.9	P	378	695.3	P	748.7	P	648.4	P	363.6	P	442.8	P	424.1	P	Cluster Incl Z22532:Syndecan 1 /cds=(240,1175) /gb=Z22532 /gi=1946227 /ug=Mm.2580 /len=3054 /STRA=for
96034_at	212.8	65.8	A	85.2	A	81.6	98.5	A	33.8	A	24	A	-17.5	A	139.9	P	134.7	A	Cluster Incl AW050205:UI-M-BH1-amw-d-05-0-UI.s1 Mus musculus cDNA, 3 end /clone=UI-M-BH1-amw-d-05-0-UI /clone_end=3 /gb=AW050205 /gi=5910734 /ug=Mm.25806 /len=484 /STRA=rev
96035_at	250.7	249.9	P	243.4	P	349.7	250.8	P	267.7	P	170.9	P	250.2	P	111.4	A	131.7	M	Cluster Incl L47335:Mus musculus branched chain alpha ketoacid decarboxylase E1a subunit mRNA, complete cds /cds=(17,1345) /gb=L47335 /gi=992564 /ug=Mm.25848 /len=1681 /STRA=for
96036_at	-111.5	-13.4	A	-20.9	A	-29.9	-43.4	A	-10.5	A	-32.5	A	-17.1	A	-40.8	A	-8.7	A	Cluster Incl AW046036:UI-M-BH1-akv-b-01-0-UI.s1 Mus musculus cDNA, 3 end /clone=UI-M-BH1-akv-b-01-0-UI /clone_end=3 /gb=AW046036 /gi=5906565 /ug=Mm.25849 /len=289 /STRA=for
96037_at	1631.4	1000.7	P	1129.3	P	1172.2	1158.1	P	834.9	P	1057.2	P	1071.6	P	1119.2	P	1209.7	P	Cluster Incl X61454:M.musculus mRNA for I3 clone /cds=(0,224) /gb=X61454 /gi=51477 /ug=Mm.2585 /len=449 /STRA=for
96038_at	1189.6	750.8	P	590.9	P	874.1	765.4	P	670.3	P	784.7	P	1325	P	433	P	622.3	P	Cluster Incl AI840339:UI-M-AJ0-abd-g-01-0-UI.s2 Mus musculus cDNA, 3 end /clone=UI-M-AJ0-abd-g-01-0-UI /clone_end=3 /gb=AI840339 /gi=5474552 /ug=Mm.2587 /len=497 /STRA=for
96039_at	154.4	-119.7	A	-113.5	A	-114	-100.8	A	-20.2	A	-73.7	A	-96.8	A	-122.1	A	-87.1	A	Cluster Incl D14010:Rat regenerating islet-derived, mouse homolog 1 /cds=(71,568) /gb=D14010 /gi=391771 /ug=Mm.2588 /len=769 /STRA=rev
96040_at	-2	-53.7	A	-66.6	A	-75.9	-89	A	-59	A	-89.8	A	-53.1	A	-78.2	A	-97.5	A	Cluster Incl AW122235:UI-M-BH2.2-aov-e-10-0-UI.s1 Mus musculus cDNA, 3 end /clone=UI-M-BH2.2-aov-e-10-0-UI /clone_end=3 /gb=AW122235 /gi=6097698 /ug=Mm.25888 /len=564 /STRA=rev
96041_at	7507.8	7357.4	P	5785.6	P	5892.5	7372	P	7579.4	P	7260.4	P	6056.6	P	7131.3	P	7309	P	Cluster Incl AB016424:Mus musculus rbm3 mRNA, complete cds /cds=(85,546) /gb=AB016424 /gi=3810891 /ug=Mm.2591 /len=1158 /STRA=for
96042_at	342.4	316.6	P	256.1	P	326.1	504.9	P	606.4	P	458.5	P	425.7	P	296.8	P	239.6	P	Cluster Incl L35528:Mus musculus manganese superoxide dismutase (MnSOD) gene /cds=(70,738) /gb=L35528 /gi=2182263 /ug=Mm.2597 /len=906 /STRA=for
96043_at	-0.8	-12.2	A	-31.7	A	-36.3	-3.6	A	-2	A	18.5	A	2.5	A	-2.3	A	-11.5	A	Cluster Incl L43371:Mus musculus (clone HIC-53) hydrogen peroxide-inducible protein mRNA, complete cds /cds=(0,977) /gb=L43371 /gi=1161099 /ug=Mm.2598 /len=1490 /STRA=for
96044_at	601.2	443.7	P	448.9	M	413.1	590.3	P	248.2	M	286	A	230.4	P	238	M	396.5	M	Cluster Incl AF067660:Bcl2-like 10 /cds=(142,717) /gb=AF067660 /gi=3955265 /ug=Mm.25988 /len=1225 /STRA=for
96045_at	423.6	237.7	P	301.9	P	313.9	404.5	P	247.1	P	284.1	P	217.4	P	287.7	P	334.4	P	Cluster Incl AW050142:UI-M-BH1-ano-e-11-0-UI.s1 Mus musculus cDNA, 3 end /clone=UI-M-BH1-ano-e-11-0-UI /clone_end=3 /gb=AW050142 /gi=5910671 /ug=Mm.25994 /len=458 /STRA=for
96046_at	364.7	346.4	P	270.4	M	294.5	267.3	M	286.2	M	200.9	M	219.8	P	224.8	M	594.7	P	Cluster Incl X98207:M.musculus mRNA for histone deacetylase /cds=(17,1465) /gb=X98207 /gi=1771285 /ug=Mm.2602 /len=1977 /STRA=for
96047_at	199.3	219.5	P	350.1	P	755.8	172.3	P	150.5	P	297.2	P	259.2	P	264.4	P	236.3	P	Cluster Incl U63146:Mus musculus retinol binding protein (RBP) mRNA, complete cds /cds=(0,605) /gb=U63146 /gi=1515449 /ug=Mm.2605 /len=606 /STRA=for
96048_at	59.8	38.7	A	6.3	A	25	5.3	A	23.3	P	9.4	A	50.6	P	61.1	A	57.9	P	Cluster Incl U50631:Mus musculus heat-responsive protein (HRP12) mRNA, complete cds /cds=(375,896) /gb=U50631 /gi=1255115 /ug=Mm.2607 /len=1240 /STRA=for
96049_at	4489.9	4132	P	3894.9	P	4125.5	3152.7	P	2783.5	P	3342.6	P	3373.2	P	3056.5	P	3181.2	P	Cluster Incl X53928:M.musculus mRNA for PGI (biglycan) /cds=(234,1343) /gb=X53928 /gi=53666 /ug=Mm.2608 /len=1964 /STRA=for
96050_at	712.9	688.5	P	690.4	P	704.3	710	P	636	P	694.1	P	644.8	P	897.9	P	725.6	P	Cluster Incl AJ011740:Mus musculus mRNA for integrase interactor 1a protein (INI1A) /cds=(193,1350) /gb=AJ011740 /gi=4138222 /ug=Mm.26116 /len=1622 /STRA=for
96051_at	-79.5	-8	A	11.6	A	51.3	-9.7	A	36.9	A	27.4	A	36.9	A	-3.5	A	82.1	A	Cluster Incl M95175:Mouse guanylin mRNA, complete cds /cds=(19,369) /gb=M95175 /gi=309282 /ug=Mm.2614 /len=560 /STRA=for
96052_at	247.1	335.7	P	264.1	P	205.3	350.8	P	328.2	A	299.4	P	524.8	P	424.8	P	450.6	P	Cluster Incl AI852457:UI-M-BH0-aip-e-04-0-UI.s1 Mus musculus cDNA, 3 end /clone=UI-M-BH0-aip-e-04-0-UI /clone_end=3 /gb=AI852457 /gi=5496363 /ug=Mm.26166 /len=426 /STRA=for
96053_i_at	190.7	400.1	A	394.6	A	148.6	446.6	A	309.3	A	337.8	P	249.9	A	416.4	A	573.3	P	Cluster Incl Y17345:Mus musculus mRNA for protein-tyrosine-phosphatase IF1 /cds=(0,476) /gb=Y17345 /gi=3294228 /ug=Mm.26166 /len=477 /STRA=for
96054_f_at	337.1	541.7	P	444.6	P	359.6	422.4	P	468.2	P	510.5	P	519	P	521.5	P	684.9	P	Cluster Incl Y17345:Mus musculus mRNA for protein-tyrosine-phosphatase IF1 /cds=(0,476) /gb=Y17345 /gi=3294228 /ug=Mm.26166 /len=477 /STRA=for
96055_at	2.7	-161.9	A	-223.8	A	-165.6	-233.1	A	-139.7	A	-150.8	A	-101.3	A	-20.5	A	-72.1	A	Cluster Incl X59520:Cholecystokinin /cds=(64,411) /gb=X59520 /gi=50316 /ug=Mm.2619 /len=559 /STRA=for
96056_at	1046.2	772	P	1035.2	P	1038.1	922.8	P	1082.6	P	979.9	P	800.6	P	900.2	P	704.2	P	Cluster Incl X80638:M.musculus rhoC mRNA /cds=(40,621) /gb=X80638 /gi=1279555 /ug=Mm.262 /len=1036 /STRA=for
96057_at	821.2	820.2	P	759.1	P	873	508.5	P	673.2	P	582.3	P	557.2	P	754.6	P	750.2	P	Cluster Incl AI647493:uk42h02.x1 Mus musculus cDNA, 3 end /clone=IMAGE-1971699 /clone_end=3 /gb=AI647493 /gi=4726171 /ug=Mm.2621 /len=761 /STRA=for
96058_s_at	502.9	569.2	P	499.7	P	768.7	112.6	P	407.3	P	302	P	404.3	P	542.4	P	524.6	P	Cluster Incl U07235:Mus musculus aldehyde dehydrogenase (ALDH2) mRNA, nuclear gene encoding mitochondrial protein, complete cds /cds=(105,1664) /gb=U07235 /gi=466253 /ug=Mm.2621 /len=1954 /STRA=for
96059_at	544.1	595.8	P	469.4	P	550.2	277.9	P	450.1	P	291.8	P	436.3	P	564.2	P	585.4	P	Cluster Incl AA823336:vp35g10.r1 Mus musculus cDNA, 5 end /clone=IMAGE-1078722 /clone_end=5 /gb=AA823336 /gi=2893204 /ug=Mm.26217 /len=366 /STRA=for
96060_at	1935.8	1477	P	1314.6	P	1426.3	1284.6	P	1897.4	P	1923.2	P	1312.5	P	1077.4	P	1023.6	P	Cluster Incl U25844:Serine protease inhibitor 3 /cds=(67,1203) /gb=U25844 /gi=818902 /ug=Mm.2623 /len=1317 /STRA=for
96061_at	368.3	433.1	P	311.5	P	287.1	365.4	P	347.4	P	379.8	P	425.5	P	347.6	P	452.7	P	Cluster Incl AW060186:UI-M-BH1-amu-e-06-0-UI.s1 Mus musculus cDNA, 3 end /clone=UI-M-BH1-amu-e-06-0-UI /clone_end=3 /gb=AW060186 /gi=6007952 /ug=Mm.26234 /len=342 /STRA=for
96062_at	-558.7	-304.4	A	-282.4	A	-277.1	-288.9	A	-259.7	A	-323.7	A	-239.3	A	-278.5	A	-301.5	A	Cluster Incl L12140:Related to Drosophila groucho gene /cds=(39,632) /gb=L12140 /gi=193631 /ug=Mm.2626 /len=1104 /STRA=for
96063_at	90.6	126.3	A	38.4	A	121.3	35.3	A	105	A	65.4	A	94.8	A	34.1	A	31.9	A	Cluster Incl X66323:X-ray repair complementing defective repair in Chinese hamster cells 5 /cds=(27,2225) /gb=X66323 /gi=53585 /ug=Mm.2627 /len=2515 /STRA=for
96064_at	-78.8	-40.1	A	-76.9	A	-26.3	-47.7	A	-25.3	A	-161.6	A	-40.2	A	-14.1	A	-56.1	A	Cluster Incl D63362:Rat generating islet-derived, mouse homolog 3 gamma /cds=(32,556) /gb=D63362 /gi=1911096 /ug=Mm.263 /len=774 /STRA=for
96065_at	255	440.9	P	294.4	P	384.9	218.4	P	247.2	P	157.5	P	392.7	P	234.2	P	347.8	P	Cluster Incl D88769:Mus musculus mRNA for latexin, complete cds /cds=(99,767) /gb=D88769 /gi=1669620 /ug=Mm.2632 /len=996 /STRA=for
96066_s_at	4539.3	3944.3	P	4320.4	P	4043.1	4555.7	P	4277.3	P	5143.8	P	3106.8	P	4639.4	P	3341.7	P	Cluster Incl X97047:Pyruvate kinase 3 /cds=(6,1601) /gb=X97047 /gi=1405932 /ug=Mm.2635 /len=2134 /STRA=for
96067_f_at	29.3	9.1	A	2	A	3.6	8.9	A	0.7	A	7.4	A	15.2	A	5.3	A	2.6	A	Cluster Incl AI503011:vm74d03.x1 Mus musculus cDNA, 3 end /clone=IMAGE-1003973 /clone_end=3 /gb=AI503011 /gi=4400862 /ug=Mm.26391 /len=440 /STRA=for
96068_at	384.4	276.8	P	285.4	P	284.3	209.9	P	316.7	P	307.7	P	386.1	P	492.1	P	377.7	P	Cluster Incl AI848821:UI-M-AJ1-ahb-a-11-0-UI.s1 Mus musculus cDNA, 3 end /clone=UI-M-AJ1-ahb-a-11-0-UI /clone_end=3 /gb=AI848821 /gi=5492727 /ug=Mm.26418 /len=401 /STRA=for
96069_at	240.3	437.6	A	529.6	A	512.9	337.6	A	425.5	M	465.8	A	399.2	A	546.5	P	503.1	P	Cluster Incl AI840094:UI-M-AL0-abt-f-06-0-UI.s1 Mus musculus cDNA, 3 end /clone=UI-M-AL0-abt-f-06-0-UI /clone_end=3 /gb=AI840094 /gi=5474307 /ug=Mm.26463 /len=401 /STRA=for
96070_at	554.5	790.1	A	709	A	594.3	546.8	A	978.8	A	892	P	578.6	A	960.3	A	716.3	A	Cluster Incl X14425:Mouse mRNA for profilin /cds=(59,481) /gb=X14425 /gi=53781 /ug=Mm.2647 /len=756 /STRA=for
96071_at	1597.4	2106.2	A	463.6	P	1829	891.2	P	1848.2	A	1030.5	P	1610	A	1904.2	P	1463	A	Cluster Incl AI835709:UI-M-AI0-aan-b-12-0-UI.s1 Mus musculus cDNA, 3 end /clone=UI-M-AI0-aan-b-12-0-UI /clone_end=3 /gb=AI835709 /gi=5469922 /ug=Mm.265 /len=395 /STRA=for
96072_at	4857.2	4759	P	4440.2	P	4487.1	5288.4	P	4952.9	P	5809.7	P	3888.2	P	5964.8	P	4927.6	P	Cluster Incl M17516:Mouse lactate dehydrogenase A-4 (LDH-A) mRNA, complete cds /cds=(0,395) /gb=M17516 /gi=198776 /ug=Mm.26504 /len=881 /STRA=for
96073_at	598.6	478.7	P	663.8	P	524.7	510.5	P	443.4	P	619.1	P	468.2	P	592.6	P	515.3	P	Cluster Incl U10435:Requiem /cds=(46,1161) /gb=U10435 /gi=606660 /ug=Mm.2651 /len=2319 /STRA=for
96074_at	74.5	82.5	A	46.8	A	58	51.4	A	55.7	P	46.5	A	27.4	A	108.9	M	60.7	A	Cluster Incl AI528149:ui94a08.y1 Mus musculus cDNA, 5 end /clone=IMAGE-1890038 /clone_end=5 /gb=AI528149 /gi=4442284 /ug=Mm.26513 /len=1003 /STRA=for
96075_at	1243.3	1564.8	P	1328.5	P	1542.8	1572.5	P	1966.5	P	1635.8	P	1413.1	P	1475.5	P	1372.2	P	Cluster Incl AW060876:UI-M-BH1-amx-g-07-0-UI.s1 Mus musculus cDNA, 3 end /clone=UI-M-BH1-amx-g-07-0-UI /clone_end=3 /gb=AW060876 /gi=6008627 /ug=Mm.2654 /len=472 /STRA=for
96076_at	733.7	672.9	P	767.9	P	751.1	543.8	P	562.4	P	585.3	P	509.6	P	519.2	P	546.3	P	Cluster Incl AW121716:UI-M-BH2.3-aoc-h-05-0-UI.s1 Mus musculus cDNA, 3 end /clone=UI-M-BH2.3-aoc-h-05-0-UI /clone_end=3 /gb=AW121716 /gi=6097049 /ug=Mm.26558 /len=214 /STRA=for
96077_at	36	44.4	A	48.6	A	269.6	32.1	A	152.9	A	33	A	48.2	A	94	A	71.7	A	Cluster Incl X77241:Solute carrier family 17 (sodium/hydrogen exchanger), member 1 /cds=(79,1476) /gb=X77241 /gi=887522 /ug=Mm.2656 /len=1885 /STRA=for
96078_g_at	14.3	117.4	P	115.3	A	101.1	104.8	A	93.1	A	91.5	A	91.9	A	122.2	A	131.5	A	Cluster Incl X77241:Solute carrier family 17 (sodium/hydrogen exchanger), member 1 /cds=(79,1476) /gb=X77241 /gi=887522 /ug=Mm.2656 /len=1885 /STRA=for
96079_at	496.9	435.9	P	386.5	P	353.4	478.3	P	385.1	P	385.9	P	568.1	P	382.3	P	412.4	P	Cluster Incl AI853881:UI-M-BH0-aju-a-01-0-UI.s1 Mus musculus cDNA, 3 end /clone=UI-M-BH0-aju-a-01-0-UI /clone_end=3 /gb=AI853881 /gi=5497787 /ug=Mm.26598 /len=313 /STRA=for
96080_at	155.4	254.4	A	297.5	A	162.7	300.3	A	142.4	A	268	A	119.3	A	316.1	A	293.4	A	Cluster Incl AI842715:UI-M-AO1-aeo-e-09-0-UI.s1 Mus musculus cDNA, 3 end /clone=UI-M-AO1-aeo-e-09-0-UI /clone_end=3 /gb=AI842715 /gi=5476928 /ug=Mm.26599 /len=302 /STRA=rev
96081_at	-138.6	628.8	P	670.7	P	64.1	229.6	P	450	P	173.1	P	478.2	P	295.8	P	748.4	P	Cluster Incl X60980:Mus musculus TK gene encoding thymidine kinase, exon 1 and 2, partial /cds=(0,97) /gb=X60980 /gi=54809 /ug=Mm.2661 /len=98 /STRA=for
96082_at	1378	1182.9	P	1004.4	P	1086.8	989.7	P	1156.4	P	1042.8	P	1021.3	P	1120.8	P	1062.3	P	Cluster Incl AI850644:UI-M-BG1-aik-f-01-0-UI.s1 Mus musculus cDNA, 3 end /clone=UI-M-BG1-aik-f-01-0-UI /clone_end=3 /gb=AI850644 /gi=5494550 /ug=Mm.26614 /len=374 /STRA=for
96083_s_at	888.6	983.2	P	1631	P	1516.6	1069.9	P	899.1	P	1048.9	P	1983	P	600.8	P	879.5	P	Cluster Incl AI226368:uf07b12.y1 Mus musculus cDNA, 5 end /clone=IMAGE-1510655 /clone_end=5 /gb=AI226368 /gi=3809421 /ug=Mm.26617 /len=340 /STRA=for
96084_at	224.9	327.7	P	627.7	P	612	258.2	P	165.1	P	371.4	P	328.3	P	299.6	P	677	P	Cluster Incl AB017020:Mus musculus mRNA for JKTBP, complete cds /cds=(123,1028) /gb=AB017020 /gi=4514630 /ug=Mm.26617 /len=1307 /STRA=for
96085_at	-81	-103.7	A	-87.2	A	-77.8	104	A	190.2	P	260.6	P	111.5	P	-29.4	A	-122.1	A	Cluster Incl L06047:Glutathione-S-transferase, alpha 1 (Ya) /cds=(71,739) /gb=L06047 /gi=193709 /ug=Mm.2662 /len=926 /STRA=for
96086_at	482.3	486.2	P	581.6	P	596.4	462.8	P	453.5	P	407.6	P	455.3	P	576.7	P	558.2	P	Cluster Incl AW122530:UI-M-BH2.2-aox-b-12-0-UI.s1 Mus musculus cDNA, 3 end /clone=UI-M-BH2.2-aox-b-12-0-UI /clone_end=3 /gb=AW122530 /gi=6098054 /ug=Mm.26680 /len=206 /STRA=for
96087_at	559.1	794.3	P	908.7	P	939.8	1221.7	P	778.4	P	987.1	P	1032.9	P	610.3	P	969.3	P	Cluster Incl L07037:Mannoside acetylglucosaminyl transferase 1 /cds=(363,1706) /gb=L07037 /gi=202145 /ug=Mm.2672 /len=2695 /STRA=for
96088_at	670.1	425.9	P	459	P	533.2	583.8	P	366.2	P	597.8	P	541.1	P	431.7	P	494.7	P	Cluster Incl AB033921:Mus musculus mRNA for Ndr1 related protein Ndr2, complete cds /cds=(35,1150) /gb=AB033921 /gi=6141565 /ug=Mm.26722 /len=2010 /STRA=for
96089_at	133.3	315.1	A	137.9	A	187.3	147.9	A	163.5	A	125	A	146	A	140.2	A	323.8	A	Cluster Incl AI255972:ui76a02.x1 Mus musculus cDNA, 3 end /clone=IMAGE-1888298 /clone_end=3 /gb=AI255972 /gi=3863497 /ug=Mm.26726 /len=511 /STRA=for
96090_g_at	46.5	59.2	P	3.7	A	64.4	32.2	A	55.3	P	45.3	P	217.1	P	42.9	A	12.4	A	Cluster Incl AI255972:ui76a02.x1 Mus musculus cDNA, 3 end /clone=IMAGE-1888298 /clone_end=3 /gb=AI255972 /gi=3863497 /ug=Mm.26726 /len=511 /STRA=for
96091_at	-154.6	-81.9	A	-102.1	A	-67.8	5.2	A	-28	A	-44.7	A	-10.9	A	-44.7	A	-42.2	A	Cluster Incl AW060190:UI-M-BH1-amu-e-10-0-UI.s1 Mus musculus cDNA, 3 end /clone=UI-M-BH1-amu-e-10-0-UI /clone_end=3 /gb=AW060190 /gi=6007956 /ug=Mm.26726 /len=483 /STRA=for
96092_at	1114.7	1851.9	P	669.7	P	1761.1	5224.3	P	5424.4	P	5120.1	P	3414.6	P	1521.4	P	1147.6	P	Cluster Incl M96827:C57BL/6J ob/ob haptoglobin mRNA, complete cds /cds=(48,1091) /gb=M96827 /gi=193753 /ug=Mm.26730 /len=1267 /STRA=for
96093_at	418.5	360.5	P	464.8	A	419.7	483.6	A	534.9	A	490.3	A	474	P	355.8	P	541.3	P	Cluster Incl AI842705:UI-M-AO1-aeo-d-09-0-UI.s1 Mus musculus cDNA, 3 end /clone=UI-M-AO1-aeo-d-09-0-UI /clone_end=3 /gb=AI842705 /gi=5476918 /ug=Mm.26740 /len=300 /STRA=for
96094_at	-118.4	-54.9	A	-85	A	-293.5	-337.9	A	-291.6	A	-149	A	-186.8	A	-322.4	A	-247.9	A	Cluster Incl U79573:Mus musculus apolipoprotein A-I gene, complete cds /cds=(0,791) /gb=U79573 /gi=2145136 /ug=Mm.26743 /len=792 /STRA=for
96095_i_at	16.5	70.4	A	-0.9	A	32	52.7	A	52	A	-17	A	86.9	P	72.4	A	81.8	A	Cluster Incl AI648018:uk39c03.x1 Mus musculus cDNA, 3 end /clone=IMAGE-1971364 /clone_end=3 /gb=AI648018 /gi=4726696 /ug=Mm.26772 /len=543 /STRA=for
96096_f_at	309	326.9	P	201.2	P	269.1	302.3	P	256.2	P	215.3	P	364.4	P	258.2	P	317.4	P	Cluster Incl AI648018:uk39c03.x1 Mus musculus cDNA, 3 end /clone=IMAGE-1971364 /clone_end=3 /gb=AI648018 /gi=4726696 /ug=Mm.26772 /len=543 /STRA=for
96097_at	209.1	247.4	A	-168.1	A	292.4	191.4	A	236	A	139.9	A	120.7	A	338.9	A	148.5	A	Cluster Incl AI847973:UI-M-AI1-afl-h-05-0-UI.s1 Mus musculus cDNA, 3 end /clone=UI-M-AI1-afl-h-05-0-UI /clone_end=3 /gb=AI847973 /gi=5491879 /ug=Mm.26773 /len=457 /STRA=for
96098_at	247.6	380.8	P	219.5	P	304	349.3	P	346.3	P	263.4	P	381.8	P	367.4	P	396.5	P	Cluster Incl AI848416:UI-M-AH1-ags-b-11-0-UI.s1 Mus musculus cDNA, 3 end /clone=UI-M-AH1-ags-b-11-0-UI /clone_end=3 /gb=AI848416 /gi=5492322 /ug=Mm.26775 /len=499 /STRA=for
96099_at	1370.7	1020.2	A	1211.1	A	950.9	1071.7	P	1064.6	P	982.6	A	848.6	P	989.5	M	930.7	A	Cluster Incl X56502:Casein kinase II, beta subunit /cds=(121,768) /gb=X56502 /gi=50420 /ug=Mm.26789 /len=944 /STRA=for
96100_at	136.9	131.6	P	135.1	P	139.1	147	P	110.1	P	113.5	P	120.1	P	129.5	P	134	P	Cluster Incl AW123751:UI-M-BH2.1-apm-a-05-0-UI.s1 Mus musculus cDNA, 3 end /clone=UI-M-BH2.1-apm-a-05-0-UI /clone_end=3 /gb=AW123751 /gi=6099281 /ug=Mm.26792 /len=421 /STRA=for
96101_at	-88.2	-119.3	A	-184	A	-156.6	-182.5	A	-55.2	A	-135.8	A	-102.8	A	-95.2	A	-111.5	A	Cluster Incl AI847090:UI-M-AP1-agn-e-05-0-UI.s1 Mus musculus cDNA, 3 end /clone=UI-M-AP1-agn-e-05-0-UI /clone_end=3 /gb=AI847090 /gi=5490996 /ug=Mm.26835 /len=303 /STRA=for
96102_i_at	687.4	613.7	P	714.9	P	830	759.2	P	641.2	P	754.9	P	612.4	P	651.4	P	520.6	P	Cluster Incl X92411:RAD23b homolog (S. cerevisiae) /cds=(0,1250) /gb=X92411 /gi=1044898 /ug=Mm.26879 /len=1251 /STRA=for
96103_f_at	142.3	61.3	P	136.7	P	208.6	-45.3	A	270.1	P	407.3	P	353.8	P	165.3	P	116.5	P	Cluster Incl X92411:RAD23b homolog (S. cerevisiae) /cds=(0,1250) /gb=X92411 /gi=1044898 /ug=Mm.26879 /len=1251 /STRA=for
96104_at	588.3	493.8	P	259.4	P	316.8	552.5	P	449.2	P	471	P	570.5	P	494.3	P	445	P	Cluster Incl AI047107:uh58b11.r1 Mus musculus cDNA, 5 end /clone=IMAGE-1749597 /clone_end=5 /gb=AI047107 /gi=3295394 /ug=Mm.26879 /len=403 /STRA=for
96105_r_at	46.3	201.9	P	176.8	P	157.9	225.8	P	150	A	200.5	P	166.5	P	207.9	P	234.8	P	Cluster Incl X64455:M.musculus mRNA meg1 /cds=(97,363) /gb=X64455 /gi=53044 /ug=Mm.2688 /len=517 /STRA=rev
96106_at	285	212.4	P	176.9	P	177.9	102.6	A	206.4	P	296.7	P	232	P	174	P	138.7	P	Cluster Incl AW049122:UI-M-BH1-amt-h-11-0-UI.s1 Mus musculus cDNA, 3 end /clone=UI-M-BH1-amt-h-11-0-UI /clone_end=3 /gb=AW049122 /gi=5909651 /ug=Mm.26903 /len=513 /STRA=for
96107_at	-111.6	-83	A	-95.8	A	-75.7	-101.8	A	-83.5	A	-91.4	A	-67.6	A	-60.3	A	-78.5	A	Cluster Incl AJ242914:Mouse mRNA for neurotrophin receptor interacting factor (Zfp110 gene) /cds=(158,2644) /gb=AJ242914 /gi=5706478 /ug=Mm.26926 /len=3289 /STRA=for
96108_at	67.6	111.2	A	92.9	A	64.9	117.1	A	69	A	86	A	110.4	A	172.7	A	148.3	A	Cluster Incl AA709879:vt35c02.r1 Mus musculus cDNA, 5 end /clone=IMAGE-1165058 /clone_end=5 /gb=AA709879 /gi=2719797 /ug=Mm.26934 /len=419 /STRA=rev
96109_at	-479	-344	A	-264.6	A	-449	-303.7	A	-281.6	A	-321	A	-322.8	A	-403.3	A	-317.7	A	Cluster Incl U25096:Mus musculus Kruppel-like factor LKLF mRNA, complete cds /cds=(45,1109) /gb=U25096 /gi=1049019 /ug=Mm.26938 /len=1538 /STRA=for
96110_at	360.1	459.4	P	322.1	P	448.5	387.2	A	373.8	P	393	P	369.8	P	363.1	A	440.3	P	Cluster Incl U31966:Carbonyl reductase /cds=(128,961) /gb=U31966 /gi=1049107 /ug=Mm.26940 /len=1053 /STRA=for
96111_at	190.8	372.4	A	25.9	A	161.9	263.8	A	174.9	A	246.4	A	222.7	A	255.9	A	105.1	A	Cluster Incl AI851685:UI-M-BH0-aio-a-04-0-UI.s1 Mus musculus cDNA, 3 end /clone=UI-M-BH0-aio-a-04-0-UI /clone_end=3 /gb=AI851685 /gi=5495591 /ug=Mm.26947 /len=453 /STRA=rev
96112_at	1245.8	1278	P	922.6	P	1124.1	954.9	P	944.8	P	928.5	P	1765.5	P	1160.9	P	1275.9	P	Cluster Incl AI851178:UI-M-BH0-akg-g-09-0-UI.s1 Mus musculus cDNA, 3 end /clone=UI-M-BH0-akg-g-09-0-UI /clone_end=3 /gb=AI851178 /gi=5495049 /ug=Mm.26949 /len=515 /STRA=for
96113_at	820.2	1026.3	P	1124	P	1394.6	886.1	P	1122.5	P	1339.6	P	940.6	P	1067	P	729.8	P	Cluster Incl AI846519:UI-M-AN1-aff-e-06-0-UI.s1 Mus musculus cDNA, 3 end /clone=UI-M-AN1-aff-e-06-0-UI /clone_end=3 /gb=AI846519 /gi=5490425 /ug=Mm.26956 /len=234 /STRA=for
96114_at	-121.9	-169.3	A	-63.9	A	67.6	-60.6	A	38	P	33.3	P	51	A	-9.4	A	53.7	P	Cluster Incl AW122076:UI-M-BH2.2-aoo-f-05-0-UI.s1 Mus musculus cDNA, 3 end /clone=UI-M-BH2.2-aoo-f-05-0-UI /clone_end=3 /gb=AW122076 /gi=6097483 /ug=Mm.26958 /len=363 /STRA=for
96115_at	3277.1	3452.4	P	2715.8	P	3051.9	2515.4	P	2885.7	P	2901.4	P	2749.9	P	3513.6	P	2991.3	P	Cluster Incl U28168:Adenomatosis polyposis coli /cds=(35,592) /gb=U28168 /gi=1142715 /ug=Mm.2698 /len=719 /STRA=for
96116_at	114.6	-85.7	A	107.5	A	94.1	112.5	A	106.4	A	65.5	A	67.7	A	145.9	A	136.3	A	Cluster Incl AW048017:UI-M-BH1-alv-a-05-0-UI.s1 Mus musculus cDNA, 3 end /clone=UI-M-BH1-alv-a-05-0-UI /clone_end=3 /gb=AW048017 /gi=5908511 /ug=Mm.26991 /len=666 /STRA=for
96117_r_at	627.8	866.2	P	726.5	P	810.5	663.3	P	759.6	P	951.9	P	645.8	P	424.1	P	525.7	P	Cluster Incl AI843732:UI-M-AK1-aer-g-09-0-UI.s1 Mus musculus cDNA, 3 end /clone=UI-M-AK1-aer-g-09-0-UI /clone_end=3 /gb=AI843732 /gi=5477945 /ug=Mm.26991 /len=369 /STRA=for
96118_at	143.8	106.3	A	-248.2	A	128.1	178.2	A	159	A	89.6	A	73.5	A	187.6	P	104.1	A	Cluster Incl AF110520:Mus musculus major histocompatibility complex region NG27, NG28, RPS28, NADH oxidoreductase, NG29, KIFC1, Fas-binding protein, BING1, tapasin, RalGDS-like, KE2, BING4, beta 1,3-galactosyl transferase, and RPS18 genes, complete cds; S /STRA=for
96119_s_at	504.2	372.5	A	474.2	M	843.1	581.7	P	617.5	A	566	A	722.3	P	344.2	A	575.1	A	Cluster Incl AA797604:vw25f06.r1 Mus musculus cDNA, 5 end /clone=IMAGE-1244867 /clone_end=5 /gb=AA797604 /gi=2860559 /ug=Mm.26992 /len=429 /STRA=for
96120_at	574.2	803.9	P	802.8	P	962.8	849.8	P	737.5	P	813.4	P	1004.3	P	661.7	P	745.2	P	Cluster Incl AW124750:UI-M-BH2.1-aqa-e-04-0-UI.s1 Mus musculus cDNA, 3 end /clone=UI-M-BH2.1-aqa-e-04-0-UI /clone_end=3 /gb=AW124750 /gi=6100280 /ug=Mm.2701 /len=184 /STRA=for
96601_at	-67	69.8	P	50.6	A	86.4	24.3	A	5.2	M	41.4	A	46	A	38.5	A	93.4	P	Cluster Incl AW045751:UI-M-BH1-akt-a-08-0-UI.s1 Mus musculus cDNA, 3 end /clone=UI-M-BH1-akt-a-08-0-UI /clone_end=3 /gb=AW045751 /gi=5906280 /ug=Mm.27035 /len=260 /STRA=for
96602_g_at	131.9	133.3	A	70.2	A	137.5	169.9	A	160.6	M	94.5	A	86	A	35.2	A	168.4	A	Cluster Incl AW045751:UI-M-BH1-akt-a-08-0-UI.s1 Mus musculus cDNA, 3 end /clone=UI-M-BH1-akt-a-08-0-UI /clone_end=3 /gb=AW045751 /gi=5906280 /ug=Mm.27035 /len=260 /STRA=for
96603_at	439.8	515.1	P	332.5	P	429.4	419.4	P	554.4	P	537.2	P	430.1	P	302.2	P	313.2	P	Cluster Incl AW123556:UI-M-BH2.1-aqb-g-04-0-UI.s1 Mus musculus cDNA, 3 end /clone=UI-M-BH2.1-aqb-g-04-0-UI /clone_end=3 /gb=AW123556 /gi=6099086 /ug=Mm.27035 /len=370 /STRA=for
96604_at	181.7	250.5	P	172.9	P	232	137.3	A	251.1	P	123.5	P	214.7	P	186.4	M	201.5	P	Cluster Incl AW125827:UI-M-BH2.2-aqk-b-10-0-UI.s1 Mus musculus cDNA, 3 end /clone=UI-M-BH2.2-aqk-b-10-0-UI /clone_end=3 /gb=AW125827 /gi=6101357 /ug=Mm.27039 /len=461 /STRA=for
96605_at	-4.1	40.9	A	263.5	A	206.2	79.3	A	137.5	P	156.9	P	125.6	P	75.6	A	-11.7	M	Cluster Incl AI787183:ui86a11.y1 Mus musculus cDNA, 5 end /clone=IMAGE-1889276 /clone_end=5 /gb=AI787183 /gi=5334899 /ug=Mm.27061 /len=245 /STRA=for
96606_at	434.2	392	P	292.4	P	394.8	395.3	P	319.4	P	221.2	P	336.2	P	295.3	P	478.6	P	Cluster Incl AB025217:Mus musculus mRNA for Sid470p, complete cds /cds=(55,642) /gb=AB025217 /gi=5931554 /ug=Mm.27065 /len=782 /STRA=for
96607_at	710.1	917.8	P	690.5	P	862.7	911.9	P	956.2	P	677.2	P	1012.5	P	622.8	P	879.2	P	Cluster Incl AW124902:UI-M-BH2.1-apu-d-12-0-UI.s1 Mus musculus cDNA, 3 end /clone=UI-M-BH2.1-apu-d-12-0-UI /clone_end=3 /gb=AW124902 /gi=6100432 /ug=Mm.27065 /len=281 /STRA=for
96608_at	206.1	218	P	109	M	100.2	176.4	P	170.3	P	133.5	P	246	P	165.6	P	164.7	P	Cluster Incl AF023463:Mus musculus peroxisomal phytanoyl-CoA alpha-hydroxylase (PAHX) mRNA, complete cds /cds=(39,1055) /gb=AF023463 /gi=2564672 /ug=Mm.27066 /len=1419 /STRA=for
96609_at	490.2	633.1	P	291.4	P	362.8	606.6	P	462.6	P	494	P	1069.8	P	512.3	P	578.4	P	Cluster Incl AW122195:UI-M-BH2.2-aov-b-06-0-UI.s1 Mus musculus cDNA, 3 end /clone=UI-M-BH2.2-aov-b-06-0-UI /clone_end=3 /gb=AW122195 /gi=6097650 /ug=Mm.27074 /len=589 /STRA=for
96610_at	585.5	720	P	722.4	P	763	853.3	P	711.8	P	723.9	P	666.6	P	712.4	P	698.6	P	Cluster Incl AW046442:UI-M-BH1-akp-e-03-0-UI.s1 Mus musculus cDNA, 3 end /clone=UI-M-BH1-akp-e-03-0-UI /clone_end=3 /gb=AW046442 /gi=5906971 /ug=Mm.27082 /len=451 /STRA=for
96611_at	661.9	1677.1	P	1018.1	P	1020.2	717.5	P	1126.9	P	1009.5	P	1166.9	P	1266	P	1307.6	P	Cluster Incl AI843074:UI-M-AK1-aes-a-11-0-UI.s1 Mus musculus cDNA, 3 end /clone=UI-M-AK1-aes-a-11-0-UI /clone_end=3 /gb=AI843074 /gi=5477287 /ug=Mm.27087 /len=253 /STRA=for
96612_at	122.7	110.4	A	115	P	94.1	158.6	P	104.3	P	103.1	P	90	P	83.4	P	161.2	P	Cluster Incl AW047172:UI-M-BH1-alu-h-04-0-UI.s1 Mus musculus cDNA, 3 end /clone=UI-M-BH1-alu-h-04-0-UI /clone_end=3 /gb=AW047172 /gi=5907701 /ug=Mm.27095 /len=353 /STRA=for
96613_at	445.7	673.1	P	470	P	655.6	452.9	P	604.8	P	453.6	P	713.6	P	455.4	P	595.2	P	Cluster Incl AI852095:UI-M-BH0-aja-h-02-0-UI.s1 Mus musculus cDNA, 3 end /clone=UI-M-BH0-aja-h-02-0-UI /clone_end=3 /gb=AI852095 /gi=5496001 /ug=Mm.27107 /len=381 /STRA=for
96614_at	430.7	209.6	P	279	P	239.1	240.1	P	269.1	P	311.6	P	293.4	P	247.2	P	190.6	P	Cluster Incl AA763368:vw53e04.r1 Mus musculus cDNA, 5 end /clone=IMAGE-1247550 /clone_end=5 /gb=AA763368 /gi=2813115 /ug=Mm.27112 /len=450 /STRA=for
96615_at	1596.1	1106.2	P	1516.7	P	1110.2	1302	P	1105.7	P	1127.8	P	1178.9	P	1037.8	P	977	P	Cluster Incl AI840137:UI-M-AO0-acc-b-07-0-UI.s1 Mus musculus cDNA, 3 end /clone=UI-M-AO0-acc-b-07-0-UI /clone_end=3 /gb=AI840137 /gi=5474350 /ug=Mm.27114 /len=390 /STRA=for
96616_at	73.6	265.1	P	149.6	P	208.4	320	P	258	P	261.3	P	518.8	P	197.4	P	357.3	P	Cluster Incl AI891629:ul57e11.x1 Mus musculus cDNA, 3 end /clone=IMAGE-2123180 /clone_end=3 /gb=AI891629 /gi=5597531 /ug=Mm.27123 /len=443 /STRA=for
96617_at	758.8	827.2	P	721.1	P	690.1	500.7	P	638.3	P	579.6	P	581.9	P	678.5	P	673.4	P	Cluster Incl AI844737:UI-M-AL1-ahq-c-11-0-UI.s1 Mus musculus cDNA, 3 end /clone=UI-M-AL1-ahq-c-11-0-UI /clone_end=3 /gb=AI844737 /gi=5488643 /ug=Mm.27128 /len=178 /STRA=for
96618_at	48.8	178.2	P	168.1	P	190.7	114.9	A	139.4	P	180.9	P	183.5	P	48.9	P	123.9	A	Cluster Incl AW045637:UI-M-BH1-alg-f-02-0-UI.s1 Mus musculus cDNA, 3 end /clone=UI-M-BH1-alg-f-02-0-UI /clone_end=3 /gb=AW045637 /gi=5906166 /ug=Mm.27131 /len=371 /STRA=for
96619_at	422	304.8	A	406.1	A	287	441.9	A	374.6	A	233.4	A	285.8	A	251	A	367.2	A	Cluster Incl AW107934:um24e12.x1 Mus musculus cDNA, 3 end /clone=IMAGE-2225518 /clone_end=3 /gb=AW107934 /gi=6078734 /ug=Mm.27135 /len=582 /STRA=for
96620_at	-217	-203.3	A	-140.7	A	-131.1	-134.4	A	-153.1	A	-149.2	A	-99	A	8.7	A	-149.3	A	Cluster Incl D87325:Mus musculus mRNA for GSG1, complete cds /cds=(143,1057) /gb=D87325 /gi=4150938 /ug=Mm.27148 /len=1310 /STRA=for
96621_at	-162.1	230.9	A	110.1	A	62.3	64.2	A	369.6	P	158.8	A	158.3	P	139.9	A	194.2	A	Cluster Incl AW048608:UI-M-BH1-amd-a-08-0-UI.s1 Mus musculus cDNA, 3 end /clone=UI-M-BH1-amd-a-08-0-UI /clone_end=3 /gb=AW048608 /gi=5909137 /ug=Mm.27152 /len=300 /STRA=for
96622_at	-187.7	-77.9	A	-95.7	A	-110.2	-73.3	A	-106.6	A	-104.6	A	-18.8	A	-81.3	A	-77	A	Cluster Incl AW047009:UI-M-BH1-alp-g-09-0-UI.s1 Mus musculus cDNA, 3 end /clone=UI-M-BH1-alp-g-09-0-UI /clone_end=3 /gb=AW047009 /gi=5907538 /ug=Mm.27170 /len=415 /STRA=for
96623_at	308.7	269.3	P	334.9	P	265.1	656.7	P	574.2	P	696.2	P	750.4	P	211.4	P	283.4	P	Cluster Incl AI853172:UI-M-BH0-ajh-b-06-0-UI.s1 Mus musculus cDNA, 3 end /clone=UI-M-BH0-ajh-b-06-0-UI /clone_end=3 /gb=AI853172 /gi=5497078 /ug=Mm.27173 /len=435 /STRA=for
96624_r_at	-619.1	-326.4	A	-273.2	A	-291.2	-193.5	A	-275.6	A	-276.6	A	-224.5	A	-392.3	A	-303.2	A	Cluster Incl AI837393:UI-M-AP0-abm-d-01-0-UI.s1 Mus musculus cDNA, 3 end /clone=UI-M-AP0-abm-d-01-0-UI /clone_end=3 /gb=AI837393 /gi=5471606 /ug=Mm.2718 /len=356 /STRA=for
96625_at	349	415.9	P	450.1	P	388	444.5	P	367	P	381.5	P	427.1	P	450.5	P	400.9	P	Cluster Incl AW123132:UI-M-BH2.1-apd-a-04-0-UI.s1 Mus musculus cDNA, 3 end /clone=UI-M-BH2.1-apd-a-04-0-UI /clone_end=3 /gb=AW123132 /gi=6098662 /ug=Mm.2718 /len=488 /STRA=for
96626_at	695.6	877.8	P	647.8	P	799.1	723.4	P	757.7	P	625.1	P	629.9	P	546.7	P	734.8	P	Cluster Incl AI843401:UI-M-AQ1-adz-h-01-0-UI.s1 Mus musculus cDNA, 3 end /clone=UI-M-AQ1-adz-h-01-0-UI /clone_end=3 /gb=AI843401 /gi=5477614 /ug=Mm.27182 /len=336 /STRA=for
96627_at	87.8	406.7	P	289.1	A	386.1	205.1	A	342.6	P	315.1	A	367.2	A	348.3	A	351.2	A	Cluster Incl X97755:Phenylalkylamine Ca2+ antagonist (emopamil) binding protein /cds=(135,827) /gb=X97755 /gi=1545956 /ug=Mm.27183 /len=1106 /STRA=for
96628_at	311.7	452.7	P	336.4	P	372.8	471.7	P	424.4	P	311.1	P	533	P	463.9	P	503.4	P	Cluster Incl X54327:M.musculus mRNA for glutamyl-tRNA synthetase /cds=UNKNOWN /gb=X54327 /gi=5804944 /ug=Mm.27190 /len=3528 /STRA=for
96629_at	462	530.4	P	480.7	P	446.1	348.3	P	458.6	P	451.1	P	531.2	P	451.6	P	405.2	P	Cluster Incl X04097:Mouse kidney testosterone-regulated RP2 mRNA /cds=(41,1114) /gb=X04097 /gi=54003 /ug=Mm.27194 /len=2005 /STRA=for
96630_at	-224.4	-114.9	A	-209.1	A	-180.4	-156.4	A	-112.3	A	-126.2	A	-135	A	-178.7	A	-164.8	A	Cluster Incl X06342:Mouse mRNA for prostatic secretory glycoprotein (p12) homologous to secretory protease inhibitor /cds=(45,287) /gb=X06342 /gi=53686 /ug=Mm.272 /len=369 /STRA=for
96631_at	152.5	51.2	P	-33	A	93	80	A	56.6	P	55.4	M	28.5	A	85.3	A	-79.6	A	Cluster Incl AI840450:UI-M-AN0-aci-b-09-0-UI.s1 Mus musculus cDNA, 3 end /clone=UI-M-AN0-aci-b-09-0-UI /clone_end=3 /gb=AI840450 /gi=5474663 /ug=Mm.27213 /len=417 /STRA=for
96632_at	2268.5	3162.3	P	3041.9	P	3191.2	2439.1	P	2883	P	2524.3	P	2798.4	P	2698.5	P	3066.7	P	Cluster Incl AB025049:Mus musculus mRNA for Sid393p, complete cds /cds=(96,962) /gb=AB025049 /gi=5931552 /ug=Mm.27218 /len=1621 /STRA=for
96633_s_at	1173.4	1747.1	P	1724.3	P	2096.6	1444.4	P	1827.4	P	1206.1	P	1954.9	P	1404.7	P	1686	P	Cluster Incl AA529583:vi41d07.r1 Mus musculus cDNA, 5 end /clone=IMAGE-906349 /clone_end=5 /gb=AA529583 /gi=2272289 /ug=Mm.27218 /len=546 /STRA=for
96634_at	415	431.3	P	413.7	P	388.6	244.2	P	272	P	301.6	P	481.1	P	368.2	P	414.1	P	Cluster Incl AI850090:UI-M-BG0-aia-g-01-0-UI.s1 Mus musculus cDNA, 3 end /clone=UI-M-BG0-aia-g-01-0-UI /clone_end=3 /gb=AI850090 /gi=5493996 /ug=Mm.27227 /len=481 /STRA=for
96635_at	69.4	294.4	P	240.1	P	203.2	245.5	P	281.7	P	188.3	P	249	P	219.2	P	249.3	P	Cluster Incl AW125392:UI-M-BH2.3-aqh-c-08-0-UI.s1 Mus musculus cDNA, 3 end /clone=UI-M-BH2.3-aqh-c-08-0-UI /clone_end=3 /gb=AW125392 /gi=6100922 /ug=Mm.27235 /len=463 /STRA=for
96636_at	686.7	452.3	P	871.2	P	547.1	558.7	P	635.7	P	666.9	P	389.5	P	470.2	P	513.8	P	Cluster Incl AI852649:UI-M-BH0-aiu-h-10-0-UI.s1 Mus musculus cDNA, 3 end /clone=UI-M-BH0-aiu-h-10-0-UI /clone_end=3 /gb=AI852649 /gi=5496555 /ug=Mm.27270 /len=388 /STRA=for
96637_at	314.3	457	P	522.4	P	494.2	267.6	P	363.1	P	369.8	P	343	P	317.3	P	268.3	P	Cluster Incl U33005:Mus musculus tbc1 mRNA, complete cds /cds=(402,3827) /gb=U33005 /gi=988220 /ug=Mm.27271 /len=4039 /STRA=for
96638_at	130	-240.3	A	-266.9	A	-288.6	-291.5	A	-300.7	A	-260.6	A	-200.4	A	-368.2	A	-241.1	A	Cluster Incl AI834899:UI-M-AN1-afe-e-02-0-UI.s1 Mus musculus cDNA, 3 end /clone=UI-M-AN1-afe-e-02-0-UI /clone_end=3 /gb=AI834899 /gi=5469112 /ug=Mm.27272 /len=394 /STRA=for
96639_at	-30.3	-22.2	A	-15	A	-15.8	-32	A	-32.2	A	-4.1	A	-40.1	A	-0.4	A	-18.1	A	Cluster Incl W29424:mb99b02.r1 Mus musculus cDNA, 5 end /clone=IMAGE-337515 /clone_end=5 /gb=W29424 /gi=1309571 /ug=Mm.27272 /len=1036 /STRA=for
96640_at	375.8	311.9	A	359.1	A	584.7	295.1	P	392.7	P	348.4	P	518.6	P	360.1	P	295.7	A	Cluster Incl AI644158:vw55c12.x1 Mus musculus cDNA, 3 end /clone=IMAGE-1247734 /clone_end=3 /gb=AI644158 /gi=4722633 /ug=Mm.27274 /len=458 /STRA=for
96641_at	725.3	808.2	P	639.5	P	737.1	478.7	P	591	P	496.1	P	663.9	P	684.7	P	579.1	P	Cluster Incl AW060674:UI-M-BH1-anl-d-04-0-UI.s1 Mus musculus cDNA, 3 end /clone=UI-M-BH1-anl-d-04-0-UI /clone_end=3 /gb=AW060674 /gi=6008425 /ug=Mm.27285 /len=486 /STRA=for
96642_at	-69.6	1.4	A	18.9	A	0.3	-57.1	A	6.1	A	9.1	A	-12.8	A	-34.6	A	-61	A	Cluster Incl AW046879:UI-M-BH1-akl-c-05-0-UI.s1 Mus musculus cDNA, 3 end /clone=UI-M-BH1-akl-c-05-0-UI /clone_end=3 /gb=AW046879 /gi=5907408 /ug=Mm.27288 /len=365 /STRA=for
96643_at	17	35.8	A	-211.3	A	-34.2	-25.9	A	-5.5	A	-1.9	A	10	A	23.2	A	-40.3	A	Cluster Incl AW121336:UI-M-BH2.2-aom-b-07-0-UI.s1 Mus musculus cDNA, 3 end /clone=UI-M-BH2.2-aom-b-07-0-UI /clone_end=3 /gb=AW121336 /gi=6096669 /ug=Mm.27289 /len=421 /STRA=for
96644_at	316.1	202.9	A	285.8	A	223.3	204.7	A	196.9	A	245.6	A	136.6	A	262.4	A	244.4	A	Cluster Incl AF007802:Mus musculus bystin mRNA, complete cds /cds=(0,860) /gb=AF007802 /gi=2738508 /ug=Mm.27291 /len=861 /STRA=for
96645_at	202.4	127.4	A	194.6	A	107.5	157.2	A	175.8	A	112.6	A	87.2	A	217.2	A	195.9	M	Cluster Incl AI132491:ue96h09.x1 Mus musculus cDNA, 3 end /clone=IMAGE-1499009 /clone_end=3 /gb=AI132491 /gi=3602507 /ug=Mm.27291 /len=406 /STRA=rev
96646_at	259.4	297.5	P	270.8	P	282.1	205.4	P	282	A	285.9	P	188.8	A	193.1	P	198	P	Cluster Incl AI846253:UI-M-AK1-aez-b-10-0-UI.s1 Mus musculus cDNA, 3 end /clone=UI-M-AK1-aez-b-10-0-UI /clone_end=3 /gb=AI846253 /gi=5490159 /ug=Mm.27292 /len=311 /STRA=for
96647_at	388.6	569.5	P	402.3	P	545.2	646.5	P	634.5	P	483.9	P	703	P	547.2	P	656.7	P	Cluster Incl AA645440:vq66d12.s1 Mus musculus cDNA, 5 end /clone=IMAGE-1107287 /clone_end=5 /gb=AA645440 /gi=2571869 /ug=Mm.27293 /len=456 /STRA=for
96648_at	-484.4	-339.6	A	-608.3	A	-361.9	-706.8	A	-240	A	-661.3	A	55.6	A	-513.1	A	-252.3	A	Cluster Incl AW122039:UI-M-BH2.2-aoo-c-03-0-UI.s1 Mus musculus cDNA, 3 end /clone=UI-M-BH2.2-aoo-c-03-0-UI /clone_end=3 /gb=AW122039 /gi=6097445 /ug=Mm.27317 /len=498 /STRA=for
96649_at	443.5	551.4	P	351.3	P	374.6	423.8	P	389.1	P	407.9	P	392.6	P	445.9	P	449.7	P	Cluster Incl AW046552:UI-M-BH1-alb-b-06-0-UI.s1 Mus musculus cDNA, 3 end /clone=UI-M-BH1-alb-b-06-0-UI /clone_end=3 /gb=AW046552 /gi=5907081 /ug=Mm.27328 /len=517 /STRA=for
96650_at	317	266.6	P	225.3	P	359.1	419.5	P	394.5	P	440.2	P	270	P	259.8	P	445.2	P	Cluster Incl AI837724:UI-M-AK0-adj-f-11-0-UI.s1 Mus musculus cDNA, 3 end /clone=UI-M-AK0-adj-f-11-0-UI /clone_end=3 /gb=AI837724 /gi=5471937 /ug=Mm.2733 /len=370 /STRA=for
96651_at	200.2	300.6	P	218.6	P	193.4	237.5	P	243	P	199.5	P	298.4	P	196.6	P	276.2	P	Cluster Incl AF035263:Mus musculus BAF57 (Baf57) gene, complete cds /cds=(0,1235) /gb=AF035263 /gi=2914754 /ug=Mm.27330 /len=1236 /STRA=for
96652_at	722.8	768.7	P	736.6	P	701.5	468.2	P	499.1	P	683.3	P	583.4	P	641.9	P	695.2	P	Cluster Incl AI849911:UI-M-BG0-ahz-d-03-0-UI.s1 Mus musculus cDNA, 3 end /clone=UI-M-BG0-ahz-d-03-0-UI /clone_end=3 /gb=AI849911 /gi=5493817 /ug=Mm.27332 /len=385 /STRA=for
96653_at	2136.8	3229.7	P	1688.7	P	2345.9	2435.9	P	2365.2	P	1493.1	P	2554.9	P	4897.2	P	4727.3	P	Cluster Incl AI851762:UI-M-BH0-aim-d-03-0-UI.s1 Mus musculus cDNA, 3 end /clone=UI-M-BH0-aim-d-03-0-UI /clone_end=3 /gb=AI851762 /gi=5495668 /ug=Mm.27336 /len=419 /STRA=for
96654_at	72.5	74.8	P	88.7	P	31.8	43.9	P	58.5	P	50.3	A	112.7	P	96.1	P	81.5	P	Cluster Incl AI852916:UI-M-BH0-aiz-b-03-0-UI.s1 Mus musculus cDNA, 3 end /clone=UI-M-BH0-aiz-b-03-0-UI /clone_end=3 /gb=AI852916 /gi=5496822 /ug=Mm.27339 /len=392 /STRA=for
96655_g_at	330.7	228.4	A	278.7	A	99.8	289.7	A	251.9	A	209.4	A	156.2	A	238.5	A	126	A	Cluster Incl AI852916:UI-M-BH0-aiz-b-03-0-UI.s1 Mus musculus cDNA, 3 end /clone=UI-M-BH0-aiz-b-03-0-UI /clone_end=3 /gb=AI852916 /gi=5496822 /ug=Mm.27339 /len=392 /STRA=for
96656_at	105.7	132.2	P	104.3	A	22.7	35.7	M	22	A	56.5	A	164.9	P	139.8	P	167.3	P	Cluster Incl AI644179:vw55g04.x1 Mus musculus cDNA, 3 end /clone=IMAGE-1247766 /clone_end=3 /gb=AI644179 /gi=4722654 /ug=Mm.27339 /len=269 /STRA=for
96657_at	692.2	832.3	P	554.7	P	749.9	1868.6	P	2532.8	P	2251.6	P	1951.2	P	1115.4	P	1188.9	P	Cluster Incl L10244:Spermidine/spermine N1-acetyl transferase /cds=(89,604) /gb=L10244 /gi=309503 /ug=Mm.2734 /len=961 /STRA=for
96658_at	447.6	721.4	P	564.2	P	660.7	404.4	P	526.7	P	415.3	P	579.2	P	672	P	842	P	Cluster Incl AI841906:UI-M-AO0-acd-e-10-0-UI.s1 Mus musculus cDNA, 3 end /clone=UI-M-AO0-acd-e-10-0-UI /clone_end=3 /gb=AI841906 /gi=5476119 /ug=Mm.27344 /len=417 /STRA=for
96659_at	29.4	49.6	P	51.5	P	61.9	106.7	P	71.2	A	62.2	P	58.4	A	31	A	48.3	A	Cluster Incl AI838249:UI-M-AL0-abx-g-02-0-UI.s1 Mus musculus cDNA, 3 end /clone=UI-M-AL0-abx-g-02-0-UI /clone_end=3 /gb=AI838249 /gi=5472462 /ug=Mm.27354 /len=265 /STRA=for
96660_at	138.1	242	P	356.1	P	293.7	221.7	A	286.7	P	395.4	A	296.5	P	233.5	P	389.9	P	Cluster Incl AI846667:UI-M-AN1-afi-c-09-0-UI.s1 Mus musculus cDNA, 3 end /clone=UI-M-AN1-afi-c-09-0-UI /clone_end=3 /gb=AI846667 /gi=5490573 /ug=Mm.27357 /len=254 /STRA=for
96661_at	1619.5	1576.5	P	1420.8	P	1565.7	885.7	P	916.2	P	961.9	P	1242.4	P	1374.7	P	1322.7	P	Cluster Incl AA734806:vp38b03.r1 Mus musculus cDNA, 5 end /clone=IMAGE-1078925 /clone_end=5 /gb=AA734806 /gi=2756473 /ug=Mm.27357 /len=446 /STRA=for
96662_at	577	388.9	P	492.8	P	373.8	328.9	P	350.7	P	554.8	P	453.5	P	399.8	P	332.1	P	Cluster Incl AI847054:UI-M-AP1-agn-a-07-0-UI.s1 Mus musculus cDNA, 3 end /clone=UI-M-AP1-agn-a-07-0-UI /clone_end=3 /gb=AI847054 /gi=5490960 /ug=Mm.27363 /len=389 /STRA=for
96663_at	85.6	35.3	A	-21.7	A	21.6	-103	A	11.5	A	9.3	A	41	A	22.5	A	14	M	Cluster Incl X92842:Surfeit gene 6 /cds=(9,1076) /gb=X92842 /gi=2632078 /ug=Mm.27364 /len=2570 /STRA=for
96664_at	934.6	1276.5	P	1265.2	P	1360.6	1014.2	P	982.1	P	1036.7	P	1107.5	P	697	P	1321.9	P	Cluster Incl AB025966:Mus musculus mRNA for KIAA312p, partial cds /cds=(0,1123) /gb=AB025966 /gi=5931572 /ug=Mm.27372 /len=1638 /STRA=for
96665_at	472.6	485.3	P	399.9	P	485.7	504.9	P	518.3	P	445.9	P	652.9	P	433.8	P	557.6	P	Cluster Incl AW211618:uo84d01.y1 Mus musculus cDNA, 5 end /clone=IMAGE-2649217 /clone_end=5 /gb=AW211618 /gi=6517659 /ug=Mm.27373 /len=442 /STRA=for
96666_at	33.5	251.8	P	-26.3	P	71.5	-106.6	P	107	P	186.6	P	55.6	P	220.9	P	40.4	P	Cluster Incl U57692:N-terminal Asn amidase /cds=(33,965) /gb=U57692 /gi=1373366 /ug=Mm.27378 /len=1101 /STRA=for
96667_at	265	329.4	P	515.2	P	569.5	286.7	P	320.6	P	235.7	P	519.7	P	545.4	P	283.6	P	Cluster Incl AI851542:UI-M-BH0-aki-d-01-0-UI.s1 Mus musculus cDNA, 3 end /clone=UI-M-BH0-aki-d-01-0-UI /clone_end=3 /gb=AI851542 /gi=5495448 /ug=Mm.27389 /len=477 /STRA=for
96668_at	1323.8	1190.9	P	1313.2	P	1257.6	1102.1	P	1084.9	P	1017.3	P	928.8	P	1193.9	P	1231.7	P	Cluster Incl AI845867:UI-M-AO1-aeg-g-01-0-UI.s1 Mus musculus cDNA, 3 end /clone=UI-M-AO1-aeg-g-01-0-UI /clone_end=3 /gb=AI845867 /gi=5489773 /ug=Mm.27393 /len=345 /STRA=for
96669_at	644.2	444.5	P	405.6	P	484	796.3	P	486	P	505.7	P	573.4	P	662.7	P	444.1	P	Cluster Incl AW122973:UI-M-BH2.1-apb-a-02-0-UI.s1 Mus musculus cDNA, 3 end /clone=UI-M-BH2.1-apb-a-02-0-UI /clone_end=3 /gb=AW122973 /gi=6098503 /ug=Mm.27394 /len=467 /STRA=for
96670_at	158.8	99.9	M	182.1	P	239.2	129.6	P	190.2	P	41.5	A	171	P	296.3	P	341.2	P	Cluster Incl AI841295:UI-M-AM0-adu-g-05-0-UI.s1 Mus musculus cDNA, 3 end /clone=UI-M-AM0-adu-g-05-0-UI /clone_end=3 /gb=AI841295 /gi=5475508 /ug=Mm.27395 /len=441 /STRA=for
96671_at	-813.7	-604.1	A	-1138.3	A	-560.7	-581.8	A	-160.5	A	-228.8	A	-113.8	A	-461	A	-190.1	A	Cluster Incl AI852363:UI-M-BH0-ajo-d-02-0-UI.s1 Mus musculus cDNA, 3 end /clone=UI-M-BH0-ajo-d-02-0-UI /clone_end=3 /gb=AI852363 /gi=5496269 /ug=Mm.27396 /len=340 /STRA=for
96672_at	3151.9	2121	P	2797.6	P	2472.1	3420.4	P	3016.3	P	2825.3	P	2376.7	P	2265.9	P	2549.7	P	Cluster Incl AW123564:UI-M-BH2.1-aqb-h-01-0-UI.s1 Mus musculus cDNA, 3 end /clone=UI-M-BH2.1-aqb-h-01-0-UI /clone_end=3 /gb=AW123564 /gi=6099094 /ug=Mm.27401 /len=365 /STRA=for
96673_at	161.9	170.8	A	-3	A	132.9	255.1	A	98.4	A	29	A	98.1	A	87.3	A	39.5	A	Cluster Incl AI851129:UI-M-BH0-ajx-b-06-0-UI.s1 Mus musculus cDNA, 3 end /clone=UI-M-BH0-ajx-b-06-0-UI /clone_end=3 /gb=AI851129 /gi=5495075 /ug=Mm.27403 /len=340 /STRA=for
96674_at	1089.8	1097.9	P	743.5	P	805.2	1161	P	1096.3	P	1039.2	P	1333.3	P	1570.7	P	1119.4	P	Cluster Incl AW123553:UI-M-BH2.1-aqb-f-12-0-UI.s1 Mus musculus cDNA, 3 end /clone=UI-M-BH2.1-aqb-f-12-0-UI /clone_end=3 /gb=AW123553 /gi=6099083 /ug=Mm.27404 /len=400 /STRA=for
96675_at	682	900.5	P	627	P	826.9	887.6	P	864.6	P	853.3	P	1334.2	P	522.3	P	686.7	P	Cluster Incl AW124245:UI-M-BH2.1-aph-f-06-0-UI.s1 Mus musculus cDNA, 3 end /clone=UI-M-BH2.1-aph-f-06-0-UI /clone_end=3 /gb=AW124245 /gi=6099775 /ug=Mm.27404 /len=375 /STRA=for
96676_at	440.4	590	P	484.7	P	432.9	342.5	P	639.1	P	586.1	P	669.3	P	745.3	P	739	P	Cluster Incl AW121875:UI-M-BH2.3-aoi-d-05-0-UI.s1 Mus musculus cDNA, 3 end /clone=UI-M-BH2.3-aoi-d-05-0-UI /clone_end=3 /gb=AW121875 /gi=6097249 /ug=Mm.27406 /len=438 /STRA=for
96677_at	1020.8	770.2	P	702.3	P	669.1	1013.8	P	870.5	P	976.3	P	916.2	P	1160.1	P	981	P	Cluster Incl AI849566:UI-M-AH1-agr-c-04-0-UI.s1 Mus musculus cDNA, 3 end /clone=UI-M-AH1-agr-c-04-0-UI /clone_end=3 /gb=AI849566 /gi=5493472 /ug=Mm.27424 /len=351 /STRA=for
96678_at	130.3	228.3	P	77.5	A	118.5	118.2	P	154.5	P	-159.6	P	100.2	P	-114	P	116.6	P	Cluster Incl AW260761:um87b01.y1 Mus musculus cDNA, 5 end /clone=IMAGE-2331721 /clone_end=5 /gb=AW260761 /gi=6633742 /ug=Mm.27427 /len=336 /STRA=for
96679_at	77.3	40	A	36.3	P	86.9	83.7	P	28	P	63.2	P	62.2	P	53.4	P	54.2	P	Cluster Incl AW120711:UI-M-BH2.3-anz-e-10-0-UI.s1 Mus musculus cDNA, 3 end /clone=UI-M-BH2.3-anz-e-10-0-UI /clone_end=3 /gb=AW120711 /gi=6096009 /ug=Mm.27432 /len=497 /STRA=for
96680_at	249.2	205.6	P	171	P	202	264.1	P	262.2	P	246.3	P	337.7	P	119.4	P	226.3	P	Cluster Incl AI835630:UI-M-AI0-aap-h-02-0-UI.s1 Mus musculus cDNA, 3 end /clone=UI-M-AI0-aap-h-02-0-UI /clone_end=3 /gb=AI835630 /gi=5469843 /ug=Mm.27432 /len=327 /STRA=for
96681_s_at	144.4	-44.9	A	118.2	A	80	395.5	A	280.7	A	304	A	130.6	A	14.9	A	115.6	A	Cluster Incl AJ007310:Mus musculus mRNA for putative sialyltransferase /cds=(234,1142) /gb=AJ007310 /gi=3250886 /ug=Mm.27446 /len=3635 /STRA=for
96682_at	123	-67.6	A	90.8	A	0.9	-45	A	-40.7	A	59.8	A	28.5	A	-316.2	A	-269.6	A	Cluster Incl Y15780:Mus musculus mRNA for Sia-alpha-2-3-Gal-beta-1-3-GalNAc GalNAc-alpha-2,6-sialyltransferase, isoform 2 /cds=UNKNOWN /gb=Y15780 /gi=4902852 /ug=Mm.27446 /len=1653 /STRA=rev
96683_at	-79.7	-46.2	A	-51.7	A	-25.2	-29.6	A	-85.9	A	19.2	A	-51.5	A	-80.3	A	-18	A	Cluster Incl AI854743:UI-M-BH0-aka-a-06-0-UI.s1 Mus musculus cDNA, 3 end /clone=UI-M-BH0-aka-a-06-0-UI /clone_end=3 /gb=AI854743 /gi=5498649 /ug=Mm.27450 /len=271 /STRA=for
96684_at	306.8	283.8	P	260.6	P	427.6	232.3	P	866.2	P	721.3	P	373.1	P	787.5	P	1018	P	Cluster Incl AI846123:UI-M-AN1-afj-a-11-0-UI.s2 Mus musculus cDNA, 3 end /clone=UI-M-AN1-afj-a-11-0-UI /clone_end=3 /gb=AI846123 /gi=5490029 /ug=Mm.27453 /len=341 /STRA=for
96685_at	993.7	631.9	A	676	A	778.8	575.3	P	486.1	P	557.2	P	420.3	A	563.7	A	492.8	A	Cluster Incl AW121774:UI-M-BH2.3-aoe-f-12-0-UI.s1 Mus musculus cDNA, 3 end /clone=UI-M-BH2.3-aoe-f-12-0-UI /clone_end=3 /gb=AW121774 /gi=6097122 /ug=Mm.27472 /len=196 /STRA=for
96686_i_at	1721.9	2814.5	P	1729.3	P	2062.6	1523.9	P	2170.4	P	1847.2	P	2387.9	P	2502.2	P	2525.9	P	Cluster Incl AI853864:UI-M-BH0-ajr-f-08-0-UI.s1 Mus musculus cDNA, 3 end /clone=UI-M-BH0-ajr-f-08-0-UI /clone_end=3 /gb=AI853864 /gi=5497770 /ug=Mm.27477 /len=461 /STRA=for
96687_f_at	889.8	1292.6	P	847.4	P	1038.4	697.3	P	1102.4	P	846	P	1015.2	P	1112.8	P	1140.5	P	Cluster Incl AI853864:UI-M-BH0-ajr-f-08-0-UI.s1 Mus musculus cDNA, 3 end /clone=UI-M-BH0-ajr-f-08-0-UI /clone_end=3 /gb=AI853864 /gi=5497770 /ug=Mm.27477 /len=461 /STRA=for
96688_at	113.2	133.8	P	106.7	P	140.4	56.3	P	69.9	P	114.9	P	231	P	103.7	P	173.6	P	Cluster Incl AI845463:UI-M-AO1-aej-g-06-0-UI.s1 Mus musculus cDNA, 3 end /clone=UI-M-AO1-aej-g-06-0-UI /clone_end=3 /gb=AI845463 /gi=5489369 /ug=Mm.27487 /len=423 /STRA=for
96689_at	1645.4	1428.9	P	1706.5	P	1489.8	1744.9	P	1390.8	P	1382.8	P	1156.4	P	1375.4	P	1384.8	P	Cluster Incl AI848382:UI-M-AH1-ago-f-10-0-UI.s1 Mus musculus cDNA, 3 end /clone=UI-M-AH1-ago-f-10-0-UI /clone_end=3 /gb=AI848382 /gi=5492283 /ug=Mm.27496 /len=507 /STRA=for
96690_at	-347.2	-271	A	42.7	A	-228.4	-502.2	A	-183	A	-244	A	-121.6	A	-235.6	A	-200.2	A	Cluster Incl AI843521:UI-M-AO1-aeh-c-11-0-UI.s1 Mus musculus cDNA, 3 end /clone=UI-M-AO1-aeh-c-11-0-UI /clone_end=3 /gb=AI843521 /gi=5477734 /ug=Mm.27499 /len=328 /STRA=for
96691_at	78.8	59.7	A	12.5	A	71	-41.3	A	166.4	P	4.8	A	100.5	P	26.5	A	91.9	M	Cluster Incl AI845542:UI-M-AO1-aek-f-12-0-UI.s1 Mus musculus cDNA, 3 end /clone=UI-M-AO1-aek-f-12-0-UI /clone_end=3 /gb=AI845542 /gi=5489448 /ug=Mm.27509 /len=396 /STRA=for
96692_at	493.6	371.7	P	198.6	A	187.1	406.2	P	185.8	P	239	P	470.9	P	243.7	P	321	P	Cluster Incl AA759408:vw64c05.r1 Mus musculus cDNA, 5 end /clone=IMAGE-1248584 /clone_end=5 /gb=AA759408 /gi=2807202 /ug=Mm.27523 /len=424 /STRA=for
96693_at	604	812.7	P	644.5	P	852.1	702.6	P	707	P	582.1	P	754.1	P	864.4	P	963.4	P	Cluster Incl AI849453:UI-M-AJ1-ahc-h-03-0-UI.s1 Mus musculus cDNA, 3 end /clone=UI-M-AJ1-ahc-h-03-0-UI /clone_end=3 /gb=AI849453 /gi=5493359 /ug=Mm.27526 /len=291 /STRA=for
96694_at	128.7	35.2	A	112.8	M	97.9	81	A	69.1	A	52.3	A	70.6	A	50.8	A	86.4	A	Cluster Incl AA675004:vm71a06.r1 Mus musculus cDNA, 3 end /clone=IMAGE-1003666 /clone_end=3 /gb=AA675004 /gi=2652241 /ug=Mm.27538 /len=485 /STRA=for
96695_at	252.6	222.7	P	171.1	P	184.7	242.1	P	181.8	P	159.8	P	286.7	P	257.4	P	285.5	P	Cluster Incl AF089812:Mus musculus ubiquitin-conjugating enzyme HR6A mRNA, complete cds /cds=(128,586) /gb=AF089812 /gi=3769548 /ug=Mm.27541 /len=1647 /STRA=for
96696_at	1353.8	2204.7	P	1886.5	P	1699.5	1349.4	P	2051.7	P	1688	P	1659.3	P	1673.9	P	1921.2	P	Cluster Incl AI837110:UI-M-AK0-adc-e-02-0-UI.s1 Mus musculus cDNA, 3 end /clone=UI-M-AK0-adc-e-02-0-UI /clone_end=3 /gb=AI837110 /gi=5471323 /ug=Mm.27545 /len=124 /STRA=for
96697_at	-104	-212.8	A	-202.5	A	-210.1	-235.5	A	-182.9	A	-96.6	A	-169.8	A	-98.3	A	-194.3	A	Cluster Incl AI835624:UI-M-AI0-aap-g-03-0-UI.s1 Mus musculus cDNA, 3 end /clone=UI-M-AI0-aap-g-03-0-UI /clone_end=3 /gb=AI835624 /gi=5469837 /ug=Mm.27548 /len=296 /STRA=for
96698_at	256.2	578.3	A	454.1	P	453	366.6	P	592.8	P	461.6	P	617.2	P	690.7	P	804.1	P	Cluster Incl AI835520:UI-M-AI0-aam-d-11-0-UI.s1 Mus musculus cDNA, 3 end /clone=UI-M-AI0-aam-d-11-0-UI /clone_end=3 /gb=AI835520 /gi=5469733 /ug=Mm.27558 /len=421 /STRA=for
96699_at	7062.9	6327.8	P	6772.2	P	6403.1	7038.8	P	6372.1	P	7376.8	P	4849.8	P	8478.1	P	6376.3	P	Cluster Incl X53476:High mobility group protein 14 /cds=(33,323) /gb=X53476 /gi=51334 /ug=Mm.2756 /len=1070 /STRA=for
96700_r_at	65	148.6	P	81.4	P	91.1	122.7	P	98.1	P	76.9	P	98.1	P	75.7	P	131.5	P	Cluster Incl AW060594:UI-M-BH1-anq-d-05-0-UI.s1 Mus musculus cDNA, 3 end /clone=UI-M-BH1-anq-d-05-0-UI /clone_end=3 /gb=AW060594 /gi=6008345 /ug=Mm.27560 /len=245 /STRA=for
96701_at	817.3	1444.2	P	1254.8	P	1269.5	1113.1	P	1366.6	P	1179.7	P	1545.6	P	1040.6	P	1362.1	P	Cluster Incl U35833:Mus musculus anthracycline-associated resistance (Arx) mRNA, complete cds /cds=(20,1936) /gb=U35833 /gi=4096673 /ug=Mm.27560 /len=2525 /STRA=for
96702_f_at	184.8	204	A	177.6	A	149.1	110.3	A	177.4	A	207.5	A	139.3	A	89.3	A	144.7	A	Cluster Incl AW047339:UI-M-BH1-ame-a-04-0-UI.s1 Mus musculus cDNA, 3 end /clone=UI-M-BH1-ame-a-04-0-UI /clone_end=3 /gb=AW047339 /gi=5907868 /ug=Mm.27570 /len=379 /STRA=for
96703_at	766.7	1204.2	P	1358.2	P	1219.4	594.8	M	765.1	P	704.5	P	845.7	P	581.8	P	771.5	P	Cluster Incl AB029448:Mus musculus mRNA for Dlxin-1, complete cds /cds=(212,2539) /gb=AB029448 /gi=6520236 /ug=Mm.27578 /len=2764 /STRA=for
96704_at	3851.3	4258.2	P	4658.4	P	4619.7	6070.2	P	5915.8	P	5974.4	P	4156.3	P	6104.1	P	4555.3	P	Cluster Incl AF058798:Mus musculus 14-3-3 protein sigma mRNA, complete cds /cds=(163,909) /gb=AF058798 /gi=3065926 /ug=Mm.2758 /len=1430 /STRA=for
96705_at	-644.7	-438.5	A	-554.4	A	-576.8	-533.4	A	-476.8	A	-295.8	A	-393.8	A	-423.5	A	-507.2	A	Cluster Incl AW045981:UI-M-BH1-alc-b-08-0-UI.s1 Mus musculus cDNA, 3 end /clone=UI-M-BH1-alc-b-08-0-UI /clone_end=3 /gb=AW045981 /gi=5906510 /ug=Mm.27582 /len=634 /STRA=for
96706_at	-553	-33.9	A	-334.8	A	-290.7	-186.5	A	-176.1	A	-0.6	A	-200.3	A	-238.5	A	-259.6	A	Cluster Incl AI844762:UI-M-AL1-ahq-f-01-0-UI.s1 Mus musculus cDNA, 3 end /clone=UI-M-AL1-ahq-f-01-0-UI /clone_end=3 /gb=AI844762 /gi=5488668 /ug=Mm.27591 /len=419 /STRA=for
96707_at	376.5	420.4	P	287	P	284.5	313.1	P	298.1	P	275.2	P	390.4	P	307.9	P	363.5	P	Cluster Incl D10630:Zinc finger protein 38 /cds=(105,1772) /gb=D10630 /gi=220640 /ug=Mm.2760 /len=2103 /STRA=for
96708_at	1676	1484.8	P	1587.8	P	1667	814.6	P	1247	P	1403.7	P	1343	P	1365.9	P	1242.3	P	Cluster Incl AW120643:UI-M-BH2.3-anz-f-05-0-UI.s1 Mus musculus cDNA, 3 end /clone=UI-M-BH2.3-anz-f-05-0-UI /clone_end=3 /gb=AW120643 /gi=6096016 /ug=Mm.27606 /len=505 /STRA=for
96709_at	816.7	1054.6	P	1068.6	P	1005.9	841.2	P	1189.4	P	1160.8	P	942	P	838.2	P	801.7	P	Cluster Incl AI839839:UI-M-AP0-abf-a-09-0-UI.s2 Mus musculus cDNA, 3 end /clone=UI-M-AP0-abf-a-09-0-UI /clone_end=3 /gb=AI839839 /gi=5474052 /ug=Mm.27608 /len=281 /STRA=for
96710_at	1443.3	2067.9	P	2375.1	P	2375.9	923.1	P	1186.8	P	1145.5	P	1542	P	1970.4	P	1668.1	P	Cluster Incl AI854262:UI-M-BH0-ajs-b-11-0-UI.s1 Mus musculus cDNA, 3 end /clone=UI-M-BH0-ajs-b-11-0-UI /clone_end=3 /gb=AI854262 /gi=5498168 /ug=Mm.27624 /len=547 /STRA=for
96711_at	371	452.8	P	323.8	P	406.6	325.5	P	364.8	P	259.5	P	475.3	P	434	P	411.8	P	Cluster Incl AI849191:UI-M-AJ1-agy-g-09-0-UI.s1 Mus musculus cDNA, 3 end /clone=UI-M-AJ1-agy-g-09-0-UI /clone_end=3 /gb=AI849191 /gi=5493097 /ug=Mm.27635 /len=469 /STRA=for
96712_at	266.2	757.4	A	868.5	A	356	626.7	A	679.3	A	209.6	A	610.5	A	208.9	A	710.5	A	Cluster Incl AI848508:UI-M-AP1-agf-d-04-0-UI.s2 Mus musculus cDNA, 3 end /clone=UI-M-AP1-agf-d-04-0-UI /clone_end=3 /gb=AI848508 /gi=5492414 /ug=Mm.27643 /len=426 /STRA=for
96713_at	141.4	152.8	P	225.7	P	275.1	128.3	P	200.8	P	215.6	P	247.1	P	60.9	A	198	P	Cluster Incl AF052453:3 -phosphoadenosine 5 -phosphosulfate synthase 2 /cds=(130,1995) /gb=AF052453 /gi=3342265 /ug=Mm.27646 /len=1996 /STRA=for
96714_at	-364	-364.4	A	-476	A	-301.2	-317.5	A	-322.2	A	-404.2	A	-225.9	A	-337.5	A	-260.2	A	Cluster Incl AI852051:UI-M-BH0-aja-b-09-0-UI.s1 Mus musculus cDNA, 3 end /clone=UI-M-BH0-aja-b-09-0-UI /clone_end=3 /gb=AI852051 /gi=5495957 /ug=Mm.27647 /len=472 /STRA=for
96715_g_at	38	12	A	-42.7	A	6.3	53.6	A	22.6	A	32.2	A	39	A	-45.1	A	66.6	A	Cluster Incl AI852051:UI-M-BH0-aja-b-09-0-UI.s1 Mus musculus cDNA, 3 end /clone=UI-M-BH0-aja-b-09-0-UI /clone_end=3 /gb=AI852051 /gi=5495957 /ug=Mm.27647 /len=472 /STRA=for
96716_at	705.5	718.2	P	894.7	P	778.5	828.7	P	616.3	P	693.8	P	638.8	P	675.4	P	833.8	P	Cluster Incl AW121102:UI-M-BH2.3-aoh-b-01-0-UI.s1 Mus musculus cDNA, 3 end /clone=UI-M-BH2.3-aoh-b-01-0-UI /clone_end=3 /gb=AW121102 /gi=6096435 /ug=Mm.27647 /len=353 /STRA=rev
96717_at	63.8	-56.3	A	188.2	A	-60.2	-61.7	A	46.5	A	-5.9	A	77.9	A	17.1	A	7.2	A	Cluster Incl AW122643:UI-M-BH2.2-aol-d-12-0-UI.s1 Mus musculus cDNA, 3 end /clone=UI-M-BH2.2-aol-d-12-0-UI /clone_end=3 /gb=AW122643 /gi=6098172 /ug=Mm.27649 /len=315 /STRA=for
96718_at	563.7	547.2	P	925.1	P	518.6	644.1	P	835.5	P	847.9	P	752.4	P	729.7	P	698.5	P	Cluster Incl AB012727:Mus musculus C184L-22 mRNA, complete cds /cds=UNKNOWN /gb=AB012727 /gi=6469043 /ug=Mm.27657 /len=2532 /STRA=for
96719_i_at	1388.6	1616.4	P	1858.1	P	1570.8	1962.4	P	1465.5	P	1664.6	P	1384.6	P	1439.1	P	1615.4	P	Cluster Incl X59382:Parvalbumin /cds=(56,388) /gb=X59382 /gi=509138 /ug=Mm.2766 /len=615 /STRA=for
96720_f_at	-30.7	30.3	A	-23.2	A	-4.2	0.2	A	-9.3	A	12.9	A	5.9	A	-61.4	A	4.5	A	Cluster Incl X59382:Parvalbumin /cds=(56,388) /gb=X59382 /gi=509138 /ug=Mm.2766 /len=615 /STRA=for
97199_at	542.6	625.6	P	509	P	564.8	754.1	P	684.9	P	882.3	P	910.3	P	523.4	P	626.4	P	Cluster Incl AI854767:UI-M-BH0-aka-c-06-0-UI.s1 Mus musculus cDNA, 3 end /clone=UI-M-BH0-aka-c-06-0-UI /clone_end=3 /gb=AI854767 /gi=5498673 /ug=Mm.27660 /len=203 /STRA=for
97200_f_at	2994	4027.9	P	2946.3	P	2986.1	2690.3	P	2892.6	P	2690.9	P	3632.4	P	3951.1	P	3725.4	P	Cluster Incl X65704:M.musculus mRNA for small nuclear ribonucleoprotein E /cds=(0,245) /gb=X65704 /gi=312004 /ug=Mm.27669 /len=387 /STRA=for
97201_s_at	1015.2	1614.5	P	886.1	P	936.3	1021.4	P	1128.5	P	971.8	P	1817	P	1409.6	P	1411.6	P	Cluster Incl AA823381:vp39a01.r1 Mus musculus cDNA, 5 end /clone=IMAGE-1079016 /clone_end=5 /gb=AA823381 /gi=2893249 /ug=Mm.27677 /len=339 /STRA=for
97202_at	25.7	125.3	A	34.5	A	14.9	139.8	M	58.4	A	25.2	A	90.6	A	69.4	P	55	A	Cluster Incl AB021709:Mus musculus mRNA for tumor necrosis factor alpha converting enzyme (TACE/ADAM17), complete cds /cds=(161,2644) /gb=AB021709 /gi=4996837 /ug=Mm.27681 /len=4406 /STRA=for
97203_at	1509.1	1690.7	P	1640.3	P	1830.1	1430.8	P	1937.7	P	1451.6	P	1512.9	P	1901.1	P	2114.6	P	Cluster Incl X61399:Mouse F52 mRNA for a novel protein /cds=UNKNOWN /gb=X61399 /gi=50943 /ug=Mm.2769 /len=1584 /STRA=for
97204_s_at	280.5	396.6	P	267.8	P	302.5	240.3	P	358.6	P	274.1	P	344.8	P	349	P	417.1	P	Cluster Incl AI850983:UI-M-BH0-akd-h-08-0-UI.s1 Mus musculus cDNA, 3 end /clone=UI-M-BH0-akd-h-08-0-UI /clone_end=3 /gb=AI850983 /gi=5494889 /ug=Mm.27692 /len=265 /STRA=for
97205_at	986	1082.8	P	695.7	P	775.2	1272.5	P	944.3	P	960	P	1064.8	P	1027.2	P	1127.7	P	Cluster Incl AI848056:UI-M-AH1-agp-h-08-0-UI.s1 Mus musculus cDNA, 3 end /clone=UI-M-AH1-agp-h-08-0-UI /clone_end=3 /gb=AI848056 /gi=5491962 /ug=Mm.27695 /len=369 /STRA=for
97206_at	644.4	575.5	P	528.8	P	576.3	791.6	P	663.8	P	612.3	P	568.7	P	926.8	P	863.8	P	Cluster Incl AW230369:uo62g07.y1 Mus musculus cDNA, 5 end /clone=IMAGE-2647164 /clone_end=5 /gb=AW230369 /gi=6559665 /ug=Mm.27700 /len=692 /STRA=for
97207_f_at	2515.9	3388	P	2808.3	P	2659.4	1952.2	P	2646	P	2439.3	P	2619.5	P	2641.7	P	3001.6	P	Cluster Incl AI875934:uj64h06.x1 Mus musculus cDNA, 3 end /clone=IMAGE-1924763 /clone_end=3 /gb=AI875934 /gi=5549983 /ug=Mm.27700 /len=330 /STRA=for
97208_at	-252.2	-154.7	A	-239.2	A	-180.7	-152.3	A	-47.1	A	-90.7	A	23.2	A	-205.8	A	-66.2	A	Cluster Incl AB020983:Mus musculus Ash2l mRNA, complete cds, similar to Drosophila ash2 sequence /cds=(39,1937) /gb=AB020983 /gi=4417210 /ug=Mm.27706 /len=2436 /STRA=for
97209_at	363.3	468	A	94	A	-111.7	341.3	A	286.8	A	-21.4	A	78.1	A	281.7	A	85.1	A	Cluster Incl AW121453:UI-M-BH2.2-aon-e-02-0-UI.s1 Mus musculus cDNA, 3 end /clone=UI-M-BH2.2-aon-e-02-0-UI /clone_end=3 /gb=AW121453 /gi=6096786 /ug=Mm.27707 /len=355 /STRA=for
97210_at	77.5	237.2	A	312.1	A	282	277.4	A	665.5	M	254.8	A	301.9	M	484.8	A	249.9	M	Cluster Incl AW048446:UI-M-BH1-alw-g-12-0-UI.s1 Mus musculus cDNA, 3 end /clone=UI-M-BH1-alw-g-12-0-UI /clone_end=3 /gb=AW048446 /gi=5908975 /ug=Mm.27711 /len=369 /STRA=for
97211_at	612.5	629.4	P	695.4	P	783.5	420.2	P	322.2	P	401.5	P	452.7	P	415.7	P	434.1	P	Cluster Incl AI747444:ul15f07.x1 Mus musculus cDNA, 3 end /clone=IMAGE-2076901 /clone_end=3 /gb=AI747444 /gi=5125708 /ug=Mm.27714 /len=657 /STRA=for
97212_at	1298.2	930.8	P	884.8	P	829.9	681	P	433.7	P	818.2	P	385.8	P	838.1	P	532.4	P	Cluster Incl M12289:Myosin heavy chain, skeletal muscle, perinatal /cds=(0,344) /gb=M12289 /gi=199982 /ug=Mm.2772 /len=493 /STRA=rev
97213_at	94	79.2	A	63.1	A	44.6	-8	A	-20.3	A	63.8	A	4.6	A	5.5	A	30.2	A	Cluster Incl AF064447:Mus musculus sex-determination protein homolog Fem1a gene, complete cds /cds=(0,1964) /gb=AF064447 /gi=3930524 /ug=Mm.27723 /len=1965 /STRA=rev
97214_at	-260.5	-256.6	A	-363.9	A	-254.4	-251.9	A	-208	A	-224.3	A	-193	A	-241.4	A	-226.4	A	Cluster Incl AI836048:UI-M-AQ0-aad-h-11-0-UI.s2 Mus musculus cDNA, 3 end /clone=UI-M-AQ0-aad-h-11-0-UI /clone_end=3 /gb=AI836048 /gi=5470226 /ug=Mm.27723 /len=282 /STRA=for
97215_g_at	886.3	785.8	P	946.9	P	833.2	948.4	P	795.4	P	726	P	646.6	P	810	P	723.4	P	Cluster Incl AI836048:UI-M-AQ0-aad-h-11-0-UI.s2 Mus musculus cDNA, 3 end /clone=UI-M-AQ0-aad-h-11-0-UI /clone_end=3 /gb=AI836048 /gi=5470226 /ug=Mm.27723 /len=282 /STRA=for
97216_at	54.1	95.7	A	167.3	A	72.8	115.8	A	108.1	A	168.6	A	114.8	A	200.3	A	109.5	A	Cluster Incl M93264:Alpha-2-macroglobulin /cds=(49,4536) /gb=M93264 /gi=199085 /ug=Mm.27725 /len=4674 /STRA=for
97217_at	1914.9	1737.8	P	1547.4	P	1692.7	1658.1	P	1623.5	P	1656.9	P	1872.7	P	1592.6	P	1597.8	P	Cluster Incl AI842095:UI-M-AN1-afg-e-02-0-UI.s1 Mus musculus cDNA, 3 end /clone=UI-M-AN1-afg-e-02-0-UI /clone_end=3 /gb=AI842095 /gi=5476308 /ug=Mm.27733 /len=418 /STRA=for
97218_at	-142.4	-205.6	A	-292.5	A	-210.1	-217.7	A	-129.7	A	-124.1	A	-145.6	A	-243.7	A	-118.5	A	Cluster Incl AW045564:UI-M-BH1-aks-f-06-0-UI.s1 Mus musculus cDNA, 3 end /clone=UI-M-BH1-aks-f-06-0-UI /clone_end=3 /gb=AW045564 /gi=5906093 /ug=Mm.27737 /len=380 /STRA=for
97219_at	68.8	72.4	M	50.9	A	57.3	92	P	56.3	P	47.3	P	70.5	P	72.1	P	65.5	A	Cluster Incl AI839109:UI-M-AO0-ach-a-08-0-UI.s1 Mus musculus cDNA, 3 end /clone=UI-M-AO0-ach-a-08-0-UI /clone_end=3 /gb=AI839109 /gi=5473322 /ug=Mm.27740 /len=494 /STRA=for
97220_at	125.5	140	P	65.8	A	87.7	128.7	A	116.4	A	209	A	182.4	A	128.3	A	251.8	A	Cluster Incl AW122732:UI-M-BH2.2-aot-e-09-0-UI.s1 Mus musculus cDNA, 3 end /clone=UI-M-BH2.2-aot-e-09-0-UI /clone_end=3 /gb=AW122732 /gi=6098262 /ug=Mm.27746 /len=459 /STRA=for
97221_at	8.3	13.4	A	-158.2	A	-105.1	45	A	-117.6	A	25.7	A	18.5	A	-11.3	A	33.6	A	Cluster Incl AW060527:UI-M-BH1-ann-e-07-0-UI.s1 Mus musculus cDNA, 3 end /clone=UI-M-BH1-ann-e-07-0-UI /clone_end=3 /gb=AW060527 /gi=6008278 /ug=Mm.27750 /len=378 /STRA=for
97222_at	906.7	755.8	A	624.4	P	660.5	855.6	P	636.1	P	744.3	A	633.6	P	487.1	A	755.1	P	Cluster Incl AI845921:UI-M-AK1-aex-d-11-0-UI.s1 Mus musculus cDNA, 3 end /clone=UI-M-AK1-aex-d-11-0-UI /clone_end=3 /gb=AI845921 /gi=5489827 /ug=Mm.27756 /len=298 /STRA=for
97223_at	-794.7	-456.5	A	-684.7	A	-675	-401.4	A	-366.4	A	-371	A	-311	A	-370.7	A	-519.2	A	Cluster Incl AA986856:ue15g08.x1 Mus musculus cDNA, 3 end /clone=IMAGE-1480478 /clone_end=3 /gb=AA986856 /gi=3168404 /ug=Mm.27761 /len=765 /STRA=for
97224_at	1495.1	862.2	A	805.6	P	1226.9	1550.5	A	1372.9	P	1685.7	A	1038	A	1627.9	A	1036.2	A	Cluster Incl AI851394:UI-M-BH0-akh-h-10-0-UI.s1 Mus musculus cDNA, 3 end /clone=UI-M-BH0-akh-h-10-0-UI /clone_end=3 /gb=AI851394 /gi=5495300 /ug=Mm.27769 /len=299 /STRA=for
97225_at	590.4	262.5	A	371.4	A	319.5	421	A	324.5	A	224.1	A	345.6	P	389	A	334.2	A	Cluster Incl U44426:Tumor protein D52 /cds=(21,578) /gb=U44426 /gi=1469925 /ug=Mm.2777 /len=2033 /STRA=for
97226_at	484	508.9	P	372.8	P	482.2	483.3	P	454.1	P	450.3	P	366.4	P	396.5	P	464.7	P	Cluster Incl AW125649:UI-M-BH2.2-aqi-b-03-0-UI.s1 Mus musculus cDNA, 3 end /clone=UI-M-BH2.2-aqi-b-03-0-UI /clone_end=3 /gb=AW125649 /gi=6101179 /ug=Mm.27773 /len=435 /STRA=for
97227_at	91.2	53.5	A	33.6	A	78.9	52	M	108.2	A	17.3	A	61.1	A	33.6	A	33.2	A	Cluster Incl M63659:Mouse G-alpha-12 protein mRNA, complete cds /cds=(135,1274) /gb=M63659 /gi=193374 /ug=Mm.27773 /len=1880 /STRA=for
97228_at	420.6	544.2	A	533.2	A	589.9	603.6	A	436.7	A	541.2	A	475.4	P	740	P	631.2	P	Cluster Incl AI844417:UI-M-AL1-ahp-g-02-0-UI.s1 Mus musculus cDNA, 3 end /clone=UI-M-AL1-ahp-g-02-0-UI /clone_end=3 /gb=AI844417 /gi=5488323 /ug=Mm.27792 /len=431 /STRA=for
97229_at	2319.5	1949	P	1780.8	P	2094.7	2203.8	P	2059.8	P	2233.9	P	1762.8	P	2574.6	P	2356.9	P	Cluster Incl AW061042:UI-M-BH1-akk-b-09-0-UI.s2 Mus musculus cDNA, 3 end /clone=UI-M-BH1-akk-b-09-0-UI /clone_end=3 /gb=AW061042 /gi=6008793 /ug=Mm.27796 /len=502 /STRA=for
97230_at	-140.4	-2.5	A	47.2	A	26.9	26.8	A	16.8	A	59.8	A	50.1	A	73.7	A	62.6	A	Cluster Incl AW049643:UI-M-BH1-and-g-03-0-UI.s1 Mus musculus cDNA, 3 end /clone=UI-M-BH1-and-g-03-0-UI /clone_end=3 /gb=AW049643 /gi=5910172 /ug=Mm.27800 /len=477 /STRA=rev
97231_at	55.8	48.3	A	29	A	42.6	94.4	A	36.4	A	24.5	A	42.7	A	2.9	A	75.7	A	Cluster Incl AW125150:UI-M-BH2.1-apz-d-01-0-UI.s1 Mus musculus cDNA, 3 end /clone=UI-M-BH2.1-apz-d-01-0-UI /clone_end=3 /gb=AW125150 /gi=6100680 /ug=Mm.27804 /len=443 /STRA=for
97232_at	0.9	102.6	A	51.5	A	33.6	-76.3	A	-55.9	A	52.4	A	-81	A	-98.8	A	-90.1	A	Cluster Incl U07049:Hexosaminidase B /cds=(0,1610) /gb=U07049 /gi=953222 /ug=Mm.27816 /len=1611 /STRA=for
97233_at	15.3	35.1	A	25.7	A	25.8	31.2	A	31.5	A	11.9	A	19.2	A	51.9	A	43.8	A	Cluster Incl AI840975:UI-M-AK0-adk-e-07-0-UI.s1 Mus musculus cDNA, 3 end /clone=UI-M-AK0-adk-e-07-0-UI /clone_end=3 /gb=AI840975 /gi=5475188 /ug=Mm.27818 /len=357 /STRA=for
97234_at	268.5	266	P	214.6	P	230.9	338.9	P	241.8	P	249.9	P	157	P	248.5	M	274.9	P	Cluster Incl AA792453:vs69d09.r1 Mus musculus cDNA, 5 end /clone=IMAGE-1151537 /clone_end=5 /gb=AA792453 /gi=2855408 /ug=Mm.27822 /len=351 /STRA=for
97235_f_at	967.2	475.6	P	611.7	P	520.3	505.7	P	484.8	P	579.1	P	300.6	P	288	P	208.4	P	Cluster Incl AW124988:UI-M-BH2.1-apv-d-12-0-UI.s1 Mus musculus cDNA, 3 end /clone=UI-M-BH2.1-apv-d-12-0-UI /clone_end=3 /gb=AW124988 /gi=6100518 /ug=Mm.27822 /len=353 /STRA=for
97236_r_at	69.7	-13.6	A	172.5	A	15.4	-110.8	A	8.9	A	19.6	A	35.3	A	2	A	85.9	A	Cluster Incl AW124988:UI-M-BH2.1-apv-d-12-0-UI.s1 Mus musculus cDNA, 3 end /clone=UI-M-BH2.1-apv-d-12-0-UI /clone_end=3 /gb=AW124988 /gi=6100518 /ug=Mm.27822 /len=353 /STRA=for
97237_at	320.6	524.3	P	328.3	P	414.6	478.5	P	574.2	P	435	P	550.5	P	523.6	P	617.9	P	Cluster Incl AI837771:UI-M-AK0-adl-d-01-0-UI.s1 Mus musculus cDNA, 3 end /clone=UI-M-AK0-adl-d-01-0-UI /clone_end=3 /gb=AI837771 /gi=5471989 /ug=Mm.27831 /len=480 /STRA=for
97238_at	-4.1	81.2	P	79	P	63.8	14.6	A	48.9	A	24.5	A	96	P	60.3	A	78.2	P	Cluster Incl AW209238:uo07g04.x1 Mus musculus cDNA, 3 end /clone=IMAGE-2598870 /clone_end=3 /gb=AW209238 /gi=6515178 /ug=Mm.27836 /len=568 /STRA=for
97239_at	65.7	60.9	P	105	P	53	105.3	P	77.1	P	54	A	53	A	88	A	77.6	P	Cluster Incl AI845106:UI-M-BG0-ahs-a-04-0-UI.s1 Mus musculus cDNA, 3 end /clone=UI-M-BG0-ahs-a-04-0-UI /clone_end=3 /gb=AI845106 /gi=5489012 /ug=Mm.27839 /len=141 /STRA=for
97240_g_at	1476.5	1469.5	P	1458.5	P	1530.9	1275.9	P	1375.8	P	1457.2	P	1386.4	P	1332.9	P	1244.7	P	Cluster Incl AI845106:UI-M-BG0-ahs-a-04-0-UI.s1 Mus musculus cDNA, 3 end /clone=UI-M-BG0-ahs-a-04-0-UI /clone_end=3 /gb=AI845106 /gi=5489012 /ug=Mm.27839 /len=141 /STRA=for
97241_at	578.3	607.3	P	584.7	P	528.6	549	P	508.5	P	619.7	P	577.6	P	543.2	P	474.8	P	Cluster Incl AI787713:ul21f04.y1 Mus musculus cDNA, 5 end /clone=IMAGE-2088223 /clone_end=5 /gb=AI787713 /gi=5335420 /ug=Mm.27839 /len=526 /STRA=for
97242_at	1231.6	529	A	893	P	939.1	595.3	A	703.1	A	883.7	P	595.7	P	852.2	A	628.8	A	Cluster Incl AI849011:UI-M-AJ1-ahd-g-01-0-UI.s1 Mus musculus cDNA, 3 end /clone=UI-M-AJ1-ahd-g-01-0-UI /clone_end=3 /gb=AI849011 /gi=5492917 /ug=Mm.27841 /len=467 /STRA=for
97243_at	749.6	1291.7	P	676.3	A	1068.2	1225.1	P	1173.9	P	815.6	P	1065.1	P	1300.5	P	1176.3	P	Cluster Incl U74079:Mus musculus protein co-factor mRNA, complete cds /cds=(137,1204) /gb=U74079 /gi=1644403 /ug=Mm.27842 /len=1901 /STRA=for
97244_at	-71.4	203.4	A	-64.9	A	-60.3	240.7	A	174.2	A	205.7	A	117.3	A	-77.5	A	184.1	A	Cluster Incl AW125390:UI-M-BH2.3-aqh-c-06-0-UI.s1 Mus musculus cDNA, 3 end /clone=UI-M-BH2.3-aqh-c-06-0-UI /clone_end=3 /gb=AW125390 /gi=6100920 /ug=Mm.27846 /len=455 /STRA=for
97245_at	-125.1	-78.8	A	-58.7	A	-84.8	-116.3	A	-55.5	A	-47.8	A	-45.2	A	-91.9	A	-59.3	A	Cluster Incl AW123191:UI-M-BH2.1-apg-b-09-0-UI.s1 Mus musculus cDNA, 3 end /clone=UI-M-BH2.1-apg-b-09-0-UI /clone_end=3 /gb=AW123191 /gi=6098761 /ug=Mm.27846 /len=339 /STRA=for
97246_at	45	97.9	A	34.7	A	-6.2	44.5	P	28.4	P	-39.1	P	-67.6	A	19.1	M	19.7	A	Cluster Incl AA657044:vr25h02.r1 Mus musculus cDNA, 5 end /clone=IMAGE-1121715 /clone_end=5 /gb=AA657044 /gi=2593198 /ug=Mm.27846 /len=430 /STRA=for
97247_at	531.9	756.5	P	881	P	948.8	786.9	P	751.5	P	778	P	984.1	P	652.6	P	984.1	P	Cluster Incl AW124778:UI-M-BH2.1-aqa-g-10-0-UI.s1 Mus musculus cDNA, 3 end /clone=UI-M-BH2.1-aqa-g-10-0-UI /clone_end=3 /gb=AW124778 /gi=6100308 /ug=Mm.27847 /len=462 /STRA=for
97248_at	2187.2	3252.4	P	2136.8	P	3088.4	1940.9	P	2822.7	P	2540.7	P	3008.1	P	2899.1	P	2692.7	P	Cluster Incl X61431:M.musculus mRNA for diazepam-binding inhibitor /cds=(62,325) /gb=X61431 /gi=50712 /ug=Mm.2785 /len=390 /STRA=for
97249_at	275.2	420.5	A	414.2	A	415.6	242.9	A	344.9	P	368.1	P	318.7	P	437.7	P	407.4	P	Cluster Incl AW124204:UI-M-BH2.1-aph-b-11-0-UI.s1 Mus musculus cDNA, 3 end /clone=UI-M-BH2.1-aph-b-11-0-UI /clone_end=3 /gb=AW124204 /gi=6099734 /ug=Mm.27853 /len=382 /STRA=for
97250_at	990	1616.4	P	1296.5	P	1814.5	1365.3	P	1526	P	1267.3	P	1801.8	P	1642.6	P	1795.9	P	Cluster Incl AW049326:UI-M-BH1-amr-f-01-0-UI.s1 Mus musculus cDNA, 3 end /clone=UI-M-BH1-amr-f-01-0-UI /clone_end=3 /gb=AW049326 /gi=5909855 /ug=Mm.27858 /len=234 /STRA=for
97251_at	79.8	189.6	P	117.4	P	184.2	82.6	A	145.1	P	99	M	166.8	M	149.9	A	180	P	Cluster Incl AI842124:UI-M-AN1-afg-h-03-0-UI.s1 Mus musculus cDNA, 3 end /clone=UI-M-AN1-afg-h-03-0-UI /clone_end=3 /gb=AI842124 /gi=5476337 /ug=Mm.27863 /len=301 /STRA=for
97252_at	-170.8	189.4	P	-91.5	M	-25.2	-87.6	M	172.3	P	6.3	A	22.1	P	78.1	A	174.2	P	Cluster Incl AW120926:UI-M-BH2.3-aob-f-08-0-UI.s1 Mus musculus cDNA, 3 end /clone=UI-M-BH2.3-aob-f-08-0-UI /clone_end=3 /gb=AW120926 /gi=6096259 /ug=Mm.27871 /len=171 /STRA=for
97253_at	215.6	153.9	A	139.2	P	178.4	202.2	A	205.3	P	167.5	P	194.5	P	110.1	M	151.5	M	Cluster Incl AI854343:UI-M-BG1-aic-c-07-0-UI.s1 Mus musculus cDNA, 3 end /clone=UI-M-BG1-aic-c-07-0-UI /clone_end=3 /gb=AI854343 /gi=5498249 /ug=Mm.27872 /len=305 /STRA=for
97254_at	401.7	630.1	P	436	P	523.7	566.4	P	537.6	P	427.9	P	746.2	P	600.5	P	624.2	P	Cluster Incl AA690061:vr78d03.s1 Mus musculus cDNA, 5 end /clone=IMAGE-1134821 /clone_end=5 /gb=AA690061 /gi=2690997 /ug=Mm.27875 /len=331 /STRA=for
97255_at	307.2	463	P	305.7	P	323.5	378.5	P	218.9	P	258.3	P	543.3	P	401.4	P	255.3	P	Cluster Incl AW061318:UI-M-BH1-anw-e-02-0-UI.s1 Mus musculus cDNA, 3 end /clone=UI-M-BH1-anw-e-02-0-UI /clone_end=3 /gb=AW061318 /gi=6009069 /ug=Mm.27880 /len=402 /STRA=for
97256_at	-28.4	-25.8	A	-80.8	A	-49.7	-51	A	-71	A	-63.6	A	-30.7	A	-54.6	A	-44.9	A	Cluster Incl AI845291:UI-M-BG0-ahw-f-02-0-UI.s1 Mus musculus cDNA, 3 end /clone=UI-M-BG0-ahw-f-02-0-UI /clone_end=3 /gb=AI845291 /gi=5489197 /ug=Mm.27886 /len=320 /STRA=for
97257_at	-118.1	-54.8	A	-58.9	A	-84.3	-119.4	A	17	A	-72.9	A	11.7	A	-53.5	A	-68.6	A	Cluster Incl AW122766:UI-M-BH2.2-aot-h-10-0-UI.s1 Mus musculus cDNA, 3 end /clone=UI-M-BH2.2-aot-h-10-0-UI /clone_end=3 /gb=AW122766 /gi=6098296 /ug=Mm.27892 /len=250 /STRA=for
97258_at	10.2	-19.4	A	-24.8	A	-9.9	-11.5	A	3.3	A	-18.9	A	-2.3	A	-10.7	A	13	A	Cluster Incl AI841387:UI-M-AM0-adv-h-02-0-UI.s1 Mus musculus cDNA, 3 end /clone=UI-M-AM0-adv-h-02-0-UI /clone_end=3 /gb=AI841387 /gi=5475600 /ug=Mm.27892 /len=510 /STRA=for
97259_at	50.5	86.7	A	109.2	M	82.7	118.2	A	81	P	89.9	M	99.7	P	149	A	185.3	P	Cluster Incl AJ005983:Mus musculus mRNA for cAMP-regulated phosphoprotein (ARPP-19) /cds=(0,338) /gb=AJ005983 /gi=4138189 /ug=Mm.27896 /len=339 /STRA=for
97260_at	-251.1	-6.5	A	-67.8	A	-44.7	-52	A	17.2	P	-37.8	A	72.8	A	-44.2	A	114.1	P	Cluster Incl AW121489:UI-M-BH2.2-aon-h-11-0-UI.s1 Mus musculus cDNA, 3 end /clone=UI-M-BH2.2-aon-h-11-0-UI /clone_end=3 /gb=AW121489 /gi=6096822 /ug=Mm.27896 /len=342 /STRA=for
97261_at	391.8	673	P	475.1	P	600.3	357.6	P	334.2	P	419.4	P	753.1	P	538.2	P	812.3	P	Cluster Incl AF055664:Heat shock protein, DNAJ-like 2 /cds=(91,1284) /gb=AF055664 /gi=3025863 /ug=Mm.27897 /len=2242 /STRA=for
97262_at	673.7	1003	P	795	P	996.8	899.1	P	941.5	P	1024	P	1143	P	841.1	P	818.3	P	Cluster Incl AW050305:UI-M-BH1-ans-g-11-0-UI.s1 Mus musculus cDNA, 3 end /clone=UI-M-BH1-ans-g-11-0-UI /clone_end=3 /gb=AW050305 /gi=5910834 /ug=Mm.27899 /len=342 /STRA=for
97263_s_at	1695.8	1252.7	P	1565.5	P	1678.2	1801.6	P	1479.6	P	1415.7	P	1048.4	P	1193.7	P	1272.3	P	Cluster Incl AI846289:UI-M-AK1-aez-f-02-0-UI.s1 Mus musculus cDNA, 3 end /clone=UI-M-AK1-aez-f-02-0-UI /clone_end=3 /gb=AI846289 /gi=5490195 /ug=Mm.27899 /len=375 /STRA=for
97264_r_at	-77.4	-242.3	A	-218.7	A	-152.7	-114.3	A	-186.7	A	-93.5	A	-348.8	A	-228.3	A	-327.7	A	Cluster Incl AI846289:UI-M-AK1-aez-f-02-0-UI.s1 Mus musculus cDNA, 3 end /clone=UI-M-AK1-aez-f-02-0-UI /clone_end=3 /gb=AI846289 /gi=5490195 /ug=Mm.27899 /len=375 /STRA=for
97265_at	461	398.6	A	9.2	A	262.4	-77.7	A	-19.2	A	138	A	355.6	A	409	A	344.4	A	Cluster Incl AI835060:UI-M-AI1-afn-e-12-0-UI.s1 Mus musculus cDNA, 3 end /clone=UI-M-AI1-afn-e-12-0-UI /clone_end=3 /gb=AI835060 /gi=5469273 /ug=Mm.27900 /len=540 /STRA=for
97266_at	228.1	300.5	M	364.2	P	387.1	403.9	P	216	P	199.1	P	353.2	P	481.8	P	207.3	P	Cluster Incl AA611709:vo89e05.r1 Mus musculus cDNA, 5 end /clone=IMAGE-1066304 /clone_end=5 /gb=AA611709 /gi=2461744 /ug=Mm.27901 /len=205 /STRA=rev
97267_at	-466.3	-441.7	A	-626.7	A	-389.7	-237.3	A	-245.7	A	-284.2	A	-215.7	A	-344.4	A	-196.8	A	Cluster Incl AI844771:UI-M-AL1-ahq-f-10-0-UI.s1 Mus musculus cDNA, 3 end /clone=UI-M-AL1-ahq-f-10-0-UI /clone_end=3 /gb=AI844771 /gi=5488677 /ug=Mm.27903 /len=301 /STRA=for
97268_i_at	1280.3	1256.7	P	1306.9	P	1424.2	1183.9	P	1194.1	P	1159.3	P	1140.8	P	1542.7	P	1328.2	P	Cluster Incl AI848699:UI-M-AH1-agv-g-05-0-UI.s1 Mus musculus cDNA, 3 end /clone=UI-M-AH1-agv-g-05-0-UI /clone_end=3 /gb=AI848699 /gi=5492600 /ug=Mm.27904 /len=531 /STRA=for
97269_f_at	1580.2	1668.1	P	1256.6	P	3392	1105.5	P	1960	P	1486.5	P	1850.4	P	2425	P	2296.3	P	Cluster Incl AI848699:UI-M-AH1-agv-g-05-0-UI.s1 Mus musculus cDNA, 3 end /clone=UI-M-AH1-agv-g-05-0-UI /clone_end=3 /gb=AI848699 /gi=5492600 /ug=Mm.27904 /len=531 /STRA=for
97270_at	-172.5	-230.4	A	-189	A	-90.1	-23.2	A	-75.6	A	-63	A	-53.3	A	-5	A	16.9	A	Cluster Incl X92750:Nucleoredoxin /cds=(0,1307) /gb=X92750 /gi=1854549 /ug=Mm.27915 /len=1308 /STRA=for
97271_at	118.1	439.3	P	341.3	P	294.5	289.5	A	324.9	P	257	P	362.3	P	431.5	P	453.3	P	Cluster Incl AI845593:UI-M-AQ1-adx-d-04-0-UI.s1 Mus musculus cDNA, 3 end /clone=UI-M-AQ1-adx-d-04-0-UI /clone_end=3 /gb=AI845593 /gi=5489499 /ug=Mm.27922 /len=390 /STRA=for
97272_at	816.8	1042.2	P	820.3	P	867.7	842.8	P	619	P	508.3	P	808.4	P	867.7	P	838	P	Cluster Incl M99167:Mouse rearranged RNA binding protein (FLI-2) mRNA, complete cds /cds=(59,1021) /gb=M99167 /gi=193323 /ug=Mm.27927 /len=1443 /STRA=for
97273_at	263.8	420.2	P	251.1	P	404.2	737.1	P	625.5	P	650.5	P	906	P	775.7	P	680	P	Cluster Incl AI845953:UI-M-AK1-aex-h-04-0-UI.s1 Mus musculus cDNA, 3 end /clone=UI-M-AK1-aex-h-04-0-UI /clone_end=3 /gb=AI845953 /gi=5489859 /ug=Mm.27932 /len=357 /STRA=for
97274_at	997.8	1276.9	P	922.7	P	1106.8	1232.1	P	1519.8	P	1035.3	P	1518	P	1399.7	P	1763.3	P	Cluster Incl Y13071:Mus musculus mRNA for 26S proteasome non-ATPase subunit /cds=(236,1165) /gb=Y13071 /gi=2505939 /ug=Mm.27933 /len=1479 /STRA=for
97275_at	348.5	325.1	P	115.2	P	103.5	75.9	A	156.6	P	138.8	M	229.9	P	230	A	147	A	Cluster Incl X60203:FK506 binding protein 1a (12kDa) /cds=(97,423) /gb=X60203 /gi=50970 /ug=Mm.27941 /len=1556 /STRA=for
97276_at	157.2	227.8	M	4.4	A	148.4	41.8	A	199.5	A	114.7	A	149.8	M	150.2	A	139.9	A	Cluster Incl AI853425:UI-M-BH0-ajy-b-08-0-UI.s1 Mus musculus cDNA, 3 end /clone=UI-M-BH0-ajy-b-08-0-UI /clone_end=3 /gb=AI853425 /gi=5497331 /ug=Mm.27947 /len=471 /STRA=for
97277_at	436.4	429.8	P	411.8	P	395.7	193.2	P	329.9	P	179	P	424.8	P	297.2	P	268.5	P	Cluster Incl AI844179:UI-M-AL1-ahk-a-04-0-UI.s1 Mus musculus cDNA, 3 end /clone=UI-M-AL1-ahk-a-04-0-UI /clone_end=3 /gb=AI844179 /gi=5488085 /ug=Mm.27951 /len=281 /STRA=for
97278_at	100	7.5	A	63.8	A	48.3	19.7	A	36.6	A	43.1	A	41.4	A	118.8	A	8.7	A	Cluster Incl AI841273:UI-M-AM0-adu-e-01-0-UI.s1 Mus musculus cDNA, 3 end /clone=UI-M-AM0-adu-e-01-0-UI /clone_end=3 /gb=AI841273 /gi=5475486 /ug=Mm.27955 /len=430 /STRA=for
97279_at	397.9	476.3	P	390.3	P	505.3	402.9	P	360.2	P	388.6	P	552	P	365.4	P	392	P	Cluster Incl AI837615:UI-M-AK0-adg-d-01-0-UI.s1 Mus musculus cDNA, 3 end /clone=UI-M-AK0-adg-d-01-0-UI /clone_end=3 /gb=AI837615 /gi=5471828 /ug=Mm.27959 /len=467 /STRA=for
97280_at	1132.5	905.5	A	1070.4	A	999.4	1011.1	A	738.3	A	789.2	A	754.2	A	821	A	878	A	Cluster Incl AI853190:UI-M-BH0-ajh-d-04-0-UI.s1 Mus musculus cDNA, 3 end /clone=UI-M-BH0-ajh-d-04-0-UI /clone_end=3 /gb=AI853190 /gi=5497096 /ug=Mm.27964 /len=346 /STRA=for
97281_at	27.1	33.9	A	123.8	P	30.1	75.2	A	81.7	A	63.3	A	79.1	A	-1.4	A	108.9	P	Cluster Incl AI843141:UI-M-AK1-aes-h-03-0-UI.s1 Mus musculus cDNA, 3 end /clone=UI-M-AK1-aes-h-03-0-UI /clone_end=3 /gb=AI843141 /gi=5477354 /ug=Mm.27969 /len=280 /STRA=for
97282_at	-180.1	-39.9	A	-1.8	A	67	-12	A	-66.6	A	-133	A	-73.4	A	-101.6	A	-65.9	A	Cluster Incl D10049:Mus musculus mRNA for melanoma antigen, complete cds, endogenous ecotropic murine leukemia provirus region /cds=(274,2283) /gb=D10049 /gi=220431 /ug=Mm.27979 /len=2767 /STRA=for
97283_at	49	13.8	A	8.2	A	10.1	11	A	-16.3	A	57.9	A	13.6	A	37	A	-13	A	Cluster Incl AI606389:vm78d02.y1 Mus musculus cDNA, 5 end /clone=IMAGE-1004355 /clone_end=5 /gb=AI606389 /gi=4615556 /ug=Mm.27982 /len=424 /STRA=for
97284_at	835.3	845.2	P	900.1	P	820.1	898.9	P	791.4	P	756.6	P	775.9	P	758.2	P	843	P	Cluster Incl AI853789:UI-M-BH0-ajg-f-10-0-UI.s1 Mus musculus cDNA, 3 end /clone=UI-M-BH0-ajg-f-10-0-UI /clone_end=3 /gb=AI853789 /gi=5497695 /ug=Mm.27990 /len=458 /STRA=for
97285_f_at	276.8	130.7	A	120.2	A	190.6	121.5	A	162.5	A	116	A	168.7	A	48.5	A	43.8	A	Cluster Incl AW120609:UI-M-BH2.3-anx-f-07-0-UI.s1 Mus musculus cDNA, 3 end /clone=UI-M-BH2.3-anx-f-07-0-UI /clone_end=3 /gb=AW120609 /gi=6095942 /ug=Mm.28000 /len=230 /STRA=for
97286_at	-55.3	-2.7	A	-15.2	A	-7.9	1.6	A	-11.2	A	-11.2	A	2	A	10.8	A	3.7	A	Cluster Incl AA647449:vq82d03.s1 Mus musculus cDNA, 5 end /clone=IMAGE-1108805 /clone_end=5 /gb=AA647449 /gi=2573878 /ug=Mm.28010 /len=425 /STRA=for
97287_at	-55.3	-12.1	A	-78.3	A	-27.5	-37.1	A	-23.3	A	-23.9	A	-6.7	A	-3.6	A	-53.1	A	Cluster Incl AW046638:UI-M-BH1-ald-d-09-0-UI.s1 Mus musculus cDNA, 3 end /clone=UI-M-BH1-ald-d-09-0-UI /clone_end=3 /gb=AW046638 /gi=5907167 /ug=Mm.28015 /len=343 /STRA=for
97288_at	-79.9	-28.5	A	-65.9	A	-15.6	-113.8	A	-62.2	A	-77.6	A	2.7	A	-56.1	A	15.7	A	Cluster Incl AW260404:um79c03.x1 Mus musculus cDNA, 3 end /clone=IMAGE-2317540 /clone_end=3 /gb=AW260404 /gi=6633385 /ug=Mm.28015 /len=559 /STRA=for
97289_at	1109.8	790.9	A	1165.4	A	911.5	1154.4	A	910.2	P	852.2	P	788.5	A	977.8	A	895.4	P	Cluster Incl AI836346:UI-M-AQ0-aag-g-12-0-UI.s2 Mus musculus cDNA, 3 end /clone=UI-M-AQ0-aag-g-12-0-UI /clone_end=3 /gb=AI836346 /gi=5470559 /ug=Mm.28018 /len=322 /STRA=rev
97290_r_at	55.4	58	P	56.5	P	58.4	52.4	P	42.1	P	72.5	P	77.1	P	35.8	A	63.3	P	Cluster Incl AI849416:UI-M-AJ1-ahc-d-11-0-UI.s1 Mus musculus cDNA, 3 end /clone=UI-M-AJ1-ahc-d-11-0-UI /clone_end=3 /gb=AI849416 /gi=5493322 /ug=Mm.28021 /len=403 /STRA=rev
97291_at	-9.9	21.5	A	40.7	A	-20	28.3	A	11.4	A	-11.4	A	37.5	A	-18.4	A	64.7	A	Cluster Incl AI839901:UI-M-AH0-acw-d-08-0-UI.s1 Mus musculus cDNA, 3 end /clone=UI-M-AH0-acw-d-08-0-UI /clone_end=3 /gb=AI839901 /gi=5474114 /ug=Mm.28023 /len=410 /STRA=for
97292_at	627.6	908.7	P	495.7	P	594.4	1137.8	P	747.4	P	665.6	P	1318.5	P	925.4	P	1195.3	P	Cluster Incl AI845225:UI-M-BG0-aht-f-07-0-UI.s1 Mus musculus cDNA, 3 end /clone=UI-M-BG0-aht-f-07-0-UI /clone_end=3 /gb=AI845225 /gi=5489131 /ug=Mm.28026 /len=258 /STRA=for
97293_at	250.1	68.3	A	57.9	A	143.1	99.6	A	22.7	A	84.5	A	93.5	P	97.5	A	115.7	A	Cluster Incl AI842108:UI-M-AN1-afg-f-08-0-UI.s1 Mus musculus cDNA, 3 end /clone=UI-M-AN1-afg-f-08-0-UI /clone_end=3 /gb=AI842108 /gi=5476321 /ug=Mm.28028 /len=375 /STRA=for
97294_at	98.5	91.4	A	188.8	A	109.5	104.8	A	106	A	191.3	A	100.9	A	131	A	142.2	A	Cluster Incl AI840981:UI-M-AK0-adk-f-01-0-UI.s1 Mus musculus cDNA, 3 end /clone=UI-M-AK0-adk-f-01-0-UI /clone_end=3 /gb=AI840981 /gi=5475194 /ug=Mm.28029 /len=382 /STRA=for
97295_at	284.8	690.6	P	440	P	570.4	276.6	P	420.6	P	368.3	P	498.3	P	612.7	P	625	P	Cluster Incl AW122331:UI-M-BH2.2-aos-f-09-0-UI.s1 Mus musculus cDNA, 3 end /clone=UI-M-BH2.2-aos-f-09-0-UI /clone_end=3 /gb=AW122331 /gi=6097816 /ug=Mm.28038 /len=409 /STRA=for
97296_at	177.8	263.9	P	249.2	P	167.9	196.8	P	215.8	P	207.9	P	271.9	P	308.8	P	266.9	P	Cluster Incl AW124918:UI-M-BH2.1-apu-f-07-0-UI.s1 Mus musculus cDNA, 3 end /clone=UI-M-BH2.1-apu-f-07-0-UI /clone_end=3 /gb=AW124918 /gi=6100448 /ug=Mm.28039 /len=187 /STRA=for
97297_at	155.2	197	A	27.6	A	134.1	124.1	A	-1.9	A	-6	A	80.4	A	145	A	153.2	A	Cluster Incl AI841858:UI-M-AO0-acd-a-03-0-UI.s1 Mus musculus cDNA, 3 end /clone=UI-M-AO0-acd-a-03-0-UI /clone_end=3 /gb=AI841858 /gi=5476071 /ug=Mm.28040 /len=426 /STRA=for
97298_i_at	369.4	352.2	A	340.3	A	-116.1	436.2	A	343.9	A	265.7	M	323.2	P	362.3	A	221.2	A	Cluster Incl AI836143:UI-M-AQ0-aai-c-05-0-UI.s2 Mus musculus cDNA, 3 end /clone=UI-M-AQ0-aai-c-05-0-UI /clone_end=3 /gb=AI836143 /gi=5470356 /ug=Mm.28040 /len=463 /STRA=rev
97299_f_at	218.7	289.4	A	469.6	A	332.5	420.8	A	352.8	A	341	A	346.8	A	284.4	A	394.9	A	Cluster Incl AI836143:UI-M-AQ0-aai-c-05-0-UI.s2 Mus musculus cDNA, 3 end /clone=UI-M-AQ0-aai-c-05-0-UI /clone_end=3 /gb=AI836143 /gi=5470356 /ug=Mm.28040 /len=463 /STRA=rev
97300_at	-38	-71.7	A	-86.3	A	-66.4	-113.4	A	-75	A	-79.2	A	-65.2	A	-77.6	A	-96.3	A	Cluster Incl AW045218:UI-M-BH1-alh-e-04-0-UI.s1 Mus musculus cDNA, 3 end /clone=UI-M-BH1-alh-e-04-0-UI /clone_end=3 /gb=AW045218 /gi=5905747 /ug=Mm.28044 /len=422 /STRA=for
97301_at	1672	1750.9	P	1335.9	P	1440.5	1690.5	P	1418.6	P	1347	P	1897.9	P	1998.6	P	1679.9	P	Cluster Incl AW124187:UI-M-BH2.1-aph-a-06-0-UI.s1 Mus musculus cDNA, 3 end /clone=UI-M-BH2.1-aph-a-06-0-UI /clone_end=3 /gb=AW124187 /gi=6099717 /ug=Mm.28045 /len=382 /STRA=for
97302_at	484.5	467.8	P	330.2	P	437.4	402.7	P	320.9	P	290.1	P	892.4	P	512.1	P	561	P	Cluster Incl AI854285:UI-M-BH0-ajs-e-02-0-UI.s1 Mus musculus cDNA, 3 end /clone=UI-M-BH0-ajs-e-02-0-UI /clone_end=3 /gb=AI854285 /gi=5498191 /ug=Mm.28049 /len=427 /STRA=for
97303_at	62.9	16.1	A	8.6	A	-6.9	125.3	A	82.4	M	43.3	A	51.6	P	49.7	A	37.8	A	Cluster Incl AW123979:UI-M-BH2.3-aqc-f-11-0-UI.s1 Mus musculus cDNA, 3 end /clone=UI-M-BH2.3-aqc-f-11-0-UI /clone_end=3 /gb=AW123979 /gi=6099509 /ug=Mm.28051 /len=372 /STRA=for
97304_at	368.5	511.3	P	471	P	399.6	482.4	P	337.8	P	424.5	P	667.7	P	439.2	P	557.1	P	Cluster Incl AI836100:UI-M-AJ0-abb-h-02-0-UI.s1 Mus musculus cDNA, 3 end /clone=UI-M-AJ0-abb-h-02-0-UI /clone_end=3 /gb=AI836100 /gi=5470313 /ug=Mm.28052 /len=358 /STRA=for
97305_at	396.6	492	P	431.5	P	446.1	479.6	P	537.8	P	502.6	P	469.7	P	509.7	P	596.4	P	Cluster Incl AW123267:UI-M-BH2.1-apg-e-11-0-UI.s1 Mus musculus cDNA, 3 end /clone=UI-M-BH2.1-apg-e-11-0-UI /clone_end=3 /gb=AW123267 /gi=6098797 /ug=Mm.28053 /len=147 /STRA=for
97306_at	-12.1	13.9	A	1.5	A	6.9	9.7	A	-5.4	A	3.6	A	-2.1	A	-32.3	A	-10	A	Cluster Incl AW124599:UI-M-BH2.1-apt-h-03-0-UI.s1 Mus musculus cDNA, 3 end /clone=UI-M-BH2.1-apt-h-03-0-UI /clone_end=3 /gb=AW124599 /gi=6100134 /ug=Mm.28057 /len=543 /STRA=for
97307_f_at	3880.8	4191.6	P	3506.3	P	3603.7	3333.1	P	3206.3	P	3490.7	P	3931	P	4224.3	P	3608	P	Cluster Incl AI842808:UI-M-AP1-agi-f-09-0-UI.s1 Mus musculus cDNA, 3 end /clone=UI-M-AP1-agi-f-09-0-UI /clone_end=3 /gb=AI842808 /gi=5477021 /ug=Mm.28058 /len=337 /STRA=for
97308_at	305.5	359.5	P	399	P	382.2	320.3	P	300.5	P	322.3	P	320.3	P	326.9	P	287.2	P	Cluster Incl AI835409:UI-M-AQ0-aaj-d-08-0-UI.s1 Mus musculus cDNA, 3 end /clone=UI-M-AQ0-aaj-d-08-0-UI /clone_end=3 /gb=AI835409 /gi=5469622 /ug=Mm.28063 /len=314 /STRA=for
97309_at	280.9	498.6	P	479.3	P	665.3	520.5	P	492.4	P	677.3	P	607.1	P	591.3	P	673.5	P	Cluster Incl AW214164:uo41a02.x1 Mus musculus cDNA, 3 end /clone=IMAGE-2645066 /clone_end=3 /gb=AW214164 /gi=6520606 /ug=Mm.28066 /len=253 /STRA=for
97310_at	243.3	91.2	A	69.7	A	139.1	130.5	A	136	P	132.3	A	225.5	P	202.6	A	272.6	P	Cluster Incl AW124318:UI-M-BH2.1-apq-d-11-0-UI.s1 Mus musculus cDNA, 3 end /clone=UI-M-BH2.1-apq-d-11-0-UI /clone_end=3 /gb=AW124318 /gi=6099848 /ug=Mm.28066 /len=237 /STRA=for
97311_at	1376.9	1886.6	P	1812.5	P	2222.4	1595.7	P	1936.9	P	1867.7	P	1699.4	P	1794.8	P	1894.3	P	Cluster Incl AI836509:UI-M-AI0-aal-f-06-0-UI.s1 Mus musculus cDNA, 3 end /clone=UI-M-AI0-aal-f-06-0-UI /clone_end=3 /gb=AI836509 /gi=5470722 /ug=Mm.28077 /len=320 /STRA=for
97312_at	2184.5	2143.7	P	1733.5	P	2131.4	2584.6	P	2283.4	P	1590.9	P	2495	P	1600	P	2430.1	P	Cluster Incl AB014464:Mus musculus mRNA for MGC-24v, complete cds /cds=(0,593) /gb=AB014464 /gi=3892655 /ug=Mm.28083 /len=594 /STRA=for
97313_at	-25.6	273.6	A	162.8	A	250.7	166.5	A	126.8	A	34.7	A	442.1	A	111.7	A	263.7	A	Cluster Incl U07950:Guanosine diphosphate (GDP) dissociation ihibitor 1 /cds=(0,971) /gb=U07950 /gi=493526 /ug=Mm.28084 /len=1066 /STRA=for
97314_at	-43.3	17.1	A	99.3	A	72.6	23.9	A	37.3	A	2.4	A	44.5	A	12.9	A	-6.6	A	Cluster Incl AI845987:UI-M-AP1-agl-c-12-0-UI.s1 Mus musculus cDNA, 3 end /clone=UI-M-AP1-agl-c-12-0-UI /clone_end=3 /gb=AI845987 /gi=5489893 /ug=Mm.28092 /len=349 /STRA=for
97315_at	327.8	600.1	P	431.3	P	514.1	481.5	P	488.1	P	385.4	P	549.9	P	504.7	P	595.9	P	Cluster Incl AW121730:UI-M-BH2.3-aoe-b-02-0-UI.s1 Mus musculus cDNA, 3 end /clone=UI-M-BH2.3-aoe-b-02-0-UI /clone_end=3 /gb=AW121730 /gi=6097063 /ug=Mm.28097 /len=372 /STRA=for
97316_at	26.7	-20.4	A	-2.1	A	5.9	21.9	A	5.4	A	5.6	A	29.4	P	2.4	A	4.5	A	Cluster Incl AJ011864:Mus musculus mRNA for L-specific multifunctional beta-oxdiation protein, partial CDS /cds=(0,854) /gb=AJ011864 /gi=5830359 /ug=Mm.28100 /len=1649 /STRA=for
97317_at	547.5	707.8	P	599.4	P	649.3	450.7	P	534	P	675.3	P	1074.1	P	922.3	P	684.4	P	Cluster Incl AW122933:UI-M-BH2.1-apa-h-09-0-UI.s1 Mus musculus cDNA, 3 end /clone=UI-M-BH2.1-apa-h-09-0-UI /clone_end=3 /gb=AW122933 /gi=6098463 /ug=Mm.28107 /len=399 /STRA=for
97318_at	194.8	142.4	P	198.4	P	76.8	88.5	P	116.8	P	185.6	P	145.8	P	183.3	P	145.9	P	Cluster Incl AI846197:UI-M-AM1-agb-e-02-0-UI.s1 Mus musculus cDNA, 3 end /clone=UI-M-AM1-agb-e-02-0-UI /clone_end=3 /gb=AI846197 /gi=5490103 /ug=Mm.28109 /len=310 /STRA=for
97797_at	1142.2	922.4	P	1031.2	P	1046.4	859.3	P	858.3	P	731.3	P	850.5	P	987.2	P	1022.1	P	Cluster Incl AW123142:UI-M-BH2.1-apd-b-05-0-UI.s1 Mus musculus cDNA, 3 end /clone=UI-M-BH2.1-apd-b-05-0-UI /clone_end=3 /gb=AW123142 /gi=6098672 /ug=Mm.28111 /len=572 /STRA=for
97798_at	234.2	163	A	194.6	A	257.6	315.4	A	221.2	P	209.8	A	187.7	A	135.9	A	109.4	A	Cluster Incl AW121496:UI-M-BH2.2-aop-a-06-0-UI.s1 Mus musculus cDNA, 3 end /clone=UI-M-BH2.2-aop-a-06-0-UI /clone_end=3 /gb=AW121496 /gi=6096829 /ug=Mm.28114 /len=580 /STRA=for
97799_at	2.1	-91	A	34.4	A	121	35.7	A	15.7	M	3.4	P	16.1	A	23.3	M	-67.5	A	Cluster Incl AI847146:UI-M-AO1-aep-c-01-0-UI.s1 Mus musculus cDNA, 3 end /clone=UI-M-AO1-aep-c-01-0-UI /clone_end=3 /gb=AI847146 /gi=5491052 /ug=Mm.28121 /len=173 /STRA=for
97800_at	2196.3	1735	P	1938.9	P	1732.1	1794.1	P	1620.4	P	1545.8	P	1551.7	P	1571.1	P	1240.9	P	Cluster Incl AI837308:UI-M-AK0-adf-a-09-0-UI.s1 Mus musculus cDNA, 3 end /clone=UI-M-AK0-adf-a-09-0-UI /clone_end=3 /gb=AI837308 /gi=5471521 /ug=Mm.28123 /len=287 /STRA=for
97801_at	351.2	415.2	A	558.5	A	466.4	527.6	A	422.4	M	452.2	A	443.5	A	442.4	A	393.5	A	Cluster Incl U40494:Mus musculus augmenter of liver regeneration (Alr) gene, complete cds /cds=(252,629) /gb=U40494 /gi=4096809 /ug=Mm.28124 /len=1165 /STRA=for
97802_at	347.9	271	P	279.7	P	275.4	416.7	P	290.7	P	345.6	P	376.2	P	288.2	P	358.5	P	Cluster Incl AI850195:UI-M-BG1-aie-a-03-0-UI.s1 Mus musculus cDNA, 3 end /clone=UI-M-BG1-aie-a-03-0-UI /clone_end=3 /gb=AI850195 /gi=5494101 /ug=Mm.28128 /len=531 /STRA=for
97803_at	542.4	788.5	P	670.3	P	784	827.1	P	990.1	P	996.8	P	722	P	588.5	P	843.8	P	Cluster Incl U38196:Membrane protein, palmitoylated (55 kDa) /cds=(180,1580) /gb=U38196 /gi=1616986 /ug=Mm.2814 /len=1976 /STRA=for
97804_at	-81.5	-99.4	A	-40.3	A	-83.1	-119.6	A	-98.9	A	-61.4	A	-74.3	A	-130	A	-89.3	A	Cluster Incl AW108371:um21b01.x1 Mus musculus cDNA, 3 end /clone=IMAGE-2225161 /clone_end=3 /gb=AW108371 /gi=6079171 /ug=Mm.28142 /len=472 /STRA=for
97805_at	50.5	-85.3	A	159.5	A	103.1	92.4	A	26.8	A	121.9	A	81.5	A	46.9	A	81.8	A	Cluster Incl AW121255:UI-M-BH2.3-aok-h-02-0-UI.s1 Mus musculus cDNA, 3 end /clone=UI-M-BH2.3-aok-h-02-0-UI /clone_end=3 /gb=AW121255 /gi=6096588 /ug=Mm.28144 /len=517 /STRA=for
97806_at	904.1	1323.8	P	1004.1	P	1151	1847.3	P	1055.6	P	979.4	P	2429.8	P	1527.7	P	1915.8	P	Cluster Incl AI849356:UI-M-AJ1-aha-g-04-0-UI.s1 Mus musculus cDNA, 3 end /clone=UI-M-AJ1-aha-g-04-0-UI /clone_end=3 /gb=AI849356 /gi=5493262 /ug=Mm.28148 /len=468 /STRA=for
97807_at	132.6	300.6	P	189.3	P	326.1	99.7	P	72.8	P	150.6	P	278.3	P	194.5	P	224.5	P	Cluster Incl AI838630:UI-M-AO0-aca-a-04-0-UI.s1 Mus musculus cDNA, 3 end /clone=UI-M-AO0-aca-a-04-0-UI /clone_end=3 /gb=AI838630 /gi=5472843 /ug=Mm.2815 /len=430 /STRA=for
97808_at	1650.8	980	P	1702.4	P	1023.6	1359	P	1599.9	P	1464.9	P	880.7	P	1905.7	P	1473.9	P	Cluster Incl AI844532:UI-M-AJ1-ahf-d-05-0-UI.s2 Mus musculus cDNA, 3 end /clone=UI-M-AJ1-ahf-d-05-0-UI /clone_end=3 /gb=AI844532 /gi=5488438 /ug=Mm.28150 /len=521 /STRA=for
97809_at	902.6	1230.6	P	1109.9	P	1259	1018	P	1084.7	P	1201.8	P	1097.7	P	1252.9	P	1190.6	P	Cluster Incl AF109906:Mus musculus MHC class III region RD gene, partial cds; Bf, C2, G9A, NG22, G9, HSP70, HSP70, HSC70t, and smRNP genes, complete cds; G7A gene, partial cds; and unknown genes /cds=(0,3002) /gb=AF109906 /gi=3986763 /ug=Mm.28155 /len=300 /STRA=for
97810_at	94.1	64.5	A	112	A	100.5	105.6	A	108.5	A	64.9	A	66.9	A	40.9	A	109.5	P	Cluster Incl AA960603:vw64d05.s1 Mus musculus cDNA, 3 end /clone=IMAGE-1248585 /clone_end=3 /gb=AA960603 /gi=3126503 /ug=Mm.28161 /len=329 /STRA=for
97811_at	-48.5	180.6	A	100.3	M	151.2	-123.9	A	75.9	P	87.8	A	6	P	-53.3	A	7.3	P	Cluster Incl AI844507:UI-M-AJ1-ahe-g-11-0-UI.s1 Mus musculus cDNA, 3 end /clone=UI-M-AJ1-ahe-g-11-0-UI /clone_end=3 /gb=AI844507 /gi=5488413 /ug=Mm.28163 /len=299 /STRA=for
97812_at	291.9	195.1	P	188.1	P	314.6	296.4	P	140.7	P	194.6	P	407.9	P	215.5	P	236	P	Cluster Incl AF006465:Mus musculus B cell antigen receptor Ig beta associated protein 1 (IBAP-1) mRNA, complete cds /cds=(45,2006) /gb=AF006465 /gi=4101717 /ug=Mm.28165 /len=2190 /STRA=for
97813_at	1704.9	1751.7	P	2207.5	P	2213.3	2062.9	P	1680.1	P	1858.1	P	1505.4	P	1674.7	P	1414.5	P	Cluster Incl M61909:Avian reticuloendotheliosis viral (v-rel) oncogene homolog A /cds=(60,1709) /gb=M61909 /gi=200025 /ug=Mm.28170 /len=2424 /STRA=for
97814_at	561.5	646.5	P	349.3	P	343.4	943.7	P	650.5	P	420.1	P	545.2	P	1612.6	P	1676.7	P	Cluster Incl X75650:M.musculus mRNA for mouse hair acidic 3 /cds=(0,971) /gb=X75650 /gi=498975 /ug=Mm.28178 /len=1304 /STRA=for
97815_at	-194.6	-222.5	A	-180.4	A	-139.5	-249.2	A	-233.5	A	-213.3	A	-129.9	A	-127.6	A	-232.7	A	Cluster Incl AA755053:vv79g01.r1 Mus musculus cDNA, 5 end /clone=IMAGE-1228656 /clone_end=5 /gb=AA755053 /gi=2802251 /ug=Mm.28178 /len=349 /STRA=rev
97816_at	53.2	75.2	P	61.8	A	31.3	94.5	P	57.9	A	24.1	A	236.2	P	45.9	A	107.8	A	Cluster Incl AI848222:UI-M-AH1-agq-h-07-0-UI.s1 Mus musculus cDNA, 3 end /clone=UI-M-AH1-agq-h-07-0-UI /clone_end=3 /gb=AI848222 /gi=5492128 /ug=Mm.28187 /len=498 /STRA=for
97817_at	1204.4	1107.2	P	1248.6	P	1079.1	1391.7	P	1045.3	P	1031	P	1206.7	P	971.5	P	943	P	Cluster Incl AW121136:UI-M-BH2.3-aoh-e-05-0-UI.s1 Mus musculus cDNA, 3 end /clone=UI-M-BH2.3-aoh-e-05-0-UI /clone_end=3 /gb=AW121136 /gi=6096469 /ug=Mm.28189 /len=391 /STRA=for
97818_at	753.3	934.8	P	885.2	P	882	853.7	P	845.4	P	777.2	P	926.7	P	663.4	P	865.5	P	Cluster Incl AI838691:UI-M-AO0-aca-g-07-0-UI.s1 Mus musculus cDNA, 3 end /clone=UI-M-AO0-aca-g-07-0-UI /clone_end=3 /gb=AI838691 /gi=5472904 /ug=Mm.28196 /len=387 /STRA=for
97819_at	714.6	802.3	P	1217.3	P	1268.6	466.8	P	602.9	P	850.5	P	947.9	P	593.1	P	419.6	P	Cluster Incl AI843119:UI-M-AK1-aes-f-05-0-UI.s1 Mus musculus cDNA, 3 end /clone=UI-M-AK1-aes-f-05-0-UI /clone_end=3 /gb=AI843119 /gi=5477332 /ug=Mm.282 /len=199 /STRA=for
97820_at	305.2	553.8	P	499.8	P	398.6	177.8	P	232	P	291.2	P	267.9	P	364.5	P	371	P	Cluster Incl AB027012:Mus musculus galK mRNA for galactokinase, complete cds /cds=(0,1175) /gb=AB027012 /gi=5931607 /ug=Mm.2820 /len=1293 /STRA=for
97821_at	575	609.7	P	686.7	P	611.4	664.4	A	655.1	P	669.4	P	613.1	A	576.9	P	691.9	P	Cluster Incl AI646056:vw54c11.x1 Mus musculus cDNA, 3 end /clone=IMAGE-1247636 /clone_end=3 /gb=AI646056 /gi=4724531 /ug=Mm.28202 /len=561 /STRA=rev
97822_at	611.4	640.8	P	649.9	A	742.7	789.8	P	504.1	P	649.7	P	648.4	P	562.1	A	756.3	P	Cluster Incl AW122689:UI-M-BH2.2-aot-a-10-0-UI.s1 Mus musculus cDNA, 3 end /clone=UI-M-BH2.2-aot-a-10-0-UI /clone_end=3 /gb=AW122689 /gi=6098219 /ug=Mm.28202 /len=467 /STRA=rev
97823_g_at	980.4	838.6	P	886.9	P	961.6	971.5	P	919.2	P	888.4	P	859.6	P	877.4	P	920.2	P	Cluster Incl AW122689:UI-M-BH2.2-aot-a-10-0-UI.s1 Mus musculus cDNA, 3 end /clone=UI-M-BH2.2-aot-a-10-0-UI /clone_end=3 /gb=AW122689 /gi=6098219 /ug=Mm.28202 /len=467 /STRA=rev
97824_at	1251.2	2157.6	P	1813.6	P	1946.3	1326.7	P	2401.1	P	2209.9	P	1762	P	1762.9	P	2193.6	P	Cluster Incl AW121031:UI-M-BH2.3-aof-b-04-0-UI.s1 Mus musculus cDNA, 3 end /clone=UI-M-BH2.3-aof-b-04-0-UI /clone_end=3 /gb=AW121031 /gi=6096364 /ug=Mm.28203 /len=396 /STRA=for
97825_at	7344.1	5783.2	P	6856.6	P	6036.3	6994.2	P	6046.1	P	7094	P	4839.7	P	7862.8	P	6159.3	P	Cluster Incl AI854029:UI-M-BH0-ajm-c-04-0-UI.s1 Mus musculus cDNA, 3 end /clone=UI-M-BH0-ajm-c-04-0-UI /clone_end=3 /gb=AI854029 /gi=5497935 /ug=Mm.28209 /len=528 /STRA=for
97826_at	227.4	398.1	A	539.5	P	528.8	213.9	A	472	A	326.9	A	151.4	A	283.6	A	350.2	A	Cluster Incl AI465965:vw19g10.y1 Mus musculus cDNA, 5 end /clone=IMAGE-1244322 /clone_end=5 /gb=AI465965 /gi=4319995 /ug=Mm.28211 /len=291 /STRA=for
97827_at	-80.5	-52.8	A	0.3	A	-50.3	-176.6	A	-17.1	A	-12.8	A	-3.6	A	-74.6	A	-118	A	Cluster Incl AI840996:UI-M-AM0-ado-d-06-0-UI.s1 Mus musculus cDNA, 3 end /clone=UI-M-AM0-ado-d-06-0-UI /clone_end=3 /gb=AI840996 /gi=5475249 /ug=Mm.28212 /len=385 /STRA=for
97828_at	491.6	828	P	797.3	P	672.2	511.3	P	417.9	P	492.8	P	552.7	P	719	P	834.3	P	Cluster Incl AF033115:Mus musculus proapoptotic protein (Siva) gene, complete cds /cds=(0,527) /gb=AF033115 /gi=2921301 /ug=Mm.28216 /len=528 /STRA=for
97829_at	246.8	352.9	P	339.7	P	438.2	344.8	P	591.2	P	262.6	P	274.8	P	97.9	P	277.7	P	Cluster Incl AI838053:UI-M-AL0-abv-c-03-0-UI.s1 Mus musculus cDNA, 3 end /clone=UI-M-AL0-abv-c-03-0-UI /clone_end=3 /gb=AI838053 /gi=5472266 /ug=Mm.28219 /len=367 /STRA=for
97830_at	320.4	184.7	A	384.3	P	354.1	284.9	A	307.7	P	353.7	P	194.7	A	258.5	A	170	A	Cluster Incl L06039:Platelet/endothelial cell adhesion molecule /cds=(98,2281) /gb=L06039 /gi=453288 /ug=Mm.2822 /len=2534 /STRA=for
97831_at	107.4	142.1	A	196.8	A	80.5	191.7	A	78.5	A	167.4	A	122	A	-51.2	A	163.3	A	Cluster Incl Y18365:Mus musculus mRNA for CD97 antigen /cds=(32,2488) /gb=Y18365 /gi=4468950 /ug=Mm.28222 /len=3001 /STRA=for
97832_at	-66.2	-206.2	A	-140.2	A	-25.3	-208	A	-6.7	A	-127.5	A	-136.1	A	-98.9	A	-204	A	Cluster Incl AA754887:vu55b10.r1 Mus musculus cDNA, 5 end /clone=IMAGE-1195291 /clone_end=5 /gb=AA754887 /gi=2802085 /ug=Mm.28222 /len=490 /STRA=rev
97833_at	14.3	103.7	A	4.8	A	38.6	164.7	A	160.3	A	144.8	A	115.9	P	115	A	67.5	A	Cluster Incl AI853802:UI-M-BH0-ajg-h-01-0-UI.s1 Mus musculus cDNA, 3 end /clone=UI-M-BH0-ajg-h-01-0-UI /clone_end=3 /gb=AI853802 /gi=5497708 /ug=Mm.28226 /len=359 /STRA=for
97834_g_at	-29.2	24.7	A	27.7	A	32.9	116.2	P	108.9	A	65.8	A	104.4	P	19.6	A	42.4	A	Cluster Incl AI853802:UI-M-BH0-ajg-h-01-0-UI.s1 Mus musculus cDNA, 3 end /clone=UI-M-BH0-ajg-h-01-0-UI /clone_end=3 /gb=AI853802 /gi=5497708 /ug=Mm.28226 /len=359 /STRA=for
97835_at	975.6	812.1	P	667.7	P	991.2	478.9	A	851.1	P	976.1	P	838.4	P	772.9	P	501.4	P	Cluster Incl AI842828:UI-M-AP1-agi-h-10-0-UI.s1 Mus musculus cDNA, 3 end /clone=UI-M-AP1-agi-h-10-0-UI /clone_end=3 /gb=AI842828 /gi=5477041 /ug=Mm.28231 /len=175 /STRA=for
97836_at	540.6	1032.2	P	1129.8	P	947.4	973.4	P	939.1	P	931.9	P	935.9	P	862.7	P	986.6	P	Cluster Incl AI843444:UI-M-AQ1-aec-d-07-0-UI.s1 Mus musculus cDNA, 3 end /clone=UI-M-AQ1-aec-d-07-0-UI /clone_end=3 /gb=AI843444 /gi=5477657 /ug=Mm.28235 /len=315 /STRA=for
[truncated: 11,000 more rows]
